# Supplementary material for: Foxm1 regulates neural progenitor fate during spinal cord regeneration
Source: EMBO Rep. 2021 Aug 24;22(9):e50932. doi: 10.15252/embr.202050932 (PMC8419688; doi:10.15252/embr.202050932)
Supplement: Supplementary file 4 — Dataset EV1 [file EMBR-22-e50932-s005.xlsx]

## Sheet: Legend
dataset EV1
	This file contains the differentially expressed genes from bulk sequencing of spinal cord at day 1 or day 3 after amputation compared to day 0
	The number of reads per transcript was determined using HTseq and the idxstats files were used to identify differentially expressed (DE) genes using the general linear model glmQLFit in DESeq2
	All genes with a p_adj<0.05 are listed

## Sheet: Day1vsDay0
Gene_ID	logFC	logCPM	LR	P_adj_Value
LOC100487397	7.89252	4.57724	453.952	9.96e-101
LOC100485969	5.6978	5.46962	406.361	2.27e-90
aldh1a3-like	4.52504	4.89774	255.562	1.59e-57
lepr	4.69019	4.70398	251.762	1.07e-56
lrrn1-like.2	4.91105	7.81649	242.275	1.26e-54
atf3	3.8922	5.48957	234.424	6.47e-53
grem1	4.81867	4.22896	213.436	2.45e-48
il5ra	3.63134	5.67093	211.52	6.4e-48
tuba4	4.12904	4.66679	205.354	1.42e-46
stc1-like	6.35869	2.96792	204.652	2.02e-46
LOC101732654-like	5.49472	3.43774	199.36	2.88e-45
hsph1	3.40835	5.96633	189.661	3.77e-43
LOC100490019	9.89365	4.30139	188.385	7.16e-43
Xetrov90012629m	-3.2977	5.48809	179.11	7.58e-41
LOC100127857	3.92555	4.46107	177.454	1.74e-40
LOC100496264	-3.55206	4.80877	171.149	4.15e-39
pprc1-like	3.22442	5.48654	169.943	7.61e-39
asns	3.19748	5.49435	168.445	1.62e-38
cldn6.1	-4.10517	4.17647	168.218	1.81e-38
fgfbp1	-3.17813	5.28831	161.865	4.43e-37
olfm4	4.36169	3.75625	151.626	7.65e-35
LOC100492806-like	-3.85903	4.09928	151.364	8.73e-35
cfb	3.42559	7.42731	146.528	9.95e-34
fosl1	3.03697	5.17069	146.003	1.3e-33
LOC496814	-2.89315	5.70805	144.912	2.24e-33
plat	3.64034	8.14802	141.385	1.33e-32
Xetrov90030892m	4.54656	3.14595	141.269	1.41e-32
medag	6.88425	1.33324	137.737	8.32e-32
c6.2	3.34975	4.4986	136.609	1.47e-31
Xetrov90025695m	3.50841	4.17533	133.016	8.97e-31
btg5	2.76552	5.61629	132.94	9.32e-31
LOC100487637	-4.34385	3.10062	132.178	1.37e-30
armc4	2.78399	5.52078	131.461	1.96e-30
lep	3.47056	4.18359	130.696	2.89e-30
LOC101731820-like	3.3921	4.27399	128.939	6.99e-30
LOC100495966	-3.45268	8.27158	126.547	2.33e-29
mfi2	-2.93534	4.85536	126.511	2.38e-29
socs3-like.1	3.0084	7.34437	119.693	7.38e-28
Xetrov90008912m	2.60934	6.1004	118.66	1.24e-27
nme4	3.00141	4.65349	117.485	2.25e-27
crem	2.57217	5.94774	117.376	2.37e-27
zmcm3	2.5933	5.91508	117.106	2.72e-27
farsb	2.59319	6.12047	116.697	3.35e-27
Xetrov90030285m	4.31105	2.54516	112.648	2.58e-26
Xetrov90006328m	2.51919	5.95042	112.621	2.61e-26
LOC100490489	-2.83686	7.22633	110.623	7.16e-26
LOC100494738	4.07716	3.01787	110.511	7.57e-26
LOC100493779	4.24565	2.52742	110.131	9.17e-26
polr1a	2.52042	5.40213	109.441	1.3e-25
odf3	2.86179	4.65187	109.208	1.46e-25
mthfd1l	3.05572	4.29669	108.579	2.01e-25
rin1	4.30602	2.56613	107.639	3.22e-25
myh3	2.44983	6.0457	106.859	4.78e-25
pthlh	6.55854	1.11312	106.353	6.17e-25
MGC107908	3.25876	3.87794	105.496	9.51e-25
Xetrov90030286m	2.5593	5.06611	105.362	1.02e-24
runx1	3.92974	3.03951	103.29	2.89e-24
crh	2.71657	4.66182	102.499	4.31e-24
tac1	3.32878	9.18392	102.063	5.38e-24
hyou1	2.38075	5.73309	101.927	5.76e-24
farsa	2.39239	5.55012	101.824	6.07e-24
Xetrov90003677m	-2.38304	6.04628	101.528	7.04e-24
LOC100491930	3.00967	4.18951	100.347	1.28e-23
rai14	2.40466	5.39726	99.9772	1.54e-23
ag1	-2.412	6.3725	99.3821	2.08e-23
mmp19-like.1	3.28684	3.71449	98.8849	2.68e-23
mcm6.2	2.49059	6.67053	98.6247	3.05e-23
Xetrov90011787m	4.99596	1.08565	98.4557	3.32e-23
slc34a2	4.61227	1.50221	97.991	4.2e-23
ipo4	2.31795	5.8466	97.0932	6.61e-23
ttc36	-2.88132	4.21217	96.7212	7.98e-23
spon2	2.37003	6.35481	95.8482	1.24e-22
brix1	2.36998	5.25166	95.3473	1.6e-22
socs3	2.68156	7.52748	94.1478	2.93e-22
LOC100493729-like	-2.30144	5.45965	93.8809	3.35e-22
gadd45a	2.49227	4.83156	93.0023	5.22e-22
LOC100494942	2.25512	5.98097	91.7651	9.76e-22
upp2	2.25231	5.53289	91.4053	1.17e-21
sfrp4	2.44613	4.8478	91.1644	1.32e-21
manf	2.25664	6.07511	90.9844	1.45e-21
inhba	4.48282	2.23234	90.9394	1.48e-21
chat	-2.24897	6.1357	90.7742	1.61e-21
zp2	7.37918	-0.384742	90.6647	1.7e-21
thbs2	3.34713	3.43785	89.99	2.39e-21
LOC100494099	-2.25793	5.39043	89.7285	2.73e-21
LOC100492966	2.42846	6.88044	89.7052	2.76e-21
hmcn2	2.28426	6.09818	88.628	4.77e-21
LOC101732113	2.25002	5.37771	88.5822	4.88e-21
abcb1	2.67662	7.82558	88.4649	5.17e-21
mcm4	2.25048	6.2708	88.1585	6.04e-21
LOC100271753	4.29099	2.54104	88.0601	6.35e-21
cldn6.2	-2.43897	5.12089	87.784	7.3e-21
LOC100497279-like	-2.54945	7.5439	85.6714	2.12e-20
trmt61a	3.17731	3.40727	85.6361	2.16e-20
LOC100493121	3.20023	3.29613	85.5531	2.26e-20
polr1b-like	2.47853	4.6246	85.2791	2.59e-20
Xetrov90003980m	-2.96123	3.74001	84.9641	3.04e-20
mybpc2	3.21576	3.19957	84.0122	4.92e-20
mcm2	2.20568	6.40285	83.296	7.06e-20
MGC97820	3.31286	3.03224	83.055	7.98e-20
msln-like.1	-2.32665	5.30753	82.5132	1.05e-19
knop1	2.21269	5.15052	82.2102	1.22e-19
ccdc141	-3.5525	2.35658	81.999	1.36e-19
dusp5	2.13311	6.16164	81.9359	1.41e-19
tnfaip6	3.63202	2.73875	81.6945	1.59e-19
elovl7	-2.76425	3.99926	81.6451	1.63e-19
diexf	2.19869	5.15306	81.5071	1.75e-19
thumpd3	2.2245	5.07238	81.3467	1.89e-19
LOC100495536	3.17421	3.16153	81.3367	1.9e-19
sema3f	2.22957	5.08334	81.1144	2.13e-19
gadd45g	2.35836	7.15729	80.9114	2.36e-19
cdkn1a	2.32987	4.76328	80.6865	2.65e-19
pwp1-like	2.09628	5.57237	80.4387	3e-19
LOC101732363	5.77869	-0.23631	80.2996	3.22e-19
LOC100491051-like	2.08054	5.77369	80.2287	3.33e-19
hes9.1	-3.18246	3.06253	80.0551	3.64e-19
c11orf48	2.23926	4.98136	80.025	3.7e-19
cldn4	-2.37915	7.28791	79.7694	4.21e-19
topaz1	2.80872	3.8046	79.6355	4.5e-19
ddit3	2.08489	6.05867	79.4102	5.05e-19
rrs1	2.36726	4.63659	79.2007	5.61e-19
ugdh.2	3.75499	2.63034	78.9063	6.51e-19
Xetrov90025922m	2.24488	6.86211	78.8433	6.72e-19
nolc1	2.20998	6.74375	78.6136	7.55e-19
rrp15	2.24296	4.91073	78.5643	7.74e-19
tspan1	-2.11804	5.30601	78.3226	8.75e-19
tymp	-2.41327	4.46831	77.8121	1.13e-18
pfas	2.39541	4.53254	77.4862	1.34e-18
noc2l-like	2.04707	5.84492	77.2803	1.48e-18
LOC100492956	2.43193	4.39219	76.6331	2.06e-18
LOC100485626	-2.1564	6.60722	76.455	2.25e-18
Xetrov90027117m	6.86582	-0.4753	75.5239	3.61e-18
LOC100485378	3.0099	3.22264	75.2359	4.18e-18
dnai2	2.07132	5.32493	74.8935	4.97e-18
Xetrov90002649m	3.45697	2.34303	74.7888	5.24e-18
arc	2.27842	4.63725	74.6769	5.54e-18
cnn1	2.22732	7.04031	74.6525	5.61e-18
mcm5	2.02103	5.62199	74.1642	7.19e-18
tars	2.16621	6.84572	74.1254	7.33e-18
fbl	2.32467	7.43483	74.0969	7.44e-18
rsl1d1-like	2.02166	5.44954	73.8941	8.24e-18
nhp2	2.00771	6.04183	73.8067	8.62e-18
stoml3	-2.00267	5.5489	73.6069	9.53e-18
LOC100497215	3.58795	1.87089	73.2098	1.17e-17
LOC100497878	2.57465	4.05922	73.1601	1.2e-17
wdr3	1.98382	5.90803	72.9061	1.36e-17
rpf2	1.9861	5.96947	72.8253	1.42e-17
LOC101733131	-3.10465	2.84326	72.1759	1.97e-17
umps	2.36636	4.35397	71.2503	3.15e-17
steap4	2.10758	4.91906	71.0698	3.45e-17
mrto4	2.00239	5.30301	70.9191	3.72e-17
nop58	2.14487	6.95906	70.8912	3.77e-17
cnfn.1	-2.28178	7.50526	70.7013	4.16e-17
chit1	-1.97979	5.38944	70.5069	4.59e-17
sp5l	3.67918	2.34975	70.4991	4.6e-17
LOC100145516	3.63796	1.43521	70.2877	5.13e-17
Xetrov90011311m	-4.55508	0.578216	70.0011	5.93e-17
gnrhr	2.617	3.76983	69.6596	7.05e-17
LOC100496442	1.95982	6.21375	69.5728	7.36e-17
cad-like	1.98423	6.36688	69.2384	8.73e-17
itga2	1.93622	5.99312	68.8949	1.04e-16
col8a1	-2.12999	7.00912	68.8816	1.05e-16
hephl1	1.95855	5.3534	68.8605	1.06e-16
LOC100496213	1.93295	6.11588	68.5551	1.23e-16
pcolce2	2.20846	4.56564	68.249	1.44e-16
LOC100127750	-2.53757	4.17558	68.0112	1.63e-16
MGC76254	2.22773	7.49556	67.7458	1.86e-16
atp12a-like.1	-2.0985	4.79193	67.367	2.25e-16
LOC100037901	-2.34004	4.21287	67.202	2.45e-16
wdr36	1.93557	5.35994	67.0568	2.64e-16
rcc1	2.01786	5.02616	66.6895	3.18e-16
f7	3.10527	2.74348	66.5663	3.38e-16
c8g	2.85805	3.12706	66.1112	4.26e-16
c1s	2.39079	4.06397	65.4668	5.91e-16
irg1-like.1	3.50737	1.47795	65.3529	6.26e-16
LOC100216007	-2.38115	8.33705	65.1977	6.77e-16
pglyrp1-like.1	2.94102	2.8073	65.0897	7.16e-16
blmh	1.94195	6.49975	64.9812	7.56e-16
folh1-like	-3.32481	1.83882	64.9435	7.71e-16
r3hdml	4.0204	1.34977	64.9116	7.83e-16
LOC100497729-like	-1.88646	5.48058	64.8712	8e-16
ngfr	2.00636	6.75723	64.8441	8.11e-16
psca	-2.43976	3.97574	64.6234	9.07e-16
rrp1b	1.89671	5.33034	64.4385	9.96e-16
tbl3	2.05178	4.8082	64.411	1.01e-15
ccdc167	1.85872	5.99386	64.1522	1.15e-15
LOC100495637	4.07832	0.267948	64.0907	1.19e-15
znf534	-1.92963	5.14076	63.7855	1.39e-15
LOC100485269	1.89909	6.40008	63.6227	1.51e-15
hba-l5	-2.81332	2.96195	63.5543	1.56e-15
krt2l	-2.42299	8.68179	63.3789	1.71e-15
Xetrov90030289m	3.61395	1.09148	63.2812	1.79e-15
irf1	1.85255	5.45434	63.2211	1.85e-15
LOC101730916	4.5791	-0.286051	63.1168	1.95e-15
pnoc	1.96485	6.76643	63.0833	1.98e-15
LOC101730888-like	4.47252	0.371216	62.9929	2.07e-15
LOC100494819-like	-2.0743	4.68235	62.9325	2.14e-15
sds	-2.36044	8.51897	62.1399	3.2e-15
LOC100495491	-1.83751	6.16366	62.103	3.26e-15
itga8	2.41931	3.87186	61.9763	3.48e-15
Xetrov90028946m	1.83943	5.41136	61.7615	3.88e-15
mmp17	-1.92705	6.71944	61.5274	4.37e-15
smarca5	1.9765	6.9139	61.4313	4.58e-15
pvalb.1	2.55061	3.50814	61.423	4.6e-15
a2m	2.00235	7.05213	61.3033	4.89e-15
lars	1.84728	6.30881	61.2335	5.07e-15
vmp1	2.02148	7.12822	61.2143	5.12e-15
ccdc67	4.16964	0.206426	61.2121	5.12e-15
hspa5	2.43251	8.95666	60.9424	5.88e-15
etf1	2.01146	7.10968	60.9153	5.96e-15
chac1-like	1.79926	5.65592	60.8372	6.2e-15
Xetrov90027394m	1.87311	5.14108	60.7966	6.33e-15
wdr43-like	1.82437	6.19435	60.7809	6.38e-15
dnali1	1.80002	5.65692	60.5012	7.35e-15
adamts10-like	-2.25542	4.14515	60.2778	8.24e-15
pdcd11	1.79199	6.023	59.7848	1.06e-14
epha2	2.5875	3.47584	59.6481	1.13e-14
rangap1	1.79455	6.10163	59.5178	1.21e-14
wars	1.78039	5.97495	59.4211	1.27e-14
ptp4a3	1.86828	6.62604	59.0882	1.51e-14
slc1a5	1.95874	7.03083	59.0703	1.52e-14
Xetrov90004051m	1.85301	5.14863	59.0659	1.52e-14
tspan31	2.02054	7.29951	58.9977	1.58e-14
sbk1	4.04501	0.99451	58.6467	1.89e-14
cdca7	1.80403	6.24494	58.6054	1.93e-14
cat	2.23963	4.06641	58.4482	2.09e-14
Xetrov90016870m	2.90048	2.40988	58.3971	2.14e-14
LOC101734368	1.76087	5.74389	58.3839	2.16e-14
MGC108497	-2.898	2.33049	58.3376	2.21e-14
nop2-like	1.75428	5.93833	57.8023	2.9e-14
LOC101732907	-1.84265	5.06153	57.5521	3.29e-14
penk	1.94507	7.09691	57.5189	3.35e-14
aen	2.26574	3.97913	57.4516	3.46e-14
hells	1.79272	5.33859	57.3057	3.73e-14
asb15	-3.13673	1.46703	56.6934	5.09e-14
esr10	-2.6446	2.95939	56.665	5.17e-14
Xetrov90013685m	1.73614	5.98945	56.522	5.56e-14
rrp9	1.88666	4.861	56.4426	5.79e-14
fos	-1.95524	7.22944	56.4052	5.9e-14
LOC100491408	1.75809	5.41646	56.3151	6.17e-14
LOC100495414	-2.94665	2.05043	56.2355	6.43e-14
ccdc64b	-3.17787	1.65577	56.0851	6.94e-14
psph	1.72452	5.93556	56.0238	7.16e-14
cyp3a4	1.73954	6.13899	55.9801	7.32e-14
ddx24-like	1.73126	6.10159	55.7024	8.43e-14
ppp1r13l	-1.715	5.67192	55.6415	8.7e-14
il6st	1.77441	6.43669	55.565	9.04e-14
atad3a	1.72355	5.54263	55.5541	9.09e-14
MGC145260	1.72693	5.59971	55.5096	9.3e-14
klf2	-1.71927	5.52133	55.4958	9.37e-14
gstt1-like.1	-1.72238	6.04612	55.4401	9.64e-14
cdh1	-1.74308	6.14595	55.3443	1.01e-13
c3	2.71113	10.915	55.2951	1.04e-13
LOC100485391-like	5.84829	1.63622	55.0939	1.15e-13
LOC100485583	-1.74604	6.31376	55.0505	1.17e-13
pim1	1.73059	5.38749	54.9841	1.22e-13
snai1	2.00919	4.49804	54.9708	1.22e-13
flnc	1.77218	5.18153	54.4835	1.57e-13
mal2	-2.29672	3.78854	54.4463	1.6e-13
wdr96	1.72407	5.40414	54.3333	1.69e-13
LOC100493937	-1.92105	7.26015	54.1482	1.86e-13
Xetrov90005458m	1.68873	5.73845	54.0775	1.93e-13
acta1	2.05204	7.87026	54.0758	1.93e-13
Xetrov90020943m	3.76425	0.951747	53.957	2.05e-13
wdr12	1.74827	5.20505	53.815	2.2e-13
f13a1	2.05676	4.30452	53.7744	2.25e-13
LOC101732585	4.53565	-0.501343	53.6323	2.42e-13
tgm1	-1.71148	5.37212	53.5855	2.48e-13
baiap2l1	-2.04429	4.32816	53.5728	2.49e-13
myh4	1.73303	6.41277	53.537	2.54e-13
ppan	1.7248	5.27739	53.4088	2.71e-13
tekt2	1.80374	5.00547	53.3894	2.74e-13
crlf1	3.47171	1.60201	53.331	2.82e-13
polr1e	1.74073	5.15912	52.8684	3.57e-13
hes4	-1.69025	6.20124	52.7334	3.82e-13
c1orf116	-2.37694	3.46676	52.6642	3.96e-13
prickle1	1.67957	5.87755	52.5613	4.17e-13
Xetrov90019582m	3.75725	0.0565116	52.5205	4.26e-13
errfi1	1.86602	7.15224	52.5193	4.26e-13
atf5.2	1.84223	7.04749	52.4907	4.32e-13
LOC100495466	3.64545	0.1336	52.216	4.97e-13
LOC101733214	3.09069	1.27946	52.1962	5.02e-13
acot12	-1.86961	4.65899	52.1517	5.14e-13
mmp9	1.82589	7.00144	52.1509	5.14e-13
ccdc135	1.75339	5.09816	52.1218	5.22e-13
LOC100491028	3.35957	0.613559	52.0589	5.39e-13
LOC100495376	-2.09821	4.1116	52.0515	5.41e-13
kit	1.68261	6.20197	52.0373	5.45e-13
LOC100487636	3.48446	0.51879	52.0211	5.49e-13
LOC733735	1.80412	6.91744	51.8902	5.87e-13
mxra5	1.70211	5.45741	51.7121	6.43e-13
mars	2.51587	3.00467	51.6339	6.69e-13
tnfrsf12a	1.99996	4.30554	51.4317	7.41e-13
nr4a1	-1.85605	7.21712	51.2863	7.98e-13
cirh1a	1.67126	5.37076	51.1829	8.41e-13
LOC101731079	-3.23892	0.994627	51.0495	9.01e-13
wdr65	1.689	5.29789	51.0271	9.11e-13
ftsj3	1.71226	6.53215	50.985	9.31e-13
unc5a	-1.64091	6.03669	50.8686	9.88e-13
LOC100498221	4.0533	0.235412	50.7805	1.03e-12
dnajc21	2.46674	3.10154	50.7396	1.05e-12
agr2	-1.94	4.41009	50.6662	1.09e-12
nipal1	-2.82345	1.96195	50.6334	1.11e-12
LOC100489901	-1.90793	4.78039	50.5	1.19e-12
Xetrov90028698m	1.6382	6.04842	50.3321	1.3e-12
LOC100497513-like	1.69169	5.16816	50.243	1.36e-12
hsp90b1	2.18386	8.9366	50.2065	1.38e-12
ezr	-1.64147	6.12786	50.1203	1.45e-12
LOC101734067	1.86601	4.59553	50.0672	1.49e-12
thdl18	1.74263	5.03937	49.9537	1.57e-12
vars	1.78021	6.9993	49.7194	1.77e-12
snx31	-1.67788	5.19114	49.7125	1.78e-12
fosl2-like	2.21518	3.70524	49.7037	1.79e-12
wdr46	1.70866	5.05434	49.5395	1.94e-12
apbb3	-1.62877	5.40993	49.4665	2.02e-12
cmpk1-like	1.61374	5.77435	49.441	2.04e-12
stat3.1	1.79057	4.76391	49.3215	2.17e-12
jarid2	-1.60332	5.77187	49.1588	2.36e-12
gspt1	1.75252	6.92263	49.0805	2.46e-12
sfrp2	1.84636	7.37348	49.0141	2.54e-12
cyp2a13	-1.75941	4.81746	48.9444	2.63e-12
LOC101733226	-1.62931	6.14979	48.9097	2.68e-12
polr1c	2.01342	4.13409	48.8258	2.8e-12
trmt112	1.73133	4.90806	48.6763	3.02e-12
nes	1.78953	7.14156	48.6425	3.07e-12
trmt6	1.6647	5.1537	48.5576	3.21e-12
Xetrov90019599m	3.60631	-0.0915998	48.5425	3.23e-12
LOC100487527	1.59137	5.67258	48.4448	3.4e-12
hpd-like.1	-1.60376	6.1079	48.2452	3.76e-12
LOC101730862	1.75264	4.82264	48.1777	3.89e-12
chrd	3.00952	1.37192	48.136	3.98e-12
LOC100158563	1.90081	4.37992	48.0343	4.19e-12
Xetrov90026281m	1.60698	5.41196	47.8199	4.67e-12
kcnf1	-1.5801	5.86694	47.7754	4.78e-12
LOC100488813	1.70137	6.79894	47.7032	4.96e-12
lxn	2.28947	3.33212	47.6915	4.99e-12
LOC100493186	3.51504	0.00227499	47.6312	5.14e-12
LOC100489670	-2.22656	3.549	47.6206	5.17e-12
upk3a	-1.73456	6.96829	47.6177	5.18e-12
aldh1l1	-1.57741	5.79949	47.5678	5.31e-12
nipal4	-2.74697	2.22	47.5461	5.37e-12
Xetrov90003567m	1.77552	7.17975	47.5035	5.49e-12
pdlim4	1.60619	6.249	47.4132	5.75e-12
cass4	1.60081	6.2257	47.3688	5.88e-12
has1	3.05188	0.859137	47.3132	6.05e-12
LOC100124991	1.57886	5.53717	47.2285	6.32e-12
slc11a1	3.59816	0.166294	47.13	6.64e-12
klf15	-2.38993	2.94791	47.0965	6.76e-12
gar1	1.59159	6.2003	46.8409	7.7e-12
Xetrov90026715m	1.71829	4.85352	46.7238	8.17e-12
setd6	1.72486	4.79331	46.5652	8.86e-12
imp4	1.90384	4.28652	46.5017	9.15e-12
krt17	3.46802	0.357223	46.4764	9.27e-12
angptl7	1.57262	5.81848	46.4354	9.47e-12
dusp11	1.58587	5.36961	46.3258	1e-11
vegfb	-2.06368	3.83006	46.2609	1.04e-11
tmem45b	-2.19396	3.52398	46.2149	1.06e-11
lgals9c	1.75649	4.65061	45.9908	1.19e-11
chrac1	1.68921	4.89778	45.9428	1.22e-11
nol6	1.58712	6.34154	45.7274	1.36e-11
Xetrov90016415m	1.58213	6.33321	45.5178	1.51e-11
LOC100488697	1.92504	4.16644	45.5035	1.52e-11
hsd17b2	-2.78412	1.62337	45.4612	1.56e-11
ahsa1	1.76888	4.58548	45.4006	1.61e-11
lrrc39	-1.74336	4.64187	45.3766	1.63e-11
wdr77	1.5704	5.34161	45.1275	1.85e-11
vasp	1.56905	5.33245	45.0152	1.96e-11
itga7-like	1.52953	5.72023	44.9397	2.03e-11
psme3	1.66632	6.89514	44.8955	2.08e-11
arg1	2.32788	2.9441	44.8616	2.11e-11
LOC100494822	-1.67048	4.84622	44.7513	2.24e-11
LOC101730868-like	-1.97557	3.96847	44.651	2.35e-11
dpepe	1.96301	4.00916	44.6155	2.4e-11
utp20	1.55858	5.35039	44.6143	2.4e-11
casq1	1.61622	6.67502	44.5413	2.49e-11
foxj1	1.55304	6.22737	44.4319	2.63e-11
Xetrov90019397m	2.34501	2.90245	44.3309	2.77e-11
clu	1.87084	8.01387	44.2286	2.92e-11
gsr	1.59662	5.11074	44.1836	2.99e-11
LOC100493765	-3.0088	0.935624	44.1042	3.11e-11
ppid	1.62093	6.73686	44.0964	3.13e-11
dusp1	-1.59451	6.60881	43.9678	3.34e-11
p2rx1	2.58795	2.32216	43.9541	3.36e-11
abcf1-like	1.63382	6.81753	43.9481	3.37e-11
trap1-like	1.5835	6.54141	43.9242	3.41e-11
LOC100498590	1.67085	4.81123	43.8572	3.53e-11
rbm19	1.62431	4.95505	43.8224	3.6e-11
LOC100492029	-2.01564	3.78213	43.731	3.77e-11
utp6	1.65022	4.85176	43.663	3.9e-11
atp1b2	-1.64244	6.89624	43.6571	3.91e-11
mybbp1a	1.53902	6.299	43.3941	4.48e-11
Xetrov90018174m	-1.58128	5.16244	43.3264	4.63e-11
lpin1	-1.57906	6.60898	43.1783	5e-11
LOC100490989	2.75456	1.3818	43.0897	5.23e-11
ddx27	1.50419	5.5788	42.9399	5.64e-11
LOC100491214	2.81429	1.14438	42.9295	5.67e-11
znf598	1.56419	5.13562	42.9159	5.71e-11
itln2	-2.64272	1.75065	42.867	5.86e-11
utp15	1.50106	5.59177	42.8231	5.99e-11
LOC100495802	2.09926	9.50512	42.6871	6.42e-11
fbxo25	-1.48787	5.72773	42.6367	6.59e-11
LOC101735145	1.63225	6.96727	42.4052	7.42e-11
LOC100489120	2.74781	1.21024	42.3426	7.66e-11
g3bp1	1.73268	7.5075	42.2768	7.92e-11
LOC100485478	-1.52292	5.30179	42.1894	8.28e-11
serpine1	1.9484	3.90972	42.1663	8.38e-11
stx11	2.68205	1.47921	42.0725	8.79e-11
Xetrov90012754m	-1.78486	4.41708	42.0284	9e-11
sox11	1.51295	6.306	42.02	9.03e-11
LOC100488066	3.29243	0.56207	41.9852	9.2e-11
mvp	1.67119	7.24421	41.7663	1.03e-10
dpcd	1.69025	4.60789	41.7518	1.04e-10
yrdc	1.56279	5.03364	41.7077	1.06e-10
itpa-like	1.80632	4.26645	41.6349	1.1e-10
Xetrov90025129m	1.49489	5.42603	41.6293	1.1e-10
Xetrov90004303m	1.4724	5.73929	41.5753	1.13e-10
LOC101731410	-2.01806	3.71623	41.563	1.14e-10
pdia6	1.74208	7.64912	41.4642	1.2e-10
mettl2b	1.65912	4.66899	41.4041	1.24e-10
nol10	1.4685	5.75616	41.4008	1.24e-10
cdk2	1.58911	4.97909	41.3814	1.25e-10
upk2	-1.58922	6.87104	41.2252	1.36e-10
zpr1	1.52838	5.14232	41.2025	1.37e-10
utp18	1.57622	4.94398	41.1939	1.38e-10
wnt5a	2.41366	2.67287	41.1408	1.42e-10
hn1	1.65229	7.22018	41.0975	1.45e-10
exosc2	1.68718	4.57169	41.0965	1.45e-10
megf10	-1.46048	5.71793	41.0809	1.46e-10
ttc12	2.18299	3.20292	40.9479	1.56e-10
tpm2	1.75505	4.325	40.9416	1.57e-10
ifltd1	1.52562	5.15974	40.9392	1.57e-10
LOC101731200	-1.69906	7.47833	40.9347	1.57e-10
glrx2	1.45623	5.87719	40.774	1.71e-10
LOC100496188	2.01401	3.57877	40.6977	1.78e-10
ddx56	1.56375	4.95558	40.693	1.78e-10
hes3-like	-2.5299	1.88854	40.6079	1.86e-10
iqub-like	1.47912	5.37968	40.4807	1.99e-10
pdk4	-1.701	7.56253	40.4145	2.05e-10
runx2	2.78578	1.18907	40.36	2.11e-10
elf3	-1.45302	5.58551	40.1012	2.41e-10
twistnb	2.15088	3.12632	40.0708	2.45e-10
serpinb1	1.55076	4.9351	40.0662	2.46e-10
tinagl1-like	1.48577	5.25513	40.0341	2.5e-10
gcnt1	-1.46242	5.41099	40.0123	2.52e-10
eif4a1	1.9736	9.19438	39.9337	2.63e-10
rgs22	-1.50635	6.55213	39.9021	2.67e-10
fgfbp3	-1.44576	6.01817	39.8911	2.69e-10
tnfrsf21	1.494	6.47605	39.8387	2.76e-10
ppat	1.67758	4.51344	39.8018	2.81e-10
ecel1	1.49084	5.17357	39.7527	2.88e-10
pcid2	1.72572	4.36458	39.7302	2.92e-10
LOC100495096	1.4342	5.79967	39.6637	3.02e-10
hlf	-2.92579	0.543221	39.6571	3.03e-10
dapk2	-2.08735	3.22823	39.6152	3.09e-10
Xetrov90005859m	2.03731	3.44248	39.5983	3.12e-10
LOC100170419	-1.76621	4.18807	39.5356	3.22e-10
fut4-like.2	-2.20698	2.91733	39.4807	3.31e-10
LOC100494508	-2.13457	3.06737	39.4791	3.32e-10
hsf4	2.71458	0.94093	39.4662	3.34e-10
dsc3	-1.43154	5.7325	39.4424	3.38e-10
rhov	-2.13726	3.2385	39.3134	3.61e-10
ddx54	1.4306	5.65686	39.2885	3.66e-10
epcam	-1.69406	7.65406	39.2777	3.68e-10
mcm7	1.55417	6.882	39.2411	3.75e-10
pdcl3	1.4486	5.41374	39.2301	3.77e-10
prmt5	1.46311	6.32798	39.125	3.98e-10
nom1	1.42368	5.69264	38.9705	4.3e-10
frk	-2.46025	2.02057	38.9412	4.37e-10
htra3	1.77421	4.21355	38.9145	4.43e-10
tgfb1	1.48061	5.2221	38.9094	4.44e-10
LOC101731618	2.64662	1.25568	38.8931	4.48e-10
prps1	1.56986	7.03378	38.868	4.53e-10
slc13a4	1.43348	6.09897	38.8519	4.57e-10
uts2	-2.20607	2.68442	38.8109	4.67e-10
sdad1	1.42528	5.56606	38.7408	4.84e-10
dkk1	2.31329	2.69223	38.6268	5.13e-10
gpcpd1	1.53562	6.89615	38.4614	5.58e-10
pcdh8	-1.58057	4.68167	38.3213	6e-10
MGC89221	3.23399	-0.394806	38.2078	6.36e-10
dll1	-1.42177	5.44648	38.1783	6.46e-10
daw1	1.56783	7.10998	38.0455	6.91e-10
cdx4	2.27976	2.93351	38.013	7.03e-10
msn-like	1.59931	7.29822	37.9476	7.27e-10
il1r2	2.3466	2.07209	37.9266	7.35e-10
Xetrov90019250m	2.9738	0.411918	37.8846	7.51e-10
LOC100496343	-1.47896	6.64364	37.8137	7.78e-10
Xetrov90019631m	1.55897	5.41307	37.7159	8.18e-10
mchr1.2	1.903	3.64942	37.6544	8.45e-10
tst	-1.84953	3.83435	37.6462	8.48e-10
naa10	1.46212	6.55346	37.6165	8.61e-10
pde1c-like	-2.2199	2.49009	37.6087	8.65e-10
Xetrov90029025m	1.3925	5.83067	37.5425	8.94e-10
tap1	2.52931	1.63946	37.4801	9.23e-10
hfe2	3.19433	0.0760272	37.4641	9.31e-10
dnajb5-like	2.05571	3.12212	37.3451	9.9e-10
slc35g2	-1.38906	5.92883	37.2747	1.03e-09
LOC100486192	2.09332	2.98072	37.2588	1.03e-09
kal1	-1.48729	6.76605	37.258	1.03e-09
msln-like.2	-1.46386	5.26684	37.2522	1.04e-09
nars	1.5622	7.186	37.2115	1.06e-09
prkch	-1.47882	4.98556	37.1908	1.07e-09
slc6a13	-1.38438	5.7477	37.1791	1.08e-09
slc33a1-like	1.719	4.20215	37.1744	1.08e-09
Xetrov90010951m	-3.14367	0.132213	37.0976	1.12e-09
myadm	1.52941	4.80063	37.0075	1.18e-09
rrp12	1.43232	5.21679	36.9487	1.21e-09
LOC101732788-like	-1.40872	5.40902	36.9192	1.23e-09
elavl3	1.43189	6.47561	36.7722	1.33e-09
cldn7	-1.42908	6.4439	36.675	1.4e-09
eif6	1.44841	6.60484	36.544	1.49e-09
Xetrov90004892m	1.50762	4.82072	36.5161	1.51e-09
gpbar1	3.14552	0.174493	36.5005	1.53e-09
ddc	1.37971	5.51728	36.4517	1.57e-09
Xetrov90003730m	-1.53664	4.7931	36.4126	1.6e-09
mnx1	-1.94228	3.39508	36.38	1.62e-09
lmcd1	1.42336	5.25487	36.3734	1.63e-09
spink2	-1.68714	4.23534	36.3669	1.63e-09
c11orf87	-1.37283	5.57998	36.3514	1.65e-09
Xetrov90027395m	2.52467	13.1901	36.3388	1.66e-09
Xetrov90011584m	1.45419	5.06906	36.307	1.69e-09
fam92b-like	1.73419	4.13462	36.2878	1.7e-09
mex3c	1.37613	5.99867	36.2641	1.72e-09
thdl17	2.01587	3.36085	36.2063	1.77e-09
Xetrov90003981m	-1.96026	3.35798	36.2002	1.78e-09
trpc4	-2.33002	1.81761	36.1932	1.79e-09
LOC100493696-like	-1.98872	3.22891	36.1923	1.79e-09
fam3d	-2.0039	3.27735	36.1638	1.81e-09
Xetrov90000569m	1.52936	4.72971	36.0669	1.91e-09
slc44a4	-1.80999	3.88716	35.9691	2e-09
ass1	1.36888	5.88585	35.9641	2.01e-09
LOC100489481	2.15309	2.56302	35.9362	2.04e-09
ttc25	1.43012	5.15859	35.9015	2.08e-09
fpgs	1.61939	4.38184	35.7518	2.24e-09
Xetrov90030659m	1.7253	4.05782	35.6712	2.34e-09
znf395	-1.43048	5.06845	35.6587	2.35e-09
snrpd2	1.36315	5.97661	35.55	2.49e-09
LOC100216133	-1.42538	5.09225	35.546	2.49e-09
tcp11l2	-1.44545	4.97534	35.4659	2.6e-09
syncrip	1.5051	7.08163	35.4274	2.65e-09
LOC100493958	2.02197	3.02727	35.4231	2.65e-09
Xetrov90007307m	-1.8448	3.71279	35.4055	2.68e-09
LOC100497464	-2.50602	1.22699	35.3686	2.73e-09
iqgap3	-1.70487	4.1073	35.3068	2.82e-09
LOC100485272-like	2.46812	1.48278	35.2838	2.85e-09
lrpap1	1.35077	5.84531	35.2801	2.86e-09
mbd2	1.75721	3.94739	35.2704	2.87e-09
utp14a	1.4597	4.9164	35.2323	2.93e-09
setd4	2.14837	2.53978	35.1629	3.03e-09
ifrd1	1.39146	6.41651	35.1437	3.06e-09
itgax	2.12265	2.61208	35.1336	3.08e-09
krr1	1.52143	4.66574	35.1095	3.12e-09
dnaaf3	1.44021	4.99734	35.0912	3.15e-09
slc5a7-like.1	-1.41812	5.03975	34.9747	3.34e-09
LOC101732176	-1.82044	3.66348	34.8711	3.52e-09
ppil1	1.35056	5.55941	34.8273	3.6e-09
mycbpap	1.377	5.32144	34.7904	3.67e-09
Xetrov90018561m	2.0913	2.87562	34.7853	3.68e-09
mok	1.56833	4.49889	34.7819	3.69e-09
nob1	1.36183	5.3649	34.5962	4.06e-09
rrad	1.40017	6.56956	34.5874	4.08e-09
Xetrov90001076m	-2.63915	0.423981	34.57	4.11e-09
pla2g16	-2.09533	2.6674	34.5204	4.22e-09
wdr75	1.3365	5.65621	34.4478	4.38e-09
hsp90aa1.2	-2.3308	1.55377	34.4457	4.38e-09
LOC100493137	1.99371	3.02467	34.3781	4.54e-09
myh9	1.71	8.46926	34.3555	4.59e-09
pitrm1	1.34051	6.02788	34.3528	4.6e-09
hes8	-2.52423	0.80682	34.3424	4.62e-09
cftr	-1.95224	3.14796	34.2271	4.9e-09
LOC100495198	-2.03772	2.83103	34.2225	4.92e-09
card14	-2.58364	1.15657	34.1248	5.17e-09
sgk2	-1.41264	5.0078	34.0664	5.33e-09
Xetrov90019637m	2.11127	2.75523	34.0354	5.41e-09
nme6	1.64952	4.19097	34.0118	5.48e-09
Xetrov90019596m	2.05204	2.73121	33.9984	5.52e-09
noxo1-like.1	-1.65031	4.14675	33.981	5.57e-09
Xetrov90026447m	-1.32262	5.61073	33.8323	6.01e-09
rbbp4	1.33407	6.05487	33.806	6.09e-09
wdr16	1.35379	5.35443	33.719	6.37e-09
LOC100497111	1.51334	4.59856	33.6735	6.52e-09
mak16	1.33001	5.46273	33.5547	6.93e-09
nhp2l1	1.48041	7.19296	33.4861	7.18e-09
sult1e1	-1.6436	4.14985	33.4742	7.22e-09
trim29	-1.32411	6.0415	33.4671	7.25e-09
arsj	2.34395	1.79037	33.4658	7.25e-09
isyna1	1.44722	7.00855	33.4348	7.37e-09
itln1	-2.58694	0.958323	33.4308	7.38e-09
slc2a3	2.20043	2.02137	33.3886	7.55e-09
uck2	1.68003	4.02126	33.3224	7.81e-09
act3	1.86708	9.69922	33.3024	7.89e-09
LOC100487499	-1.34794	6.37783	33.2849	7.96e-09
gpa33	-1.34195	5.34352	33.1696	8.45e-09
tmem196	-2.16285	2.06872	33.1398	8.58e-09
LOC100488238-like	1.92742	3.12188	33.1122	8.7e-09
cfd	1.57749	4.32923	33.0997	8.76e-09
naf1	1.43628	4.81696	33.0838	8.83e-09
Xetrov90028284m	1.30784	5.90493	33.0409	9.02e-09
gtf2f1	1.33313	5.34077	32.9569	9.42e-09
not	3.56467	3.48847	32.8307	1.01e-08
rbp4	-1.57091	7.84911	32.8181	1.01e-08
styk1	-1.44245	4.81266	32.8168	1.01e-08
pgam2	1.51016	4.49646	32.7807	1.03e-08
rasef	-1.87336	3.35259	32.7059	1.07e-08
LOC100496714	-1.6204	4.14923	32.7049	1.07e-08
LOC100489513	-1.30291	5.79545	32.7023	1.07e-08
txnl1	1.32031	6.2196	32.6974	1.08e-08
fut3	-2.25407	1.96037	32.6477	1.1e-08
LOC101731666	1.30421	5.60395	32.5991	1.13e-08
Xetrov90027392m	2.21058	12.1137	32.5986	1.13e-08
LOC496805	1.44492	4.73102	32.5878	1.14e-08
Xetrov90019561m	-2.3809	1.34113	32.5706	1.15e-08
bms1	1.30195	5.99381	32.5586	1.16e-08
LOC101730438-like	1.29825	5.94003	32.5054	1.19e-08
rln3	1.2906	5.86604	32.4003	1.25e-08
spint2	-1.40876	6.90454	32.3959	1.26e-08
cct2	1.61332	8.1837	32.3939	1.26e-08
LOC100145131	-1.28911	5.78294	32.3177	1.31e-08
dhrs9	2.23974	1.70827	32.1785	1.41e-08
ror2	1.29112	5.80612	32.1041	1.46e-08
gas1	-1.28616	5.8915	32.0881	1.47e-08
Xetrov90009043m	1.81056	3.45649	32.0618	1.49e-08
tmem30b	-1.78805	3.55608	32.0527	1.5e-08
aldob	-1.43155	7.11065	32.0143	1.53e-08
itga2b.1-like	2.25766	1.71973	31.9659	1.57e-08
c14orf79	-1.92582	3.00035	31.9201	1.61e-08
ggt1	2.19745	1.88085	31.915	1.61e-08
alg6	1.75189	3.67229	31.8937	1.63e-08
rbm28	1.30242	5.39102	31.8908	1.63e-08
angptl2	1.3259	6.26587	31.8586	1.66e-08
fgfr3	-1.34917	5.06495	31.8494	1.67e-08
scel-like	-1.34753	5.09477	31.7635	1.74e-08
LOC100489385	1.63751	4.1339	31.6651	1.83e-08
prmt1	1.66756	8.67624	31.6392	1.86e-08
Xetrov90001552m	-1.97781	2.74001	31.6249	1.87e-08
LOC100491172	2.62831	0.230085	31.5922	1.9e-08
ccdc173	1.28243	5.97622	31.5375	1.96e-08
LOC100216037	-1.739	3.72332	31.5118	1.98e-08
sesn1	-1.60112	8.26805	31.46	2.04e-08
rrp7a-like	1.47631	4.51439	31.4051	2.09e-08
tgif1	1.27128	5.83284	31.32	2.19e-08
ruvbl2	1.28568	6.14158	31.2993	2.21e-08
pkp2	1.45022	4.6163	31.2182	2.31e-08
LOC100495315	2.38605	0.963963	31.1044	2.45e-08
LOC100492630	-2.07192	2.28024	31.1032	2.45e-08
ctf1	1.34374	5.01576	31.0762	2.48e-08
Xetrov90006263m	2.0185	2.63629	31.0603	2.5e-08
Xetrov90027414m	1.73551	3.59328	31.023	2.55e-08
Xetrov90027693m	1.58804	4.09527	30.9281	2.68e-08
exosc8	1.40975	4.73726	30.9178	2.69e-08
clic3	-2.0552	2.45917	30.9145	2.7e-08
amigo1	-1.35005	6.77184	30.9026	2.71e-08
LOC100496476	-1.90164	2.92699	30.8922	2.73e-08
ranbp1	1.51147	7.77679	30.8777	2.75e-08
cartpt	2.54997	0.222427	30.8283	2.82e-08
npbwr1-like	-1.4795	4.41697	30.7558	2.93e-08
c14orf166	1.27713	5.39948	30.7238	2.97e-08
gap43	1.71225	9.16549	30.7185	2.98e-08
sgpp2	-2.07787	2.39188	30.7176	2.98e-08
atp2a1	1.53373	7.95518	30.705	3e-08
ccdc153-like	2.59037	0.811145	30.6766	3.05e-08
msmb.1	2.03212	2.30975	30.6683	3.06e-08
rbl1	1.3091	5.17664	30.6371	3.11e-08
evpl	-1.28403	6.23897	30.6237	3.13e-08
Xetrov90024872m	-2.0356	2.332	30.6016	3.17e-08
cecr2	1.29797	5.25455	30.5965	3.18e-08
ddx52	1.38024	4.80235	30.5601	3.24e-08
rsph9	1.26635	5.5549	30.5524	3.25e-08
slc40a1	-1.48011	7.6415	30.498	3.34e-08
lyar	1.43683	4.57953	30.4467	3.43e-08
isl1	-1.59517	3.99753	30.4309	3.46e-08
plcd4-like	-1.39479	4.70274	30.4268	3.47e-08
Xetrov90020434m	1.3932	7.10591	30.4037	3.51e-08
xkr5	2.08031	2.56907	30.3906	3.53e-08
LOC101731761	1.4507	4.51004	30.3727	3.57e-08
wif1	-1.47539	4.4397	30.3498	3.61e-08
lpl	-1.5771	4.09879	30.3017	3.7e-08
hba-l3	-2.02067	2.26485	30.2971	3.71e-08
nop10	1.24845	5.7442	30.2966	3.71e-08
tbc1d1-like	1.49487	4.3672	30.2504	3.8e-08
stmn4	1.36794	6.98903	30.1781	3.94e-08
nppb	-2.24265	1.16985	30.1562	3.99e-08
LOC100494735	1.72075	3.5365	30.1531	3.99e-08
myoz1	1.33904	4.91774	30.1469	4.01e-08
esrp1	-1.25107	5.7821	30.1349	4.03e-08
Xetrov90019562m	-2.10524	2.08373	30.1138	4.07e-08
Xetrov90029214m	-1.97105	2.86498	30.0848	4.14e-08
rasl10a	-1.24367	5.95454	30.0442	4.22e-08
LOC100494588	2.19476	1.52754	30.0196	4.28e-08
rhpn1	1.25085	6.10921	29.8717	4.62e-08
tnr	-1.24906	6.13377	29.804	4.78e-08
neurog3	-1.96597	2.44743	29.8021	4.78e-08
wdr66	1.26401	5.34312	29.7498	4.92e-08
bcl2l10	1.5054	4.2486	29.6634	5.14e-08
eif4g3-like	1.34199	6.89289	29.6525	5.17e-08
neto2	-1.23311	5.88774	29.6306	5.23e-08
LOC100127860	-1.78601	3.28282	29.5796	5.37e-08
LOC100489129	-1.686	9.22235	29.5641	5.41e-08
mphosph10	1.23458	5.65756	29.5327	5.5e-08
LOC100487810	-2.35076	0.828544	29.5229	5.53e-08
fam149a-like	-1.26565	5.26453	29.5216	5.53e-08
cbln2	-1.23033	5.61227	29.4687	5.68e-08
hhip	-1.77915	3.27647	29.464	5.7e-08
h6pd	1.82141	3.09949	29.4404	5.77e-08
bysl	1.23024	5.76888	29.44	5.77e-08
dcaf13	1.23634	5.55467	29.4224	5.82e-08
fcf1	1.24803	5.40344	29.4033	5.88e-08
lamp3-like	-1.23077	5.66413	29.3781	5.95e-08
strbp	-1.35287	7.01317	29.3653	5.99e-08
LOC100495023	-2.66755	0.721048	29.3382	6.08e-08
Xetrov90004039m	-2.18264	1.44726	29.319	6.14e-08
MGC147226	-2.02604	2.09507	29.2837	6.25e-08
nsun5	1.35341	4.78616	29.2809	6.26e-08
LOC100493658	1.41439	7.41932	29.2542	6.35e-08
ruvbl1	1.28558	6.55681	29.249	6.37e-08
vtcn1	-1.92738	2.68813	29.2077	6.5e-08
LOC100485014	1.92201	2.85529	29.112	6.83e-08
sssca1	1.28287	5.10312	29.107	6.85e-08
LOC100497727	-1.41408	4.54522	29.086	6.92e-08
Xetrov90027424m	2.36139	0.550042	29.0805	6.94e-08
lgals3	-1.22638	5.86809	29.0513	7.05e-08
Xetrov90015934m	1.89444	2.65979	29.0323	7.12e-08
mogat2.1	-1.9882	2.19807	28.9725	7.34e-08
LOC100490476	-1.52155	4.16266	28.9232	7.53e-08
susd1	-1.89657	2.69599	28.9157	7.56e-08
Xetrov90009820m	1.70421	3.49142	28.8842	7.68e-08
ngdn	1.25153	5.27346	28.844	7.85e-08
vwa7	-1.53777	4.05236	28.8221	7.93e-08
cmss1	1.51011	4.17625	28.7664	8.17e-08
Xetrov90023090m	-1.93031	2.4417	28.7366	8.29e-08
hba-l4	-1.88154	2.65551	28.7337	8.3e-08
lrp4	-1.21589	5.87692	28.7326	8.31e-08
e2f5	1.22093	5.98415	28.7222	8.35e-08
tgfa	1.87433	2.75829	28.7137	8.39e-08
lima1	1.46302	7.82709	28.7052	8.43e-08
Xetrov90002603m	1.22604	5.4573	28.6925	8.48e-08
Xetrov90030061m	1.82719	3.0069	28.6488	8.68e-08
LOC100491229	1.4635	4.31646	28.6406	8.71e-08
LOC100127716	2.29919	0.88597	28.6323	8.75e-08
pdlim1	1.25252	6.41156	28.6268	8.78e-08
LOC101730635	1.53135	4.06396	28.6175	8.82e-08
cecr5	1.24412	5.29062	28.5731	9.02e-08
filip1l	1.50172	4.16961	28.5295	9.23e-08
ncam2	-1.29041	4.96486	28.5276	9.24e-08
pdia4	1.25499	6.43664	28.5244	9.25e-08
ets2	1.22698	6.17111	28.5174	9.29e-08
sh2d3c-like	1.21047	5.62068	28.506	9.34e-08
bhlha9	4.06167	2.11057	28.4777	9.48e-08
mmp1	1.33068	4.85523	28.4736	9.5e-08
Xetrov90000213m	-2.35482	0.360901	28.4516	9.61e-08
adamts4-like	1.50764	4.13935	28.4478	9.63e-08
syndig1	-1.38864	4.5366	28.4468	9.63e-08
sgsm1	-1.55556	3.93905	28.4266	9.73e-08
c4a	2.28061	1.11798	28.4226	9.75e-08
Xetrov90015797m	1.54755	3.98876	28.4043	9.84e-08
LOC100498429	-2.41746	0.723096	28.4039	9.85e-08
myoc	-1.59269	3.82598	28.3877	9.93e-08
hemk1	2.32565	0.74575	28.3282	1.02e-07
shq1	1.73594	3.29455	28.3027	1.04e-07
dio3	2.23991	1.32325	28.2171	1.08e-07
LOC100495968-like	1.75345	3.1644	28.1827	1.1e-07
atp8b1	-2.30633	1.59236	28.1447	1.13e-07
abhd8	-1.28497	4.94699	28.1292	1.13e-07
Xetrov90022774m	-2.02962	1.94789	28.1225	1.14e-07
pus1	1.77529	3.12752	28.1008	1.15e-07
LOC100485121	2.13718	1.38667	28.0836	1.16e-07
LOC100486640-like	-1.53712	4.05565	28.0412	1.19e-07
exosc1	1.3335	4.75255	28.0397	1.19e-07
smad9	1.29683	6.85012	28.0272	1.2e-07
Xetrov90010949m	-2.36425	0.982526	28.0026	1.21e-07
Xetrov90012222m	1.23737	5.25341	27.9915	1.22e-07
LOC100486092	-2.37858	0.88926	27.9772	1.23e-07
psmd6	1.3129	6.96433	27.974	1.23e-07
hspd1	1.4011	7.54496	27.9641	1.24e-07
nefh	-1.20455	6.08277	27.9511	1.24e-07
Xetrov90028339m	-1.73603	3.3282	27.9216	1.26e-07
Xetrov90004309m	1.50311	4.09397	27.9105	1.27e-07
msrb2	-1.47506	4.1713	27.8943	1.28e-07
ntn1-like.2	-1.25977	5.08164	27.8937	1.28e-07
syt8	-1.75514	3.30102	27.8923	1.28e-07
htra1	1.22404	5.30593	27.8454	1.31e-07
urb1	1.5101	4.07774	27.8284	1.33e-07
dock4	-1.51123	4.04255	27.7829	1.36e-07
ntng2-like	-1.76357	3.04197	27.772	1.36e-07
pls3	1.43032	7.78	27.7495	1.38e-07
cd97	1.39331	4.46834	27.739	1.39e-07
cfh	1.27565	4.99986	27.7375	1.39e-07
fam136a	1.38462	4.51005	27.7365	1.39e-07
aars	1.45743	7.97322	27.7322	1.39e-07
Xetrov90025814m	1.62085	3.70448	27.7228	1.4e-07
pnpt1	1.56385	3.88478	27.7121	1.41e-07
ptprd	-1.23584	6.45928	27.7103	1.41e-07
rdh10	1.46809	4.19884	27.6971	1.42e-07
LOC100487263	1.26708	5.0253	27.6937	1.42e-07
hectd2	-1.76139	3.08182	27.6104	1.48e-07
LOC100495473	-1.86525	2.64933	27.5915	1.5e-07
LOC100170615	-1.6239	3.59541	27.5662	1.52e-07
cdc42ep3	1.27749	4.94824	27.5505	1.53e-07
kcnk4-like	-1.71538	3.21925	27.5295	1.55e-07
mal-like.2	-1.39678	4.45317	27.4707	1.59e-07
aatf	1.34851	4.62203	27.4148	1.64e-07
klhl34	2.52898	-0.157571	27.4004	1.65e-07
LOC100493426	1.70113	3.37987	27.3994	1.65e-07
hopx	-1.35276	4.59001	27.3884	1.66e-07
kiaa1024	-1.87831	2.42783	27.3623	1.69e-07
nip7	1.21496	5.29124	27.3573	1.69e-07
LOC101733483	1.34676	7.30409	27.2861	1.75e-07
dscr6	2.42681	0.340263	27.2602	1.78e-07
Xetrov90019457m	2.31425	0.419849	27.2278	1.81e-07
LOC101733995	-2.40776	0.172387	27.1983	1.84e-07
cdh8	-1.58524	3.69618	27.185	1.85e-07
gbp2	2.14231	1.27646	27.1789	1.85e-07
grpel1	1.31367	4.73813	27.166	1.87e-07
xpo6	1.18294	5.96448	27.146	1.89e-07
Xetrov90010607m	-2.15519	1.28664	27.1249	1.91e-07
psma5	1.30971	7.08352	27.1085	1.92e-07
lypla1	1.17943	5.86661	27.1026	1.93e-07
LOC100490918-like	1.47422	4.13642	27.0811	1.95e-07
LOC100494719-like	1.27856	6.84765	27.0726	1.96e-07
tshz2	1.56878	3.79581	27.0624	1.97e-07
LOC100493404	-1.42974	4.30123	27.0348	2e-07
dct	1.95889	2.15847	27.0248	2.01e-07
rcn3	1.20347	5.70578	26.993	2.04e-07
LOC101734063-like	-1.17473	5.64755	26.9763	2.06e-07
alg8	1.40518	4.37714	26.9638	2.07e-07
chrna1	2.14513	1.43986	26.9467	2.09e-07
LOC100488229	1.63203	3.57453	26.9346	2.1e-07
snrpg	1.20931	6.35825	26.9231	2.12e-07
LOC100498075-like	-1.29152	4.8049	26.9126	2.13e-07
Xetrov90007192m	1.17393	5.75088	26.8926	2.15e-07
selenbp1	-1.17907	6.0138	26.888	2.16e-07
Xetrov90005752m	-1.17107	5.79088	26.8852	2.16e-07
exosc5	1.33752	4.61044	26.8755	2.17e-07
LOC101730995	1.93171	2.14567	26.8747	2.17e-07
coro1c	1.42911	7.93895	26.8744	2.17e-07
tubb6	1.21705	5.18897	26.8604	2.19e-07
cadps2-like	-1.31047	4.69563	26.8585	2.19e-07
Xetrov90003426m	-1.74815	3.05335	26.845	2.2e-07
id4	-1.39705	7.72751	26.8265	2.23e-07
macc1	-2.81274	0.436989	26.8165	2.24e-07
ssg1	1.21764	6.42667	26.7827	2.28e-07
pkd1	-1.49847	3.9942	26.755	2.31e-07
sun1	-1.2879	7.00167	26.7531	2.31e-07
c15orf26	1.28525	4.84454	26.7257	2.34e-07
fxyd5	1.77224	2.88234	26.6197	2.48e-07
ezh2	1.1789	5.99358	26.6028	2.5e-07
LOC100487763	1.39058	7.72459	26.5707	2.54e-07
preb	1.48999	4.0193	26.5703	2.54e-07
lrp2bp	1.16945	5.80819	26.5483	2.57e-07
unc45b	2.03824	2.2994	26.5475	2.57e-07
etnppl	-1.17625	5.50595	26.5474	2.57e-07
hbz	-2.17825	0.743259	26.5466	2.57e-07
gmppb	1.27536	4.85852	26.4949	2.64e-07
satb2	-1.80285	2.74351	26.4638	2.69e-07
gamt	1.16464	5.68394	26.4632	2.69e-07
trim8	1.17316	6.09231	26.4318	2.73e-07
grhl3	-1.39354	4.42461	26.4186	2.75e-07
pemt	1.20918	5.17162	26.366	2.82e-07
vasn	-1.25185	4.94268	26.3361	2.87e-07
hebp2	-1.5189	8.71166	26.3312	2.88e-07
colq-like	-1.3181	7.2789	26.3304	2.88e-07
fam101b	-1.2064	6.47962	26.3023	2.92e-07
slc35f4-like	-1.77179	2.76815	26.2928	2.93e-07
hras	1.33186	4.54752	26.2638	2.98e-07
pnpla4-like	1.83679	2.53171	26.2593	2.99e-07
magi3	-1.3278	4.56795	26.2567	2.99e-07
Xetrov90013169m	-2.18652	0.930647	26.2179	3.05e-07
ankdd1b	-1.75777	2.95244	26.1937	3.09e-07
lhx4	-1.95882	1.78356	26.1891	3.1e-07
pdlim7	1.16948	6.05239	26.1868	3.1e-07
MGC147314	-1.43702	4.12887	26.1571	3.15e-07
lmf2	1.21801	5.14746	26.1398	3.18e-07
LOC100488558-like	1.16009	6.00668	26.0632	3.3e-07
LOC101732478	-2.00994	1.65077	26.0425	3.34e-07
pde1b	-1.21857	5.03886	26.0051	3.41e-07
fam181a-like	-1.17644	5.33483	25.9935	3.43e-07
Xetrov90023979m	-2.26066	0.235443	25.9575	3.49e-07
lsp1	1.51425	8.76225	25.9442	3.51e-07
LOC733553	2.57957	0.647009	25.9158	3.57e-07
efemp1	-2.1295	1.64372	25.8662	3.66e-07
kcnip1-like	-1.42154	4.1549	25.8535	3.68e-07
aldh2	-1.21487	6.63987	25.83	3.73e-07
noc3l	1.15177	5.66814	25.8252	3.74e-07
osr1	-2.20246	0.476182	25.8048	3.78e-07
ide	1.1681	5.37733	25.7699	3.85e-07
LOC100492505	1.14856	5.7649	25.7516	3.88e-07
cars	1.14943	5.86172	25.7338	3.92e-07
cyp27b1	1.51074	3.83544	25.7244	3.94e-07
Xetrov90015248m	-1.45893	4.0742	25.713	3.96e-07
npb	1.35227	7.62717	25.6989	3.99e-07
LOC100495411-like	-1.86381	2.42981	25.6929	4e-07
gpr116	-1.8611	2.49421	25.6497	4.09e-07
LOC100488053	-1.90453	2.19122	25.6369	4.12e-07
marveld2	-1.8624	2.39975	25.6125	4.17e-07
foxa2	-1.19027	5.1902	25.6114	4.18e-07
cdv3	1.29391	7.23475	25.6044	4.19e-07
gfm1	1.48569	3.92225	25.5906	4.22e-07
Xetrov90015539m	1.3887	4.27081	25.5843	4.23e-07
col11a1-like	-1.24856	6.89266	25.581	4.24e-07
osgin1	2.01145	1.50147	25.5388	4.34e-07
LOC100490370	1.96636	1.69697	25.5346	4.35e-07
ttc22	-2.25696	0.717239	25.5341	4.35e-07
Xetrov90006895m	1.94768	1.8735	25.5337	4.35e-07
Xetrov90003130m	1.25131	4.8358	25.5248	4.37e-07
rtcb	1.17654	6.38853	25.4714	4.49e-07
ampd1	1.63962	3.26445	25.438	4.57e-07
ddt	-1.26503	7.07456	25.4323	4.58e-07
psmd7	1.22923	6.82206	25.4192	4.61e-07
hdac1	1.27842	7.16037	25.389	4.69e-07
tap2	1.89233	2.18138	25.3842	4.7e-07
LOC101733140	2.2755	0.256129	25.3689	4.73e-07
fdps	1.19439	6.56855	25.3562	4.77e-07
Xetrov90019931m	1.17804	5.20615	25.3446	4.79e-07
rps6kb1	1.17462	5.26246	25.3361	4.82e-07
slc4a1	-1.64908	3.18432	25.3349	4.82e-07
nup133	1.22591	4.95706	25.3263	4.84e-07
nufip1	1.34489	4.40995	25.3109	4.88e-07
trim63	1.56752	3.55708	25.225	5.1e-07
shc4	1.68118	3.03901	25.2105	5.14e-07
mrps27-like	1.2453	4.81505	25.19	5.19e-07
nr4a2	-1.59715	3.40561	25.1696	5.25e-07
ap1s3	-1.76456	2.75297	25.128	5.36e-07
LOC100490816	1.28707	4.61739	25.1113	5.41e-07
lhfpl2-like	1.80527	2.47626	25.0856	5.48e-07
slc6a3-like	-1.38607	4.20689	25.081	5.5e-07
cyp2u1	-1.46162	3.94112	25.0747	5.52e-07
ccpg1-like	-1.20696	6.73009	25.0703	5.53e-07
LOC101732749	1.17712	5.19884	25.0388	5.62e-07
s1pr1	-1.13909	6.08998	25.0132	5.69e-07
unkl	-1.73268	2.78919	24.9828	5.78e-07
upk1b	-1.22077	6.82704	24.9795	5.79e-07
cct4	1.43886	8.41863	24.948	5.89e-07
LOC100498469-like	2.32535	0.601294	24.9429	5.91e-07
tbcc	1.43903	4.02141	24.9412	5.91e-07
LOC100158544	1.21464	4.95226	24.9335	5.93e-07
LOC100495644	2.03194	1.16821	24.922	5.97e-07
kcnk10	1.74355	2.67302	24.8674	6.14e-07
efcab1	1.19583	5.05727	24.8238	6.28e-07
sars	1.28325	7.30749	24.8182	6.3e-07
LOC100496696-like	1.21285	6.73845	24.815	6.31e-07
LOC100494891	-1.64343	3.16728	24.8079	6.33e-07
Xetrov90019667m	1.84863	2.20676	24.7775	6.43e-07
Xetrov90019563m	-1.93647	1.84608	24.7588	6.5e-07
slc37a4	-1.13495	5.46311	24.7584	6.5e-07
sall4	1.24511	7.04524	24.7577	6.5e-07
stard13	-1.22014	4.8652	24.7506	6.52e-07
LOC100145035	-1.94164	1.65992	24.7391	6.56e-07
znf750	-1.75568	2.74199	24.7281	6.6e-07
Xetrov90000426m	1.12767	5.98922	24.7031	6.69e-07
calb1	1.17596	5.10384	24.6946	6.72e-07
LOC101732610	2.4806	-0.403905	24.6918	6.73e-07
iffo2	-1.13628	5.45253	24.6851	6.75e-07
nek5-like	1.31123	4.50077	24.6637	6.83e-07
LOC100485358	-1.99724	1.90341	24.649	6.88e-07
memo1	1.13478	6.12071	24.6477	6.88e-07
trub1	1.38663	4.19929	24.6383	6.92e-07
dnajc2	1.12771	6.00122	24.623	6.97e-07
chmp4c	-1.73361	2.84376	24.6164	7e-07
kcnk12-like	-2.00035	1.19567	24.6124	7.01e-07
fam210a	1.12247	5.66702	24.6114	7.01e-07
aqr	1.14034	5.40426	24.6071	7.03e-07
grik5-like.1	-1.53777	9.2738	24.6067	7.03e-07
prelp	-1.39782	4.11753	24.5983	7.06e-07
Xetrov90029181m	-1.41173	4.0822	24.591	7.09e-07
ddx49	1.15944	5.21129	24.5883	7.1e-07
Xetrov90029611m	1.75185	2.67999	24.548	7.25e-07
map3k19	1.26656	4.64422	24.5351	7.3e-07
apex1	1.18324	6.63123	24.5189	7.36e-07
LOC101733592	1.52575	3.63793	24.5107	7.39e-07
vwc2	-1.59757	3.28688	24.5011	7.43e-07
mmp24	1.23452	4.76133	24.4776	7.52e-07
ache	-1.28903	7.42071	24.462	7.58e-07
Xetrov90026956m	-1.16048	5.19473	24.3668	7.96e-07
rras	1.18655	6.70332	24.3232	8.15e-07
Xetrov90019493m	1.82729	2.16316	24.3132	8.19e-07
zmpste24	1.14897	6.39566	24.3116	8.19e-07
col25a1.2	-2.30723	-0.19346	24.271	8.37e-07
Xetrov90008462m	1.27139	4.59603	24.2663	8.39e-07
epn3	-1.46347	3.93015	24.2536	8.45e-07
id2	-1.19114	6.76456	24.2353	8.53e-07
rhof	1.46401	3.84778	24.1963	8.7e-07
surf2	1.14095	5.28099	24.1665	8.84e-07
emilin2	1.39981	4.14807	24.1617	8.86e-07
ttc39b	-1.11692	6.05904	24.144	8.94e-07
cnpy2	1.40526	4.07635	24.097	9.16e-07
sema4c	1.12555	6.20751	24.0623	9.33e-07
abcc3	-1.14899	6.45358	24.0498	9.39e-07
slc35f2	1.72423	2.70687	24.0388	9.44e-07
scn2b	-1.17682	6.7175	23.9577	9.85e-07
cxcr4	1.25035	7.23561	23.9493	9.89e-07
LOC101733217	-2.15693	0.556035	23.9442	9.92e-07
rhcg	-1.6048	3.21849	23.9346	9.97e-07
psmb1	1.22136	7.03803	23.9212	1e-06
urb2	1.28624	4.49787	23.8957	1.02e-06
tcaim	-1.54423	3.46375	23.8807	1.02e-06
lrp5	-1.10466	5.71358	23.8651	1.03e-06
LOC100496184	2.09446	0.816386	23.8529	1.04e-06
LOC100493030	1.80344	2.29211	23.8436	1.04e-06
gjd4	1.78588	2.6398	23.839	1.05e-06
clca3p-like	1.83789	2.60614	23.8325	1.05e-06
sox4	1.14413	6.45025	23.828	1.05e-06
LOC100490871-like	-2.18904	0.117985	23.8254	1.05e-06
fzd7	-1.14994	6.51531	23.8222	1.06e-06
LOC100495969	-2.11622	0.438619	23.7769	1.08e-06
lrrc8e	1.31482	7.74309	23.773	1.08e-06
efhc2	1.12813	6.28767	23.7727	1.08e-06
slc25a32	1.20734	4.81687	23.7658	1.09e-06
LOC101732121	2.54166	0.372396	23.7641	1.09e-06
Xetrov90024426m	-1.90446	1.64643	23.7499	1.1e-06
adprh-like.1	1.45581	3.80653	23.7403	1.1e-06
sez6l	-1.1361	6.42926	23.707	1.12e-06
klf5	-1.2916	4.45881	23.7017	1.12e-06
LOC100491005	1.76628	2.36851	23.7	1.13e-06
mpo	1.16445	5.02702	23.6732	1.14e-06
LOC100492777	1.19983	4.84414	23.656	1.15e-06
LOC779590	-1.66316	2.93318	23.619	1.17e-06
utp3	1.0983	5.75044	23.5934	1.19e-06
LOC100489909-like	-1.76279	2.32632	23.5904	1.19e-06
fat4-like.1	-1.09631	5.78271	23.5868	1.19e-06
chordc1	1.49269	3.6612	23.58	1.2e-06
slc18a3	-1.28602	7.58167	23.5482	1.22e-06
lpin3-like	1.73985	2.6657	23.5335	1.23e-06
fat3-like	-1.26103	4.54259	23.5106	1.24e-06
LOC101733611	-1.09496	5.86015	23.463	1.27e-06
syt3	-1.2512	4.56244	23.4617	1.27e-06
gfpt2	1.82259	2.48844	23.4608	1.27e-06
tnni2	1.42856	8.69829	23.4583	1.28e-06
npm3	1.12005	5.31792	23.4528	1.28e-06
cldn1	-1.19622	6.92908	23.4037	1.31e-06
rnpepl1	1.18988	4.85991	23.3968	1.32e-06
nat10	1.09455	5.66541	23.3843	1.33e-06
ublcp1	1.20228	4.79655	23.3817	1.33e-06
irx3	-1.26622	4.5078	23.3746	1.33e-06
dapl1	-1.29444	7.68215	23.3566	1.35e-06
LOC100496654	1.84499	1.83485	23.3532	1.35e-06
uchl3	1.15744	5.02652	23.3508	1.35e-06
supt3h	1.3445	4.2113	23.3481	1.35e-06
hmga2.1	1.65389	2.97248	23.3356	1.36e-06
neurog2	-1.9439	1.35873	23.33	1.36e-06
LOC100491368-like	-1.57554	3.25527	23.3251	1.37e-06
hnrnph1	1.29965	7.72473	23.319	1.37e-06
ube2r2	1.21065	4.75449	23.3155	1.37e-06
Xetrov90027581m	1.39527	4.00073	23.3127	1.38e-06
mcf2	-1.61698	3.04266	23.303	1.38e-06
mina-like	1.47239	3.71945	23.2905	1.39e-06
nudt1	1.15617	5.02023	23.2277	1.44e-06
ferd3l	-1.94525	1.42466	23.2277	1.44e-06
klhl21	1.09566	5.52169	23.2261	1.44e-06
ak4	-1.6194	3.02792	23.2115	1.45e-06
klhl24	-1.32211	4.27286	23.1842	1.47e-06
LOC100489463	-2.63654	-0.514373	23.1494	1.5e-06
efcab5	-1.42947	3.82976	23.1208	1.52e-06
Xetrov90016701m	-1.29506	4.36169	23.0827	1.55e-06
acsbg1	-1.27603	4.41759	23.0816	1.55e-06
c9orf117	1.11683	5.2817	23.0816	1.55e-06
chrna2-like	-1.08207	5.7469	23.0549	1.57e-06
LOC100490902	-1.19359	4.78264	23.0304	1.59e-06
ttf1-like	1.17537	4.89503	23.0051	1.62e-06
igfbpl1	-1.67327	2.66345	22.9658	1.65e-06
LOC101731508-like	1.19448	4.81008	22.9467	1.67e-06
tat	-1.15644	4.95173	22.9422	1.67e-06
LOC101733416	-1.31199	4.28298	22.9402	1.67e-06
crp.1	1.95657	1.19894	22.9196	1.69e-06
Xetrov90013054m	1.79867	2.00842	22.9191	1.69e-06
cideb	2.12154	0.401465	22.9007	1.71e-06
LOC100494194	-1.95543	1.36091	22.8757	1.73e-06
usp16	1.35897	4.0867	22.8678	1.74e-06
rem2	2.08513	0.580975	22.8644	1.74e-06
mettl21b	1.44476	3.77036	22.8574	1.74e-06
pmp22	-1.37548	8.42532	22.8535	1.75e-06
pes1	1.19128	7.02625	22.8485	1.75e-06
gpr160	-1.55681	3.38969	22.8267	1.77e-06
Xetrov90013029m	1.91896	1.75785	22.8249	1.77e-06
ccdc151-like	1.10162	6.26141	22.8038	1.79e-06
mapk6	1.20264	7.12457	22.7806	1.82e-06
veph1	-1.78903	2.02918	22.7542	1.84e-06
cd82	-1.08141	5.976	22.7531	1.84e-06
irx5	-1.33049	4.17165	22.7469	1.85e-06
LOC100495713	1.12703	5.11056	22.7347	1.86e-06
Xetrov90028000m	1.74549	2.21769	22.7218	1.87e-06
noc4l	1.14101	5.02856	22.7111	1.88e-06
ca5b	-1.11695	6.47598	22.7095	1.88e-06
LOC100486298-like	1.44461	9.02651	22.6991	1.89e-06
ttc18-like	1.15056	4.97939	22.5962	2e-06
LOC100488246	1.13498	5.05092	22.5804	2.02e-06
pmepa1	1.51493	3.43208	22.5794	2.02e-06
gpm6a	-1.09093	5.3436	22.5749	2.02e-06
LOC100490986	-1.91718	1.46447	22.5703	2.03e-06
slc7a2-like	-1.48343	3.5115	22.5306	2.07e-06
upp1	-1.1549	4.90114	22.5271	2.07e-06
tcte1	1.52848	3.35629	22.4956	2.11e-06
greb1l	-1.1548	4.92474	22.4733	2.13e-06
rpusd3	1.53791	3.27996	22.4695	2.14e-06
LOC100490432-like	-1.82075	2.00127	22.4677	2.14e-06
ghsr	-1.90438	1.20178	22.4593	2.15e-06
glud1	-1.33579	8.20773	22.4523	2.15e-06
gnrhr2	-2.13	0.0757021	22.4274	2.18e-06
Xetrov90011600m	-1.69749	2.63429	22.424	2.19e-06
nans	1.08462	6.19462	22.4087	2.2e-06
ptgfrn	1.48078	3.55062	22.4064	2.21e-06
Xetrov90027559m	1.70028	2.43123	22.4007	2.21e-06
hrg	2.2319	0.813549	22.3413	2.28e-06
psmd14	1.18835	7.1071	22.3293	2.3e-06
slc2a6	1.86125	1.60601	22.3219	2.31e-06
irx1	-1.4388	3.67141	22.3209	2.31e-06
naa25	1.06837	5.69434	22.3199	2.31e-06
LOC100486686	1.10568	5.21893	22.3199	2.31e-06
LOC100496318	-1.72643	2.3322	22.2918	2.34e-06
ppp1r14b	1.08624	6.22905	22.2801	2.36e-06
tnfrsf10b	-1.23089	4.53396	22.278	2.36e-06
dnajc3	1.15071	4.91772	22.2756	2.36e-06
tspan16	1.79677	1.82899	22.2539	2.39e-06
smtn	1.11833	5.10501	22.2465	2.4e-06
drd1c	-1.88283	1.24475	22.245	2.4e-06
nle1	1.15969	4.85995	22.2263	2.42e-06
jmjd1c	1.08314	6.23698	22.2116	2.44e-06
odc1	1.43182	9.0551	22.2077	2.45e-06
mst1r	-1.4287	3.81787	22.175	2.49e-06
LOC100496637	1.12132	5.06177	22.174	2.49e-06
exosc9	1.1531	4.88691	22.1547	2.52e-06
cldn8.1	-1.66697	2.88187	22.0898	2.6e-06
vbp1	1.06145	5.8514	22.0714	2.63e-06
ccdc43	1.08456	5.32114	22.0502	2.66e-06
cldn8.2	-1.78049	2.21849	22.0412	2.67e-06
t	1.74849	2.82738	22.0337	2.68e-06
wnt10b	-1.59321	2.91005	22.0316	2.68e-06
mfap3l-like	-1.29525	4.21992	22.0295	2.68e-06
LOC100491159	-1.363	3.98138	22.0288	2.69e-06
LOC100145027	-2.12167	-0.0257932	22.0159	2.7e-06
tmem47	-1.35421	3.97615	21.9924	2.74e-06
rgs2	-1.22544	7.45481	21.9873	2.74e-06
LOC100486289	-1.84675	1.74575	21.9719	2.77e-06
LOC100487674-like	-1.24569	4.40788	21.9326	2.82e-06
slc2a2	-1.0944	6.45487	21.9267	2.83e-06
LOC100492548-like	-1.43255	3.6399	21.8734	2.91e-06
jun	1.28753	7.96879	21.8545	2.94e-06
depdc7	-1.41517	3.71455	21.8502	2.95e-06
ldb3-like.2	1.08926	5.21005	21.8215	2.99e-06
srm-like	1.52597	3.25782	21.8211	2.99e-06
LOC101732902	3.29458	-0.234954	21.8164	3e-06
cers4-like	-1.07653	5.31285	21.8122	3.01e-06
LOC100493155	-1.17248	4.73104	21.8049	3.02e-06
cited4	-1.1134	5.03979	21.781	3.06e-06
prmt7	1.07479	5.35758	21.7763	3.06e-06
cdc25b	-1.08524	5.26844	21.7608	3.09e-06
fam83f	-2.31608	-0.0134106	21.7509	3.1e-06
dram1	1.21017	4.55442	21.7179	3.16e-06
egln3	-1.48535	3.36462	21.7162	3.16e-06
Xetrov90001600m	1.23625	7.59368	21.6961	3.19e-06
nmd3	1.05685	6.02434	21.6792	3.22e-06
LOC101732259	-1.98768	0.811554	21.6762	3.23e-06
yjefn3	-1.06771	5.34654	21.6408	3.29e-06
LOC100492639-like	1.43312	3.63582	21.6368	3.29e-06
rpusd2	1.4986	3.33382	21.6191	3.33e-06
igsf10	-1.45648	3.5288	21.6157	3.33e-06
ubxn11	1.06048	5.4943	21.6017	3.36e-06
LOC734015	1.1804	4.68422	21.5963	3.37e-06
stap2-like	-1.66766	2.56348	21.5918	3.37e-06
Xetrov90003979m	-1.45372	3.56338	21.5914	3.37e-06
dph1	1.96022	0.885538	21.5574	3.43e-06
LOC101733661	-1.88228	1.25199	21.5376	3.47e-06
atxn2l	1.06708	5.35799	21.5311	3.48e-06
pzp-like.2	1.67966	2.36005	21.5159	3.51e-06
eif5	1.24778	7.73548	21.51	3.52e-06
LOC101734170	1.21228	4.54647	21.5092	3.52e-06
Xetrov90014712m	1.57669	2.89212	21.5013	3.54e-06
LOC100497108	-2.68046	-0.572984	21.4815	3.57e-06
ctgf	-1.37999	8.82466	21.481	3.57e-06
tmprss2-like	-1.33429	4.54627	21.4758	3.58e-06
tubb2b	1.40629	9.04995	21.4754	3.58e-06
srl-like	1.46827	3.4317	21.4709	3.59e-06
mgst1	-1.77848	1.92785	21.4646	3.6e-06
gtf2h1	1.06982	5.32747	21.4451	3.64e-06
ppm1e	-1.16108	4.71763	21.4304	3.67e-06
dctpp1	1.4241	3.62443	21.4119	3.7e-06
LOC100490043-like	-1.23669	4.37597	21.4092	3.71e-06
meis3	-1.06264	5.34093	21.4014	3.73e-06
bglap2	-1.42097	3.62237	21.4007	3.73e-06
hnf1a	1.83225	1.50969	21.396	3.74e-06
dbx1	-1.57703	2.83266	21.3915	3.74e-06
bccip	1.06374	5.35734	21.3879	3.75e-06
Xetrov90010910m	1.14981	4.81084	21.3725	3.78e-06
MGC79698	-1.5668	2.9711	21.3292	3.87e-06
nup205	1.05234	6.08506	21.2854	3.96e-06
LOC101733993	1.84251	1.71903	21.2839	3.96e-06
pmm2	-1.25917	4.26737	21.2491	4.03e-06
Xetrov90002209m	1.18273	4.61931	21.2141	4.11e-06
ezh1	-1.10082	5.01836	21.207	4.12e-06
shh	-1.08512	5.14589	21.192	4.15e-06
prdm13	-1.94178	0.744737	21.1911	4.16e-06
tsen34-like	1.12448	4.88635	21.1461	4.26e-06
grik2	-1.07623	5.17062	21.126	4.3e-06
cyp1c1	1.58572	2.7489	21.073	4.42e-06
eif4e	1.0493	6.18142	21.0087	4.57e-06
fastkd2	1.17248	4.63267	21.0081	4.57e-06
LOC101733177	-1.68365	2.37641	20.9937	4.61e-06
slc24a3	-1.46321	3.34103	20.9927	4.61e-06
LOC100145149	-1.45353	3.39256	20.9804	4.64e-06
cdc6	1.14849	4.81241	20.9482	4.72e-06
wdr74	1.23357	4.36017	20.939	4.74e-06
Xetrov90009151m	1.03262	5.69093	20.932	4.76e-06
commd6	1.10438	4.97014	20.9193	4.79e-06
LOC101730840	-1.05952	5.26545	20.9021	4.83e-06
esrra	-1.02988	5.70723	20.8909	4.86e-06
tmem2	1.03609	5.99018	20.8869	4.87e-06
ptgr1.1	-1.03291	5.70406	20.8559	4.95e-06
prr15	-1.77084	1.69636	20.8373	5e-06
LOC100489903-like	-2.19342	-0.041152	20.8348	5.01e-06
gdf11.2	1.96552	0.935501	20.8024	5.09e-06
LOC100485621	-1.24722	4.31434	20.7766	5.16e-06
jph2	1.98706	0.706832	20.7713	5.18e-06
tmprss11f-like	-1.89864	2.26508	20.7656	5.19e-06
uggt2	1.15755	4.67177	20.7565	5.22e-06
LOC101731931	1.35387	3.83239	20.745	5.25e-06
ifitm10-like	-1.1393	4.72998	20.7448	5.25e-06
adam9	1.0358	6.08061	20.7238	5.31e-06
LOC100494853	1.0308	5.65303	20.7148	5.33e-06
eif3j-like	1.05889	6.41501	20.6343	5.56e-06
Xetrov90007093m	-1.25354	4.20569	20.6305	5.57e-06
plxna2	-1.03007	6.03577	20.6296	5.57e-06
fabp7	-1.34862	8.80131	20.6243	5.59e-06
LOC101733516-like	-1.32533	3.97887	20.6167	5.61e-06
prrc1	1.02759	5.9389	20.6123	5.62e-06
surf6	1.11144	4.88004	20.6102	5.63e-06
bcl7a	1.19105	4.51516	20.6027	5.65e-06
polr3d	1.12436	4.80065	20.587	5.7e-06
afap1l1	1.06535	6.48589	20.581	5.72e-06
LOC100495163	1.57429	2.73505	20.5751	5.73e-06
pcdh17	-1.04827	5.26504	20.565	5.76e-06
lrrc23	1.04129	5.42117	20.5591	5.78e-06
LOC100493579-like	-1.66464	2.38127	20.5496	5.81e-06
Xetrov90017474m	1.04889	6.34568	20.5139	5.92e-06
LOC100492840-like	-1.11865	6.95671	20.4913	5.99e-06
htr1a	-1.4893	3.10605	20.4614	6.08e-06
pycard	1.31939	4.03488	20.4512	6.12e-06
Xetrov90023065m	-1.37795	3.77248	20.4504	6.12e-06
vamp8	-1.0383	6.22343	20.4492	6.12e-06
Xetrov90012451m	-1.07609	6.63825	20.4394	6.15e-06
gnai3	1.07379	6.61397	20.4258	6.2e-06
adam28	1.56061	2.75955	20.421	6.21e-06
LOC100491511	1.86286	1.15145	20.4087	6.25e-06
ogfr	1.11276	4.84915	20.4078	6.26e-06
nav2	1.12684	4.77097	20.3989	6.29e-06
LOC100497528	1.04475	5.35369	20.3911	6.31e-06
LOC101730754	-1.75258	2.05287	20.3639	6.4e-06
Xetrov90013347m	-1.25234	4.18188	20.3346	6.5e-06
adamtsl4	1.30018	4.0195	20.3281	6.52e-06
Xetrov90022775m	-2.14968	-0.0794873	20.3247	6.54e-06
dkc1-like	1.17089	7.40581	20.316	6.57e-06
LOC101734319	-1.60016	3.21371	20.2967	6.63e-06
LOC101734756	-1.71003	1.97262	20.2955	6.64e-06
Xetrov90005604m	1.68087	2.1232	20.2775	6.7e-06
tcap	1.29972	3.97572	20.2754	6.71e-06
rsph6a	1.04403	6.35105	20.2558	6.77e-06
ung	1.23586	4.28521	20.2451	6.81e-06
mettl7a-like.1	-1.1148	4.80972	20.2338	6.85e-06
usp14	1.06706	6.61561	20.1735	7.07e-06
nudc	1.06193	6.5663	20.1536	7.15e-06
arhgef3-like	1.31476	3.91461	20.1357	7.21e-06
eif2s1	1.18072	7.53239	20.1234	7.26e-06
pcna	1.1856	7.56264	20.1228	7.26e-06
nptx1	1.0242	6.1924	20.0841	7.41e-06
LOC100489571	1.05788	5.25449	20.0805	7.43e-06
nsun2	1.01155	5.77251	20.0667	7.48e-06
cybb	1.41169	3.44885	20.0645	7.49e-06
msr1	1.79788	1.35126	20.0345	7.61e-06
capn8	-1.59069	2.89351	20.0192	7.67e-06
phkg1	1.68936	1.90634	20.0165	7.68e-06
LOC101735110	-1.02994	5.39085	20.0065	7.72e-06
emg1-like	1.16788	4.51505	19.9861	7.8e-06
Xetrov90019887m	-1.74266	1.47771	19.986	7.8e-06
capn9	-1.21668	4.31272	19.9816	7.82e-06
krt5.2	-1.02159	6.12957	19.9628	7.9e-06
LOC100496372	1.59752	2.47468	19.9585	7.91e-06
pcmtd1	-1.00635	5.84128	19.9553	7.93e-06
irx2	-1.40489	3.45212	19.9465	7.96e-06
syt2-like	-1.73831	1.48901	19.9344	8.01e-06
lonrf1	-1.03538	5.24806	19.9208	8.07e-06
mertk	-1.0973	4.84467	19.8908	8.2e-06
Xetrov90016115m	-1.2603	4.08483	19.8843	8.23e-06
fam194a	1.01377	5.53564	19.8808	8.24e-06
tfrc	1.018	6.12731	19.8795	8.25e-06
mab21l2	-1.04956	5.10774	19.8566	8.35e-06
ephx4	-1.29814	3.90383	19.8551	8.35e-06
plk2	1.0666	6.69171	19.8522	8.37e-06
fat4-like.2	-1.56567	2.60584	19.8504	8.37e-06
LOC101731913	1.4903	3.07093	19.8164	8.52e-06
abcg2	-1.02353	6.27654	19.8097	8.55e-06
ctsh	1.52093	2.78672	19.7333	8.9e-06
LOC101732244	1.01809	6.23584	19.711	9.01e-06
tp53	1.01051	6.07964	19.707	9.03e-06
tmed9	1.02723	6.33571	19.691	9.1e-06
ero1l	1.17885	4.41334	19.684	9.14e-06
LOC100497532-like	1.62203	2.22064	19.6745	9.18e-06
bmp5	1.37586	3.65744	19.671	9.2e-06
spata4-like	1.10653	4.77619	19.6569	9.27e-06
LOC100486434-like	1.22423	4.21003	19.6527	9.29e-06
rsph3	1.00715	6.01794	19.6349	9.37e-06
epb42	-1.88776	0.514719	19.6259	9.42e-06
Xetrov90017036m	-1.40939	3.3803	19.6207	9.44e-06
Xetrov90026273m	1.08685	4.89734	19.6004	9.54e-06
gemin5-like	1.01198	5.43847	19.5962	9.57e-06
ncbp1	1.00395	5.58149	19.5957	9.57e-06
Xetrov90006872m	-1.00196	5.55079	19.5946	9.57e-06
sbno2	1.06807	4.96237	19.5594	9.75e-06
LOC100491594	-1.7009	1.63247	19.5557	9.77e-06
bpi	-1.25706	4.0705	19.5525	9.79e-06
g6pc-like.1	-1.04591	5.13476	19.5474	9.81e-06
snrpb2	1.01517	5.38317	19.5394	9.85e-06
dtx1	-1.04048	5.1118	19.535	9.88e-06
dpp3	1.05182	6.63568	19.5255	9.93e-06
Xetrov90024133m	-1.03634	6.47719	19.5199	9.96e-06
sphk1	-1.62642	2.24936	19.5176	9.97e-06
p2ry4	-1.016	6.2651	19.5129	9.99e-06
ak2	1.02575	6.37063	19.5103	1e-05
cdo1	-1.03592	6.50065	19.4995	1.01e-05
mmp14	1.21046	7.93448	19.4878	1.01e-05
sesn3	-1.56159	2.52958	19.4847	1.01e-05
larp1	0.997024	5.88711	19.4846	1.01e-05
wwc2	-0.999767	5.53399	19.4754	1.02e-05
nsmf	1.37143	3.52746	19.4677	1.02e-05
slc25a40	1.40063	3.41728	19.4644	1.02e-05
slc27a2-like	-1.76216	1.53316	19.4355	1.04e-05
LOC101734284-like	1.36384	3.62705	19.4127	1.05e-05
dach2	-1.05203	5.00931	19.4043	1.06e-05
Xetrov90024576m	1.77752	1.23763	19.3941	1.06e-05
znf185	-1.47032	3.15379	19.3822	1.07e-05
has2	1.14181	4.53835	19.3766	1.07e-05
pus7l	1.26648	4.00352	19.3709	1.08e-05
LOC100492579	1.13803	4.57486	19.3705	1.08e-05
slc25a29	-0.991707	5.68075	19.3679	1.08e-05
Xetrov90003871m	1.83482	1.09938	19.362	1.08e-05
hspbp1	1.22819	4.16289	19.3604	1.08e-05
prph	1.27405	8.53903	19.3222	1.1e-05
gbp5	1.2126	4.2061	19.3182	1.11e-05
Xetrov90022720m	-1.90068	0.703566	19.3141	1.11e-05
tbx3	-1.49236	2.90576	19.3128	1.11e-05
sod3	1.04566	5.04207	19.2706	1.13e-05
aebp1	1.56597	2.48193	19.2502	1.15e-05
mttp.2	-0.990642	5.5967	19.2491	1.15e-05
LOC100490428-like	1.40847	3.34525	19.2454	1.15e-05
tnnc2	1.26563	8.49085	19.235	1.16e-05
tuba1c	1.46737	10.3178	19.2238	1.16e-05
LOC101732152	-1.86941	1.16603	19.2208	1.16e-05
calr	1.38945	9.61466	19.2039	1.17e-05
LOC101732640	-2.0433	0.458163	19.149	1.21e-05
slc25a4	1.03843	6.61859	19.1456	1.21e-05
LOC101730424	-1.94391	0.517897	19.1152	1.23e-05
fmnl1	1.46279	3.00696	19.1006	1.24e-05
tfpi2	1.18513	7.84138	19.062	1.27e-05
nup85	0.988933	5.60463	19.0613	1.27e-05
actn3	1.09611	7.11973	19.0461	1.28e-05
LOC101732042-like	-1.7628	1.38373	19.0406	1.28e-05
LOC100494502	1.51619	2.68271	18.9788	1.32e-05
frmpd4	-1.26862	3.90332	18.9765	1.32e-05
prkx-like	1.32272	3.75725	18.9726	1.33e-05
naaa	-1.16217	4.38175	18.969	1.33e-05
LOC101733102	-1.23656	4.04722	18.9669	1.33e-05
ppp1r32-like	1.5662	2.42979	18.9564	1.34e-05
lcp1	0.980714	5.7076	18.9552	1.34e-05
tacr1	-1.09073	4.7129	18.9361	1.35e-05
Xetrov90014742m	1.18625	4.29862	18.9162	1.37e-05
tsku	1.04314	5.01153	18.8966	1.38e-05
rundc3a	1.02713	6.5818	18.8866	1.39e-05
thada	1.59293	2.29248	18.8746	1.4e-05
LOC100496094	-1.60559	2.06757	18.8539	1.41e-05
pik3ip1	-1.06737	6.93291	18.8515	1.41e-05
LOC100496413	1.04333	4.97319	18.8408	1.42e-05
znf326	1.05299	6.81346	18.8186	1.44e-05
scml4-like	-1.55329	2.34125	18.796	1.45e-05
Xetrov90012201m	1.46707	2.97399	18.7706	1.47e-05
pin4	1.02629	5.08454	18.7284	1.51e-05
slc52a1	1.08585	4.72702	18.7129	1.52e-05
MGC147302	-0.98068	5.56095	18.7003	1.53e-05
riok3	1.08969	7.14927	18.6982	1.53e-05
nol11	1.27168	3.88286	18.6853	1.54e-05
LOC100485719-like	-1.18974	4.21551	18.6757	1.55e-05
gabra5-like	-1.30571	3.68465	18.6737	1.55e-05
LOC100490253	-1.90977	0.255187	18.6517	1.57e-05
ocln	-0.989157	6.19969	18.6332	1.58e-05
shisa4	-1.50026	2.71899	18.6249	1.59e-05
gja7	1.00596	6.37275	18.6093	1.6e-05
timm8a	1.0777	4.74875	18.583	1.63e-05
nsmaf	1.11625	7.40272	18.5395	1.66e-05
znf622	0.970914	5.81352	18.5382	1.67e-05
Xetrov90022182m	1.35082	3.47098	18.538	1.67e-05
LOC100488699-like	-1.73999	1.08072	18.5223	1.68e-05
Xetrov90026004m	2.14625	0.254857	18.5057	1.69e-05
Xetrov90029599m	1.44431	3.07853	18.4897	1.71e-05
gars	1.19749	8.10998	18.4839	1.71e-05
ptges3	1.18082	7.96461	18.4825	1.71e-05
LOC100127564	-1.4586	2.93461	18.4639	1.73e-05
Xetrov90029373m	-1.58149	2.24178	18.4575	1.74e-05
rpia-like	1.36659	3.42691	18.4567	1.74e-05
spag1	1.01492	5.11844	18.4013	1.79e-05
gpha2	1.91646	0.24901	18.3947	1.8e-05
gpr162	0.984086	6.26083	18.3924	1.8e-05
LOC101734041	1.04928	4.87848	18.3922	1.8e-05
Xetrov90021032m	-1.7404	1.0184	18.3637	1.82e-05
Xetrov90023545m	2.0243	-0.163593	18.3606	1.83e-05
efhb	1.1411	4.43416	18.3518	1.84e-05
timm9	1.00813	5.14226	18.3428	1.85e-05
zfyve28-like.2	-1.73199	2.00716	18.3202	1.87e-05
adamts3	-1.06385	7.03238	18.3115	1.88e-05
fam115a-like	1.31619	4.68557	18.307	1.88e-05
bpgm	-0.998644	5.1838	18.306	1.88e-05
emilin1	0.971629	5.66182	18.2957	1.89e-05
eml5-like	-1.07652	4.68432	18.2748	1.91e-05
LOC100492739-like	-1.7286	1.13568	18.2665	1.92e-05
LOC100489592	1.72752	1.26581	18.2493	1.94e-05
fubp1	1.10348	7.37103	18.2378	1.95e-05
LOC100494929-like	-1.07707	7.1627	18.2374	1.95e-05
gjb3	-1.30598	3.69251	18.2291	1.96e-05
tmprss3	-1.85708	0.290338	18.2199	1.97e-05
Xetrov90027758m	-1.92113	0.473788	18.2046	1.98e-05
furin	0.96379	5.75091	18.1983	1.99e-05
adarb1	-0.980983	6.29485	18.1828	2.01e-05
anp32c	1.14193	7.70748	18.1805	2.01e-05
abca2	-0.962392	5.97105	18.1788	2.01e-05
LOC101733749	-1.21765	8.39014	18.1648	2.03e-05
jak1	1.05523	7.00115	18.1479	2.04e-05
ptpra	1.09857	7.35808	18.1435	2.05e-05
LOC101731638	-1.03675	6.85506	18.1377	2.05e-05
LOC100495369	1.24189	3.91836	18.1092	2.09e-05
fn3krp	-0.979264	5.30498	18.1016	2.09e-05
LOC100487665-like	1.56353	2.243	18.0847	2.11e-05
LOC100495879	-1.60056	1.9986	18.0631	2.14e-05
Xetrov90026653m	-1.8151	0.662837	18.0544	2.15e-05
fras1	-0.990078	5.28632	18.0472	2.15e-05
tnip3	1.97185	0.53096	18.0439	2.16e-05
morc3.2	-1.80939	0.701471	18.0403	2.16e-05
LOC100496311-like	-1.27049	3.81618	18.0329	2.17e-05
atic	1.02793	6.79974	18.0327	2.17e-05
Xetrov90012503m	-1.21706	4.00165	18.0262	2.18e-05
LOC100498530	1.53935	2.3487	17.9983	2.21e-05
akr1c3	-1.52991	2.62594	17.9798	2.23e-05
heatr3	0.961725	5.52604	17.9772	2.24e-05
Xetrov90010192m	1.52154	2.43608	17.953	2.26e-05
nfe2l3	0.957227	5.92882	17.9487	2.27e-05
hey1	-0.986853	6.43934	17.9438	2.28e-05
Xetrov90028230m	1.9752	-0.0464928	17.9424	2.28e-05
hes5.1	-1.02534	4.93004	17.9365	2.28e-05
rbm34	0.961106	5.51554	17.9362	2.28e-05
LOC733945	1.39728	3.21916	17.9254	2.3e-05
dclk3	-1.24869	3.83155	17.9225	2.3e-05
mogs	1.34948	3.38044	17.9144	2.31e-05
Xetrov90027311m	1.18916	4.1478	17.9044	2.32e-05
aldh1a1	-1.10908	4.4931	17.8687	2.37e-05
LOC779553-like	1.21899	4.12789	17.8681	2.37e-05
cgn	-0.999789	5.11596	17.864	2.37e-05
LOC100496240	-1.61717	2.15579	17.8587	2.38e-05
cyr61	-1.08452	7.31573	17.8518	2.39e-05
onecut1.2	-1.60764	1.69511	17.8481	2.39e-05
lrrc40	1.12941	4.38703	17.8444	2.4e-05
slc12a5	-1.03309	4.84814	17.8369	2.41e-05
zdhhc2	-0.977652	5.24177	17.8367	2.41e-05
xbp1	1.10158	7.46333	17.8321	2.41e-05
LOC100145107	-1.28025	3.65697	17.8201	2.43e-05
acvr1	0.972422	6.28612	17.8135	2.44e-05
zbtb21	0.954148	5.57468	17.8133	2.44e-05
avpr2	-2.03064	-0.323868	17.8027	2.45e-05
ddx10	0.95286	5.60862	17.7869	2.47e-05
emc8	1.01307	4.98623	17.7867	2.47e-05
gjd2	-1.80165	0.427026	17.7748	2.49e-05
grwd1	0.94996	5.70697	17.7715	2.49e-05
ccr3	1.61559	1.68875	17.7703	2.49e-05
mycn	0.95425	5.52101	17.7653	2.5e-05
rif1	0.95351	5.64926	17.7651	2.5e-05
LOC100491423	-0.970747	6.30792	17.744	2.53e-05
LOC100496116	1.07825	4.60971	17.7432	2.53e-05
hsd11b1l	-1.50314	2.40907	17.7345	2.54e-05
cyp27a1-like.1	-1.54754	2.3275	17.7258	2.55e-05
LOC100486512	1.23318	3.89299	17.7242	2.55e-05
sgta	0.948708	5.85127	17.7195	2.56e-05
mxra8	-1.01703	4.92887	17.6803	2.61e-05
shf	-0.955356	6.12542	17.6653	2.63e-05
Xetrov90018721m	1.652	1.53406	17.6531	2.65e-05
slc30a7	0.962839	5.39129	17.6463	2.66e-05
Xetrov90009217m	-0.976316	5.24932	17.5932	2.74e-05
prmt8	-1.38468	3.05741	17.5871	2.74e-05
nr5a2	-1.25402	3.74024	17.5767	2.76e-05
stip1	1.03108	6.94145	17.5759	2.76e-05
tspan18	1.2936	3.60428	17.5752	2.76e-05
LOC101731077	1.57526	2.04709	17.5748	2.76e-05
spef1	1.00049	5.06839	17.5719	2.77e-05
ltv1	0.944176	5.81901	17.5708	2.77e-05
rps19bp1	1.01768	4.91589	17.5669	2.77e-05
hs6st1	-0.961969	6.27054	17.5572	2.79e-05
LOC100498193-like	1.10884	4.53817	17.5246	2.84e-05
mpz	-1.17171	8.17531	17.5184	2.85e-05
vcl	1.00291	6.70552	17.5122	2.85e-05
LOC100489073	0.943592	5.71101	17.5091	2.86e-05
sec11a	0.944874	5.90585	17.5087	2.86e-05
prss16	0.971682	5.25158	17.5072	2.86e-05
mdm4	-0.943117	5.89872	17.5046	2.87e-05
riok2	0.942759	5.82114	17.5035	2.87e-05
LOC100489315	1.45295	2.69787	17.4909	2.89e-05
LOC101732086	-1.57233	2.3811	17.4882	2.89e-05
Xetrov90029220m	-1.3609	3.20189	17.488	2.89e-05
pgm5	-1.36946	3.1568	17.474	2.91e-05
sort1	-0.94171	5.6726	17.455	2.94e-05
casz1	-1.1237	4.3312	17.4459	2.96e-05
LOC100496523-like	-1.36394	3.16245	17.4428	2.96e-05
cux2	-0.958575	5.33016	17.4395	2.97e-05
dus3l	0.987276	5.09604	17.4171	3e-05
pop1-like	1.47567	2.62345	17.4079	3.02e-05
Xetrov90007698m	1.86494	1.04999	17.4052	3.02e-05
chka	-0.970303	6.42331	17.3997	3.03e-05
ctsf	-0.978248	5.14213	17.3906	3.04e-05
Xetrov90003208m	-1.39569	2.98493	17.3806	3.06e-05
ptprm-like.1	-1.0613	4.62168	17.3796	3.06e-05
slc20a1	1.15831	8.09498	17.3759	3.07e-05
man2b2	-1.36311	3.22559	17.3739	3.07e-05
nr1d2	-1.09199	4.47181	17.3734	3.07e-05
psmd10	1.11178	4.39396	17.3645	3.09e-05
vkorc1	1.24496	3.80814	17.3525	3.1e-05
galnt6-like	-1.46814	2.68582	17.3524	3.11e-05
elavl2	-0.936084	5.72274	17.3476	3.11e-05
LOC100036671	1.00152	6.75241	17.3372	3.13e-05
Xetrov90016749m	-1.03842	7.06554	17.319	3.16e-05
cebpz	0.943925	5.50512	17.3049	3.18e-05
palm3-like	-0.990849	5.07045	17.3034	3.19e-05
chkb	1.01018	4.90384	17.2942	3.2e-05
mettl1	1.11835	4.34925	17.284	3.22e-05
LOC101731882-like	1.41366	2.96974	17.2837	3.22e-05
gpr64	-1.75011	1.1891	17.2828	3.22e-05
gadd45b-like	1.5104	2.24956	17.2631	3.25e-05
alg3	1.073	4.57054	17.2614	3.26e-05
LOC100488441	-1.51821	2.35813	17.2269	3.32e-05
pcnxl2	-1.17007	4.07507	17.2208	3.33e-05
psma4	1.02469	6.97669	17.2182	3.33e-05
meaf6	-1.02251	4.81423	17.2156	3.34e-05
uprt-like	0.933654	5.75317	17.2028	3.36e-05
ankrd29-like	-1.56216	1.79735	17.199	3.37e-05
tnk2	-0.93804	5.52762	17.1818	3.4e-05
2004-09-01	-1.91491	-0.319768	17.1807	3.4e-05
Xetrov90027795m	0.941548	6.08279	17.1666	3.42e-05
cth	0.941892	5.47483	17.154	3.45e-05
grhl1	-0.964143	5.27679	17.1424	3.47e-05
mlec	0.946503	6.17749	17.1398	3.47e-05
cpsf2	0.944115	5.45158	17.1397	3.47e-05
naa15	0.976109	6.55695	17.1338	3.48e-05
shroom3	-1.04995	4.65921	17.1274	3.5e-05
u2af1	0.959893	6.36964	17.1271	3.5e-05
LOC100486357	-1.62701	1.47708	17.1184	3.51e-05
tsga10	1.29336	3.72436	17.1096	3.53e-05
msmb.2	1.87951	-0.0541176	17.0928	3.56e-05
rab3a	-1.12833	7.91588	17.0878	3.57e-05
hn1l	1.03098	4.78109	17.0842	3.58e-05
Xetrov90026259m	2.0488	-0.242849	17.0806	3.58e-05
LOC100216088	0.954059	6.33981	17.0578	3.63e-05
cds1	-1.42821	2.79023	17.0537	3.63e-05
ube2d1	0.930569	5.87978	17.0432	3.65e-05
Xetrov90006771m	1.19344	3.95211	17.0405	3.66e-05
ctss	-0.944768	6.20527	17.0338	3.67e-05
homer3	1.0808	4.49914	17.0152	3.71e-05
ampd2-like	-1.12572	4.2481	17.0115	3.72e-05
Xetrov90007531m	-1.68111	1.22862	17.0068	3.72e-05
c3orf52-like	-1.08803	4.46456	17.0023	3.73e-05
dmd.1	1.22617	3.8297	16.9753	3.79e-05
LOC100135356	-1.36411	3.0659	16.9722	3.79e-05
ppargc1a	-1.21094	3.84179	16.9693	3.8e-05
arhgef26	-0.929769	5.89228	16.9583	3.82e-05
Xetrov90006109m	-1.39953	2.81132	16.9573	3.82e-05
Xetrov90016332m	-1.83083	0.171385	16.943	3.85e-05
Xetrov90000717m	-1.91788	-0.138548	16.9321	3.87e-05
ppp5c	0.934255	6.0815	16.9178	3.9e-05
rhobtb2	-1.05965	4.55603	16.9124	3.91e-05
LOC100488143	1.35208	3.20042	16.908	3.92e-05
adamts7-like	-1.00623	4.91929	16.9021	3.94e-05
Xetrov90028350m	-1.16938	4.18606	16.8944	3.95e-05
LOC100487930	1.50893	2.68588	16.8905	3.96e-05
kpnb1	1.10045	7.72113	16.8827	3.98e-05
LOC100494722	-1.43717	2.60721	16.8753	3.99e-05
amotl2-like	-0.97422	6.61255	16.8745	3.99e-05
LOC100494435-like	-1.44415	2.72312	16.8449	4.06e-05
LOC100492224-like	-1.51476	2.05258	16.8418	4.06e-05
hk2	1.50895	2.09734	16.8148	4.12e-05
LOC100485830-like	1.0275	7.0989	16.81	4.13e-05
chsy1	0.956958	5.23443	16.8036	4.15e-05
mapk13	-1.3361	3.33174	16.7982	4.16e-05
rnf223	-1.87005	0.218304	16.7805	4.2e-05
sf3b3	1.0345	7.17514	16.7638	4.23e-05
sepp1	-1.15722	8.28386	16.7615	4.24e-05
src	0.943367	6.29128	16.7615	4.24e-05
LOC100497625	1.87285	0.360683	16.7545	4.25e-05
lnx1	-1.15219	4.08239	16.7516	4.26e-05
Xetrov90004036m	-1.79515	0.487642	16.7442	4.28e-05
2009-09-01	0.990326	6.80564	16.7415	4.28e-05
cxadr	1.00034	4.87628	16.7127	4.35e-05
egf	-0.974864	5.01434	16.7074	4.36e-05
MGC69416	-1.50904	2.25281	16.6958	4.39e-05
atp13a1	0.924153	5.98243	16.6936	4.39e-05
MGC107841	-0.948723	5.22849	16.6901	4.4e-05
bnip3	-1.07965	4.4207	16.6899	4.4e-05
alyref	1.0338	7.19026	16.6867	4.41e-05
LOC101732679	1.5011	2.26827	16.6647	4.46e-05
gldc	-0.977236	6.71055	16.6492	4.5e-05
ptafr	1.47568	2.5396	16.6475	4.5e-05
spata7	0.925017	5.49043	16.6443	4.51e-05
map3k12	0.919687	5.58975	16.6437	4.51e-05
ccdc92	0.936181	6.26954	16.6399	4.52e-05
timm50	0.97422	5.01875	16.6362	4.53e-05
Xetrov90014554m	2.09681	-0.351767	16.6283	4.55e-05
lap3	1.00666	4.80683	16.606	4.6e-05
acsm3	-1.31983	3.24587	16.5746	4.68e-05
neb-like	0.922219	5.5158	16.5631	4.71e-05
l3mbtl1-like	-1.13473	4.13043	16.5535	4.73e-05
LOC100487732	1.49003	2.15604	16.5505	4.74e-05
LOC493204	-1.74652	0.646833	16.5471	4.75e-05
dus1l-like	1.06219	4.50867	16.541	4.76e-05
ehf	-1.35652	3.18912	16.5395	4.76e-05
rbbp8nl	-1.53667	2.25392	16.5358	4.77e-05
chrdl1	1.53379	1.87386	16.5296	4.79e-05
Xetrov90026448m	-1.46253	2.3136	16.5266	4.8e-05
gpr56	-0.997845	6.93501	16.5126	4.83e-05
LOC100489993	-1.65879	1.73316	16.5116	4.84e-05
exosc10	0.916852	5.92643	16.5084	4.84e-05
Xetrov90000300m	-1.79074	0.611259	16.5026	4.86e-05
atp2c2	-1.03092	4.63255	16.4875	4.9e-05
mtmr10	0.925741	5.43058	16.4836	4.91e-05
ccdc28b	0.951168	6.50728	16.4637	4.96e-05
rer1	1.16274	4.01975	16.4636	4.96e-05
nvl	1.0363	4.62243	16.4441	5.01e-05
LOC100495453	-1.45472	2.31619	16.4396	5.02e-05
Xetrov90013136m	1.479	2.3458	16.4241	5.06e-05
LOC100494419	1.62344	1.42907	16.4186	5.08e-05
Xetrov90015365m	1.53623	1.76645	16.4174	5.08e-05
Xetrov90026790m	-1.44178	2.4459	16.4109	5.1e-05
nt5c3a	-1.08269	4.3667	16.4051	5.11e-05
rhbg	-0.917761	6.07447	16.3918	5.15e-05
nup188	0.91604	6.01066	16.3915	5.15e-05
LOC100496720	0.912755	5.60779	16.3779	5.19e-05
mdn1	0.946848	6.48889	16.3617	5.23e-05
LOC100496158-like	-1.00012	4.80189	16.3531	5.26e-05
sowahb	-1.73363	0.905636	16.3343	5.31e-05
ocm.2	1.04286	4.54462	16.3311	5.32e-05
dsp	-1.0669	7.5905	16.3206	5.35e-05
ptch1	-0.946381	5.15653	16.3122	5.37e-05
LOC100488012	1.58021	1.59702	16.297	5.41e-05
sox9	-0.925141	5.3538	16.2924	5.43e-05
lad1	-1.72019	1.32805	16.2829	5.46e-05
crp.4	1.04632	4.53927	16.2719	5.49e-05
nucb2	1.091	4.31821	16.2364	5.59e-05
LOC100497502	1.40684	2.63064	16.2347	5.6e-05
npy5r	1.59959	1.30692	16.2251	5.62e-05
cinp	1.10837	4.23009	16.2107	5.67e-05
sdcbp	1.15483	8.45155	16.2024	5.69e-05
Xetrov90004561m	-1.09927	4.31045	16.1989	5.7e-05
hba4	-1.3399	10.2938	16.1927	5.72e-05
iqck	1.17056	3.95098	16.1822	5.75e-05
LOC100485589	-1.78908	1.2003	16.1654	5.8e-05
Xetrov90024937m	-1.94473	-0.608787	16.1517	5.85e-05
LOC100145581	1.07593	4.34871	16.1465	5.86e-05
aoc3	-1.35547	2.88467	16.142	5.88e-05
Xetrov90030396m	2.08872	-0.0452069	16.1357	5.9e-05
hes3.3	-1.45354	2.31233	16.134	5.9e-05
LOC100495227	-1.31492	3.37579	16.089	6.04e-05
itgb6	1.55961	1.69155	16.086	6.05e-05
dab2-like	0.903806	5.93559	16.0794	6.07e-05
apba1-like	-0.950851	5.04464	16.0688	6.11e-05
LOC101735130	1.4546	2.25861	16.0629	6.13e-05
twf1	0.982169	4.86938	16.0594	6.14e-05
klhdc4	0.906705	5.5508	16.0594	6.14e-05
akap6-like	1.08213	4.30251	16.0577	6.14e-05
stap1	-1.86298	0.265164	16.0257	6.25e-05
mterfd1-like	1.12314	4.11961	16.0213	6.26e-05
Xetrov90028959m	0.948084	6.60483	16.021	6.26e-05
LOC100490289-like	0.911309	5.52287	16.0139	6.29e-05
alas2	-0.915649	6.25602	15.9853	6.38e-05
slc7a6	1.32837	3.10861	15.9747	6.42e-05
Xetrov90003661m	1.42864	2.41942	15.9467	6.52e-05
mall	-1.32807	3.20684	15.9424	6.53e-05
rora	-1.61298	1.12783	15.9361	6.55e-05
fgfbp2	-0.952545	5.08951	15.9309	6.57e-05
lpcat3	0.900728	5.78743	15.9255	6.59e-05
LOC101734990	1.21173	3.64922	15.9114	6.64e-05
timm13	0.898018	5.71624	15.8967	6.69e-05
ttc23l-like	1.19306	3.83855	15.8906	6.71e-05
Xetrov90001004m	-0.959046	4.94669	15.8898	6.71e-05
LOC100494753	-0.900138	5.67076	15.8888	6.72e-05
LOC100488386-like	-1.07176	4.34403	15.8845	6.73e-05
chtf18	1.09714	4.28124	15.8553	6.84e-05
ccni	-0.963356	6.81296	15.8532	6.84e-05
gtf2f2	0.927294	5.21165	15.8531	6.85e-05
chrnb4	-1.62323	0.892076	15.8209	6.96e-05
lonrf3	-0.919265	6.34546	15.8202	6.97e-05
il13ra2	1.147	3.95951	15.8147	6.99e-05
gnb3	-1.20918	3.7279	15.8059	7.02e-05
Xetrov90013692m	1.6449	1.03273	15.7984	7.05e-05
phlda1	0.896061	5.94364	15.7947	7.06e-05
apoe	-1.13043	8.32995	15.7866	7.09e-05
sephs2	0.917702	6.33564	15.7844	7.1e-05
nfe2l1	0.967017	6.86333	15.7727	7.14e-05
Xetrov90011930m	-1.61131	1.23531	15.7704	7.15e-05
actl6a	0.937524	6.57078	15.77	7.15e-05
LOC101734054	-2.06109	-0.251608	15.7525	7.22e-05
LOC101733087	-0.894845	5.61367	15.7366	7.28e-05
cct7	1.14011	8.47676	15.7306	7.3e-05
LOC100488271	1.61723	1.52863	15.7285	7.31e-05
epha4	-0.908045	5.3466	15.7276	7.32e-05
tc2n	-1.6616	0.730057	15.7108	7.38e-05
Xetrov90007532m	-1.71343	0.592695	15.6807	7.5e-05
Xetrov90018408m	-1.40799	2.62273	15.6686	7.55e-05
LOC100493488	-1.28986	3.20753	15.6654	7.56e-05
LOC100485749	1.58327	1.2972	15.6449	7.64e-05
Xetrov90003975m	-1.56449	1.85048	15.64	7.66e-05
tesk2	-1.41723	2.37172	15.596	7.84e-05
hpcal4	-0.899845	6.18832	15.5926	7.86e-05
dgkq	-1.06261	4.31993	15.5903	7.87e-05
srpk1	0.892875	5.57244	15.5846	7.89e-05
dis3	0.944128	5.00497	15.5466	8.05e-05
pou3f1	-1.10501	4.10511	15.5213	8.16e-05
chchd4	0.966107	4.85107	15.5083	8.21e-05
Xetrov90002013m	-1.03783	4.43358	15.4952	8.27e-05
zmynd19	1.68235	0.700666	15.4931	8.28e-05
phf5a	1.06295	4.346	15.4916	8.29e-05
Xetrov90018123m	-0.967906	6.95174	15.4905	8.29e-05
aifm3-like	1.17413	3.802	15.481	8.33e-05
cdc42ep4	0.88616	5.86722	15.4802	8.34e-05
amph	-1.02221	7.4462	15.48	8.34e-05
fam69c	-0.944099	4.97585	15.4721	8.37e-05
vat1	0.886989	5.97432	15.4585	8.43e-05
LOC100494424-like	-1.32898	2.94885	15.4455	8.49e-05
ccdc63	0.905448	5.32578	15.4316	8.55e-05
Xetrov90020904m	1.73706	0.151803	15.4202	8.61e-05
Xetrov90026408m	-1.42594	2.35556	15.4182	8.62e-05
cacfd1	1.54002	1.45038	15.4161	8.62e-05
Xetrov90012412m	-1.48739	1.77796	15.4104	8.65e-05
rapgef4-like	-1.17946	3.70143	15.4008	8.7e-05
myo1e.1	0.984454	4.72764	15.3992	8.7e-05
f2r	1.36806	2.77482	15.3966	8.71e-05
tmod2	-0.898358	6.26356	15.3758	8.81e-05
rab25	-1.09532	4.1997	15.3583	8.89e-05
skiv2l2-like	0.888488	6.06929	15.3486	8.94e-05
strap	0.925013	5.09596	15.3396	8.98e-05
adamts1	0.964572	6.96662	15.3378	8.99e-05
Xetrov90027427m	1.45717	2.01949	15.3279	9.04e-05
LOC100497867-like	0.940161	4.97559	15.3137	9.11e-05
vopp1	-0.887644	5.45138	15.3013	9.17e-05
tgfb2	1.21409	3.64288	15.2966	9.19e-05
klf17	-1.37846	2.52162	15.2948	9.2e-05
fuca2	-0.938252	4.98293	15.294	9.2e-05
smco4	1.16732	3.77154	15.2924	9.21e-05
ssr3	0.916746	6.50462	15.2895	9.22e-05
prtfdc1	1.10589	4.13302	15.2826	9.26e-05
LOC100488348	1.0272	4.49037	15.2773	9.28e-05
tmem212	1.83053	-0.0489481	15.2711	9.31e-05
LOC100490346	-1.4442	2.00962	15.2371	9.48e-05
shpk	-1.07239	4.20772	15.2128	9.61e-05
LOC100497863	-1.46637	2.08372	15.2124	9.61e-05
Xetrov90027525m	-1.17709	3.68295	15.2109	9.61e-05
LOC100497960	-1.50768	1.80298	15.2094	9.62e-05
Xetrov90012580m	1.04753	4.33662	15.1876	9.73e-05
nefl	-1.02831	7.59568	15.1858	9.74e-05
pycrl-like	1.33559	2.79961	15.1722	9.81e-05
Xetrov90013456m	-0.953454	4.84376	15.1711	9.82e-05
LOC100497425	-1.69725	0.188906	15.1698	9.83e-05
kiaa1324	-1.1212	4.08113	15.1622	9.87e-05
hmox1	0.963647	4.78883	15.1605	9.88e-05
Xetrov90021787m	1.11063	4.00416	15.1553	9.9e-05
Xetrov90007856m	-1.41404	2.24442	15.1455	9.95e-05
glrb	-0.882064	5.46058	15.1418	9.97e-05
Xetrov90002789m	1.51797	1.66208	15.1336	0.000100164
LOC100495915	-1.56233	1.03659	15.13	0.000100356
katnb1	0.877425	5.74704	15.1297	0.000100369
eef1e1	0.918217	5.09266	15.1263	0.000100552
ocm2	-1.41899	2.16359	15.1231	0.000100726
slc23a2	0.971509	4.73173	15.1075	0.000101556
c1qtnf5	2.00347	1.20025	15.0976	0.000102095
MGC147600	-1.51925	1.74948	15.0694	0.000103632
Xetrov90004038m	-1.86301	-0.229435	15.0685	0.000103677
slc24a4	-1.53556	1.26815	15.056	0.000104369
Xetrov90005964m	-0.880877	6.10596	15.0524	0.000104569
tox	-1.02293	4.42481	15.0471	0.00010486
slc24a2	-0.947214	4.84696	15.0395	0.000105283
papl	-1.0101	4.50472	15.0237	0.000106168
Xetrov90030420m	1.22171	3.42552	15.0201	0.000106373
cfap45	0.874302	5.8893	15.0081	0.000107051
ngb	-1.23903	3.27869	15.0064	0.00010715
smad1	0.873351	5.92831	14.9985	0.000107598
dsg2	-1.76085	0.220905	14.993	0.000107913
LOC100492776	1.45395	1.83092	14.9919	0.000107976
Xetrov90006807m	1.0397	4.36623	14.986	0.000108314
polr2j	1.03262	4.39571	14.9859	0.000108316
efcab6	1.05097	4.3521	14.9765	0.000108859
kat2b	-1.12618	3.89485	14.9551	0.000110099
vstm4-like	-1.48053	1.65966	14.951	0.000110337
Xetrov90023228m	-1.2545	3.20775	14.9494	0.000110432
ghr	-1.42169	2.10646	14.9458	0.000110645
rprd1b	-1.09712	4.03672	14.9378	0.000111114
sema3d	-1.15023	3.82298	14.9263	0.000111796
myl1	1.22637	9.68464	14.9247	0.000111891
lhx1	-0.868162	5.64797	14.9208	0.000112119
wnk4	-1.18648	3.56739	14.9172	0.000112335
amigo2-like	-1.49918	1.40134	14.8833	0.00011437
LOC100491128	-1.29222	2.98067	14.8789	0.00011464
pcdh18	-0.889295	5.2911	14.8748	0.000114888
AK6	0.927784	4.9649	14.8736	0.000114963
lsm2	0.933779	4.93602	14.8717	0.000115075
Xetrov90021170m	-1.00098	4.52939	14.871	0.000115122
slc7a1	1.36827	2.47512	14.8636	0.000115574
ctss.2	-1.6402	0.454572	14.8627	0.000115627
Xetrov90022685m	-1.15089	3.8955	14.8465	0.000116623
b3galnt2	1.02446	4.40273	14.8288	0.000117725
srcap	0.882986	6.25925	14.8286	0.000117735
tesc	-1.10951	3.95591	14.8088	0.000118979
myo1a	0.872377	6.0842	14.8067	0.000119109
Xetrov90016748m	-1.23676	3.31745	14.8033	0.000119327
LOC100495711	-1.13789	3.80796	14.8017	0.000119425
LOC100497848	-0.905134	6.56326	14.7904	0.000120146
Xetrov90027039m	1.53426	1.35932	14.7753	0.00012111
rfc2	0.914651	5.0655	14.7741	0.000121186
lrrc16b	-0.888623	6.37995	14.7696	0.00012148
paics.2	-0.880578	5.34623	14.7693	0.000121496
gsto2	-1.6267	0.80117	14.7672	0.000121633
liph	-1.17681	3.64124	14.7556	0.00012238
LOC100485792	1.45436	1.95573	14.7397	0.000123421
crhbp	-0.878208	6.24866	14.7377	0.000123553
mat2a	1.04246	7.87793	14.7344	0.000123769
abca8	-1.19448	3.50057	14.7217	0.000124606
wars2	1.31918	2.76111	14.7193	0.000124765
tnnt3	1.15206	9.01126	14.6811	0.00012732
LOC100495462	0.968961	4.68274	14.6662	0.000128325
pvalb	1.16021	9.10389	14.6643	0.00012846
tagln2	1.18983	9.41937	14.6521	0.000129294
parp14.1	1.25397	3.13805	14.6513	0.000129345
tef	-0.957814	7.11271	14.6425	0.00012995
LOC101734879-like	-1.33962	2.52692	14.6312	0.000130731
rogdi	-0.86089	5.93681	14.629	0.000130884
taf6l-like	0.936242	4.86155	14.6271	0.000131016
lrrtm3	-1.23651	3.19597	14.6233	0.000131279
sox14	-1.41955	1.90431	14.618	0.000131651
Xetrov90004459m	1.44288	2.00033	14.6168	0.000131737
Xetrov90001918m	-0.989454	4.52089	14.6085	0.000132314
acer1	-1.56885	1.22838	14.597	0.000133128
LOC100496797-like	-1.26756	3.09436	14.5878	0.000133781
LOC101730705	0.952351	7.07447	14.5846	0.000134008
Xetrov90007206m	1.58327	1.03872	14.5835	0.000134085
grin2a	-1.27276	2.95764	14.5792	0.00013439
fam83b	-1.16993	3.6664	14.5579	0.000135914
Xetrov90015543m	-1.34901	2.61628	14.5571	0.000135977
snrk	-0.90097	6.59606	14.5549	0.000136135
LOC100493285	0.859488	5.87731	14.5495	0.000136524
LOC100486898-like	1.19959	3.45516	14.5468	0.00013672
enc1.2	-0.871398	6.21712	14.5428	0.000137013
tmem8b-like	1.25732	3.06049	14.5403	0.000137194
ly6g6c	-0.935247	4.88212	14.5391	0.000137282
vrk3	-0.857074	5.91788	14.5099	0.000139424
mex3b	1.06645	4.12567	14.5088	0.000139505
slc25a15	0.995155	4.48941	14.5	0.00014016
LOC101734069-like	0.901342	5.09486	14.4895	0.00014094
hexb-like	-0.870052	6.1983	14.4773	0.000141859
pten	0.878941	5.26715	14.4729	0.000142193
Xetrov90005749m	-0.973323	4.58275	14.4707	0.000142354
slc27a4	1.25406	3.0863	14.4557	0.000143496
myom1	1.26859	2.98529	14.4545	0.000143589
kcnj16	-1.67567	1.17412	14.4493	0.000143984
Xetrov90015546m	-1.13845	3.79059	14.449	0.000144009
slc13a1	-1.62969	0.388317	14.4466	0.00014419
LOC100491504	1.67234	0.173377	14.4456	0.000144264
wnt11	0.866406	6.14795	14.4454	0.000144285
LOC100497298	-1.61415	0.768739	14.4426	0.000144496
ptprk	-0.856402	5.92776	14.4265	0.000145738
lsm7	0.888933	5.18233	14.4187	0.000146342
mpp2	-0.871701	6.30359	14.397	0.00014804
LOC100495117-like	1.28488	2.87898	14.3838	0.000149081
npffr2	-1.37278	2.18731	14.3817	0.000149247
ncf2	1.27418	2.94076	14.3815	0.00014926
pycr1	0.864947	6.17792	14.38	0.00014938
hpca	-0.94693	4.72055	14.3764	0.000149667
tmc3	-1.4139	1.86113	14.3656	0.000150529
snrpc	0.878461	6.39301	14.3601	0.000150964
lrrc15	1.74676	0.31488	14.3501	0.000151775
cd276	1.17569	3.55246	14.3459	0.000152109
folr4	-1.55039	1.0145	14.3404	0.000152558
ptgs2	-1.01045	4.38469	14.3392	0.000152656
snrpa	0.857689	5.53365	14.3342	0.000153062
efcab2	0.930139	4.8441	14.3309	0.000153323
mmp25	0.992354	4.46713	14.3295	0.000153443
rasl10b	-1.45254	1.54156	14.3272	0.000153631
pigb	-0.881213	5.19368	14.3264	0.000153695
fam107b	1.00006	4.42105	14.3264	0.000153697
Xetrov90015755m	1.32548	2.59752	14.3241	0.000153886
myrip	-1.21469	3.24602	14.3067	0.000155312
cd59-like	1.02425	7.8542	14.3054	0.000155422
grp	1.93287	-0.098585	14.3049	0.000155456
LOC100496861	-1.41562	1.8528	14.3028	0.000155631
Xetrov90027547m	1.04678	8.07635	14.3009	0.000155789
Xetrov90024523m	0.86623	5.41808	14.2992	0.000155933
heatr2-like	1.13987	3.75079	14.2901	0.000156683
mme	-1.56291	0.774813	14.2831	0.000157274
Xetrov90017257m	-1.3556	2.36785	14.2801	0.000157522
tmem53	1.17477	3.55732	14.2776	0.000157729
LOC100493630	1.82599	-0.340889	14.2748	0.000157962
LOC100493841	-0.947829	4.70407	14.2744	0.000157996
ctnnal1	-0.938211	4.7738	14.2692	0.000158438
wdr18	0.87249	5.27563	14.2676	0.000158567
unc13c	-1.10642	3.84964	14.2646	0.00015882
hyal2	1.03954	4.22432	14.2641	0.00015887
mesdc2	0.850515	5.77993	14.2603	0.00015919
stc2	0.874705	5.24432	14.2597	0.000159238
foxb1	-0.897712	5.05483	14.2348	0.000161363
ddx55	0.963749	4.61885	14.2343	0.000161403
LOC100497157	0.867204	5.37272	14.2209	0.000162553
Xetrov90029418m	-1.26611	2.97727	14.2196	0.00016267
ak7	0.869349	6.3012	14.2194	0.000162686
eln2	0.905952	6.72901	14.2061	0.000163841
npas4	-1.19207	3.35839	14.2055	0.000163891
rph3a	-1.3785	2.06324	14.196	0.000164717
Xetrov90013441m	1.809	-0.162253	14.1916	0.000165103
nmi	1.00232	4.38884	14.1891	0.000165323
nomo3	0.920757	6.90236	14.1883	0.000165395
zic3	-1.18313	3.42425	14.1736	0.000166691
clpp	0.867041	5.31565	14.1734	0.000166713
hcn2	-0.850641	5.49007	14.1506	0.000168746
nedd4l	0.935892	7.06132	14.1452	0.000169229
spag6	0.858223	6.15738	14.1445	0.000169293
LOC100145110	-0.883053	5.13345	14.138	0.000169874
cyp2c18	-0.962766	4.59096	14.1328	0.000170349
per3	-0.962379	7.31748	14.1287	0.000170722
sptssb	-1.62098	0.72611	14.1184	0.000171655
sstr4	1.50816	1.07986	14.1166	0.00017182
LOC100495174	-1.31289	2.5236	14.1146	0.000172008
LOC100495522	0.854047	5.44903	14.1096	0.000172464
hspb11	0.909799	4.94501	14.1002	0.000173322
LOC100145348	0.856745	5.56784	14.0951	0.000173795
Xetrov90003572m	0.86912	6.38698	14.0936	0.000173934
creb3l4	-1.54929	1.12396	14.0918	0.000174102
tra2b	0.851189	6.076	14.0867	0.000174576
tepp	0.946417	4.7154	14.0855	0.000174687
LOC100488795-like	-0.857977	5.36384	14.0826	0.000174958
nop14	0.871992	6.42806	14.0679	0.00017633
pard6b	-1.28345	2.81857	14.0585	0.00017721
LOC100498595	1.35641	2.39504	14.0499	0.000178022
LOC101730474	1.86912	-0.815956	14.0451	0.000178481
ddx17	-1.0319	8.02716	14.0433	0.000178646
tekt4	0.87005	5.2536	14.0388	0.000179076
psmb7	0.904855	6.79793	14.0375	0.000179197
Xetrov90029205m	0.846178	6.00262	14.0285	0.000180063
tex33	1.19093	3.38029	14.0259	0.000180311
hgd	-1.10714	3.81599	14.023	0.000180584
LOC100497103	0.908307	5.4256	14.0071	0.000182125
tmem101	1.02391	4.25706	14.0045	0.000182377
LOC100490748	1.06763	4.04823	14.0009	0.000182719
wdr73	1.26292	2.9583	13.999	0.000182909
itga3	0.850481	6.0966	13.997	0.000183106
Xetrov90024575m	1.60838	0.484313	13.9932	0.000183478
siah3	-1.57545	0.560235	13.9634	0.000186406
nus1	1.12861	3.71757	13.9598	0.000186758
Xetrov90022813m	1.4307	1.84042	13.9562	0.000187117
ddit4	-0.877484	6.54921	13.9532	0.000187423
tubb4b	1.07786	8.53936	13.9397	0.000188772
psma7	0.96659	7.41696	13.9374	0.000189004
eif5b-like	0.937593	7.14388	13.9261	0.000190137
srsf3	0.963204	7.39042	13.916	0.000191163
mgc108213	-0.838484	5.75902	13.9157	0.000191196
plekho1-like	1.0591	4.0408	13.9132	0.00019145
lrrc46	1.3077	2.74693	13.9059	0.000192194
c7	1.31426	2.51763	13.8814	0.00019472
Xetrov90015278m	1.63182	0.579011	13.8784	0.000195027
LOC100490235	1.12904	3.74159	13.8764	0.000195231
celsr2	-0.84467	6.1134	13.8609	0.000196849
aoah	-1.07699	3.94617	13.8453	0.000198488
nek3	1.00746	4.29726	13.8396	0.000199098
uba5	0.851138	5.36396	13.835	0.000199584
serpinf1	-1.09351	8.75323	13.8302	0.000200099
klhl4	-1.05925	4.00223	13.8252	0.000200624
LOC100497696	1.00222	4.35136	13.821	0.000201071
npr2-like	1.15182	3.55847	13.8186	0.000201337
pigw	1.24115	3.00035	13.8176	0.000201441
wdr45b	0.83764	5.6015	13.7929	0.000204102
nploc4	0.846783	5.40788	13.7921	0.000204189
lrpprc	0.936577	7.18455	13.7796	0.000205561
opcml	-0.895255	4.92223	13.7737	0.000206204
arf6.2	0.836844	5.92943	13.7727	0.000206311
gck	-1.40041	1.8463	13.7678	0.000206856
Xetrov90008553m	1.17688	9.6933	13.7568	0.000208061
abat	-0.990924	7.73155	13.7386	0.000210096
LOC100495797-like	1.45083	1.61847	13.7293	0.000211133
LOC101732275	-0.843922	5.38411	13.7208	0.00021209
adhfe1	1.07859	3.91058	13.7112	0.000213181
abhd17c	0.835701	5.5851	13.7109	0.000213215
etfdh	-0.837525	5.49994	13.7049	0.000213893
crip1	-0.836558	6.05609	13.682	0.000216524
phgdh	0.833762	5.83677	13.6798	0.000216774
Xetrov90015366m	1.50832	0.907548	13.6734	0.000217516
sytl5	-1.34546	2.26013	13.6705	0.000217844
ehd1	0.849557	6.29601	13.6667	0.000218293
Xetrov90012908m	1.14373	3.54573	13.6565	0.000219477
MGC147117	-0.982163	4.41165	13.6498	0.000220267
mapkapk3	0.895073	6.8337	13.6483	0.000220439
LOC100487846	1.28359	2.63884	13.6472	0.000220573
LOC101731777	1.17768	3.36118	13.6469	0.000220601
LOC100489843-like	-1.41061	1.79829	13.6464	0.000220665
tcp1	1.07378	8.62376	13.6435	0.000221006
myo1f	1.09415	3.80143	13.6423	0.000221141
syt1-like	-1.07434	8.6357	13.6353	0.000221973
igfbp5	0.857978	6.42748	13.6144	0.000224452
Xetrov90002054m	1.41535	1.78514	13.5903	0.000227354
[truncated: 3,742 more rows]

## Sheet: Day3vsDay0
GeneID	logFC	logCPM	LR	PValue
LOC100490019	14.1318	4.30139	510.854	4.13e-113
nefh	-6.23984	6.08277	466.019	2.36e-103
Xetrov90019631m	5.99228	5.41307	434.836	1.44e-96
fam115a-like	6.66528	4.68557	400.042	5.39e-89
frem2	6.2884	7.36116	379.665	1.47e-84
mfi2	-5.92638	4.85536	369.348	2.6e-82
hmcn2	5.18632	6.09818	364.273	3.31e-81
krt16	6.6005	8.02555	356.74	1.44e-79
LOC100497103	5.10314	5.4256	349.69	4.95e-78
not	9.76318	3.48847	340.474	5.03e-76
Xetrov90026189m	5.33118	5.00028	336.762	3.24e-75
Xetrov90012629m	-4.8663	5.48809	331.35	4.88e-74
hmcn1	5.1741	5.02318	325.34	9.95e-73
LOC100490088	5.24424	6.87583	325.146	1.1e-72
epyc	4.68371	5.75239	318.127	3.71e-71
Xetrov90010767m	-4.87927	6.47927	313.664	3.48e-70
chat	-4.62928	6.1357	306.939	1.01e-68
nefl	-5.42294	7.59568	292.524	1.4e-65
slc5a7-like.1	-4.72071	5.03975	284.213	9.07e-64
t2	6.55553	3.85702	283.801	1.12e-63
ncam2	-4.75534	4.96486	280.343	6.32e-63
thy1	-4.70162	6.83802	276.991	3.4e-62
LOC100498169	5.01235	4.61182	270.15	1.05e-60
gpm6a	-4.34138	5.3436	269.772	1.27e-60
lamp5	-4.30385	5.30659	262.319	5.36e-59
sez6l	-4.24881	6.42926	257.157	7.15e-58
c11orf87	-4.09106	5.57998	254.855	2.27e-57
col9a1	4.39665	6.76804	254.661	2.5e-57
rcn3	4.05781	5.70578	254.628	2.54e-57
vip-like	-4.93249	4.567	253.957	3.56e-57
Xetrov90004747m	-11.9284	2.86338	253.755	3.94e-57
pcdh17	-4.17582	5.26504	250.077	2.5e-56
LOC100485969	4.17826	5.46962	245.553	2.42e-55
angptl2	4.04972	6.26587	245.128	3e-55
LOC100216007	-5.20161	8.33705	240.067	3.8e-54
mmp3	6.19535	3.50508	236.339	2.47e-53
LOC100492852	4.71492	4.48418	236.141	2.73e-53
plk1	3.94356	5.3684	235.409	3.94e-53
mxra5	3.9202	5.45741	235.374	4.01e-53
kera	3.87109	6.04644	234.01	7.96e-53
lrat	8.71717	2.45812	231.932	2.26e-52
apbb3	-3.8978	5.40993	231.555	2.73e-52
slc12a5	-4.28355	4.84814	230.844	3.9e-52
slc24a2	-4.28344	4.84696	230.33	5.05e-52
npbwr1-like	-4.72499	4.41697	228.704	1.14e-51
Xetrov90016548m	4.34365	4.70912	226.224	3.97e-51
cbln2	-3.77851	5.61227	225.146	6.82e-51
chrna2-like	-3.76348	5.7469	224.878	7.81e-51
slc35g2	-3.74673	5.92883	223.038	1.97e-50
pkhd1l1	5.0676	4.05162	222.006	3.3e-50
LOC100492966	4.0963	6.88044	221.887	3.51e-50
syndig1	-4.47605	4.5366	220.86	5.87e-50
uts2	-7.60824	2.68442	220.439	7.25e-50
rbp4	-4.62921	7.84911	219.7	1.05e-49
alas2	-3.77957	6.25602	218.945	1.54e-49
ngfr	3.96759	6.75723	216.732	4.67e-49
LOC100037901	-4.77845	4.21287	216.117	6.36e-49
bhlha9	9.24227	2.11057	215.041	1.09e-48
LOC100486063	4.97091	4.03031	214.777	1.25e-48
ccnb1.2	3.72833	5.3401	213.989	1.85e-48
zmcm3	3.64695	5.91508	213.05	2.97e-48
col9a2	3.64375	5.98838	213.022	3.01e-48
LOC100496696-like	3.90626	6.73845	212.321	4.28e-48
hba2	-5.19066	9.06151	211.88	5.34e-48
hpcal4	-3.66908	6.18832	210.437	1.1e-47
cabp1	-3.70005	6.31451	209.192	2.06e-47
tmprss2-like	4.27828	4.54627	209.086	2.17e-47
ckmt1b	-4.26777	7.5336	205.719	1.18e-46
uts2b	-3.79132	6.71897	201.747	8.68e-46
Xetrov90029972m	-3.56924	6.13817	201.388	1.04e-45
scgn	-5.51272	3.56345	199.504	2.68e-45
pcdh10	-3.47412	5.75865	197.092	9e-45
msln-like.1	3.56188	5.30753	197.026	9.31e-45
gabra2	-4.19797	4.49014	195.457	2.05e-44
egfl6	4.39392	4.23369	193.754	4.82e-44
LOC100145107	-5.14927	3.65697	193.474	5.55e-44
gad1-like	-3.43965	5.6655	193.058	6.84e-44
MGC147314	-4.53289	4.12887	192.757	7.95e-44
scn4b	-3.48465	5.4606	192.744	8e-44
kremen2	3.8798	4.74574	192.454	9.26e-44
reln	-4.17925	4.46171	192.097	1.11e-43
col9a3	3.45359	5.42895	191.119	1.81e-43
pcsk2	-3.53924	5.24362	190.939	1.98e-43
emx2	6.66635	2.45921	189.744	3.62e-43
slc6a17	-3.43414	5.46396	188.897	5.53e-43
elavl2	-3.37139	5.72274	187.58	1.07e-42
armc4	3.4028	5.52078	187.184	1.31e-42
lgals9	-3.83127	7.16465	186.782	1.6e-42
LOC100485391-like	9.48123	1.63622	186.583	1.77e-42
ndst4	-3.49254	5.23809	186.463	1.88e-42
LOC100487049	-3.49911	5.21134	185.814	2.61e-42
hbg2	-4.6546	8.86384	185.193	3.56e-42
plcd4-like	-3.83028	4.70274	184.938	4.05e-42
nrxn2-like.1	-3.47742	5.21942	184.152	6.01e-42
snca	-3.80014	7.18699	183.565	8.07e-42
LOC100485813	3.37647	5.41599	183.452	8.55e-42
lhx1	-3.33398	5.64797	183.377	8.87e-42
grem1	4.40122	4.22896	183.319	9.14e-42
nme4	3.86466	4.65349	182.67	1.27e-41
vsnl1	-3.85376	7.32196	182.331	1.5e-41
mab21l2	-3.50733	5.10774	182.091	1.69e-41
ephx4	-4.62094	3.90383	182.042	1.74e-41
amigo1	-3.56075	6.77184	180.871	3.13e-41
prickle1	3.29426	5.87755	180.7	3.41e-41
ache	-3.87214	7.42071	180.239	4.3e-41
fam69b	-3.52894	5.03398	179.825	5.29e-41
wbscr17	-3.54077	5.01502	179.659	5.75e-41
LOC100271753	6.31991	2.54104	178.756	9.06e-41
ncan	-3.42606	5.18484	178.167	1.22e-40
hcn2	-3.29728	5.49007	177.457	1.74e-40
col14a1	3.48034	6.72178	176.254	3.19e-40
slc17a7	-3.25126	5.85284	175.954	3.71e-40
slc38a8	5.47726	2.97608	175.196	5.42e-40
mcm6.2	3.45079	6.67053	175.096	5.7e-40
abhd8	-3.51851	4.94699	174.955	6.12e-40
nrxn2-like.2	-3.2562	6.05106	174.873	6.38e-40
crhbp	-3.28472	6.24866	173.645	1.18e-39
eef1a2	-4.1119	8.10884	173.615	1.2e-39
grin2c-like	-3.33416	5.25967	173.226	1.46e-39
kif11	3.35197	5.17383	173.181	1.49e-39
mcm5	3.22274	5.62199	173.08	1.57e-39
olfm4	4.71509	3.75625	172.921	1.7e-39
ca2	-3.21908	5.92088	172.692	1.91e-39
LOC100170419	-4.13388	4.18807	172.019	2.68e-39
cntnap1	-3.49467	4.9405	171.364	3.73e-39
slc6a5	-4.89597	3.53281	171.112	4.23e-39
pvalb.2	-3.33986	5.22885	170.905	4.69e-39
apoc1-like	3.70018	7.33233	170.667	5.29e-39
gabra5-like	-4.65431	3.68465	170.242	6.55e-39
unc5a	-3.18041	6.03669	168.778	1.37e-38
lox	3.64633	4.64761	168.639	1.47e-38
necab1	-5.63464	2.88706	168.11	1.91e-38
LOC100494563	5.46226	2.82721	166.484	4.34e-38
atp6v1g2	-3.19612	6.22823	166.044	5.41e-38
ctsh	-7.15718	2.78672	165.259	8.03e-38
incenp	3.18564	5.31793	164.023	1.5e-37
cplx1	-4.31635	8.90441	163.546	1.9e-37
nid2	3.43883	7.04043	161.063	6.63e-37
cfb	3.62097	7.42731	160.882	7.26e-37
angptl7	3.07678	5.81848	160.809	7.53e-37
slc18a3	-3.68208	7.58167	160.555	8.56e-37
rasl10a	-3.07564	5.95454	160.12	1.07e-36
LOC100494201	-3.11393	5.36619	157.912	3.24e-36
adcyap1r1	-3.24416	6.67418	157.703	3.59e-36
hba4	-4.82284	10.2938	157.397	4.19e-36
nr0b1	-5.33935	2.85089	156.799	5.66e-36
ano4-like.2	-3.03145	5.79119	156.658	6.08e-36
Xetrov90025364m	-4.07123	4.00661	155.863	9.07e-36
mcm4	3.08316	6.2708	155.32	1.19e-35
depdc1b	3.67092	4.39261	155.225	1.25e-35
LOC100489571	3.1149	5.25449	154.944	1.44e-35
hba-l5	-4.98418	2.96195	153.822	2.53e-35
LOC101733749	-3.93312	8.39014	153.679	2.72e-35
ugdh.2	5.44179	2.63034	153.589	2.85e-35
odf3	3.47046	4.65187	153.534	2.93e-35
syt1-like	-4.02777	8.6357	153.11	3.62e-35
inhba	5.94769	2.23234	152.734	4.38e-35
kcnip1-like	-3.86218	4.1549	152.684	4.49e-35
cldn6.2	3.13421	5.12089	152.292	5.47e-35
glrb	-3.01879	5.46058	152.258	5.56e-35
scn2b	-3.19023	6.7175	152.004	6.32e-35
rrm2.2	3.21461	6.799	151.582	7.82e-35
tmem196	-5.9366	2.06872	150.405	1.41e-34
tnr	-2.989	6.13377	150.155	1.6e-34
dmrt3	-4.49261	3.48103	150.096	1.65e-34
eef1a1o	3.16006	4.99053	149.332	2.43e-34
tmem255a	-2.97982	5.48823	148.959	2.93e-34
Xetrov90006654m	-5.7159	2.30252	148.905	3.01e-34
hba-l4	-5.20956	2.65551	148.606	3.5e-34
aurkb	3.0973	5.0951	148.435	3.81e-34
mcm2	3.03647	6.40285	148.219	4.25e-34
thdl18	3.13821	5.03937	148.077	4.56e-34
nr5a2	-4.16874	3.74024	147.937	4.9e-34
cdca7	2.98775	6.24494	147.819	5.2e-34
tmod2	-2.9887	6.26356	147.491	6.13e-34
grm7	-3.47444	4.52539	147.348	6.59e-34
neto1-like	-3.18912	4.92972	146.985	7.91e-34
cdk1	2.91083	5.7357	146.767	8.83e-34
dner	-3.39533	7.35454	146.742	8.93e-34
col4a5-like	2.94317	6.12557	146.647	9.38e-34
podxl2	-2.99484	5.32145	146.573	9.73e-34
scrn1	-2.91166	5.91755	145.317	1.83e-33
racgap1	3.26216	4.74572	145.259	1.89e-33
slc1a2	-3.43341	4.54324	145.117	2.03e-33
Xetrov90015175m	-4.51262	3.37508	144.735	2.45e-33
c1orf216	-3.24251	4.78609	144.439	2.85e-33
gria3	-3.01174	5.20158	144.355	2.97e-33
ccna2	3.1501	4.8952	143.947	3.65e-33
dbc1	-3.33898	4.63668	143.929	3.68e-33
sp5l	5.43891	2.34975	143.736	4.06e-33
frzb	-3.02537	5.15451	143.616	4.31e-33
ssg1	2.98463	6.42667	143.591	4.36e-33
kiaa1024	-5.26363	2.42783	142.77	6.6e-33
ptprt-like	-2.87577	5.74473	142.607	7.16e-33
LOC100494929-like	-3.25438	7.1627	142.543	7.4e-33
wnt2	-3.9668	3.91333	142.026	9.6e-33
yjefn3	-2.92386	5.34654	141.646	1.16e-32
olfm1	-3.11676	6.85935	141.438	1.29e-32
hsph1	2.87712	5.96633	140.989	1.62e-32
dpp6	-2.95902	5.23611	140.828	1.75e-32
ifitm10-like	-3.22519	4.72998	140.704	1.87e-32
ntng2-like	-4.61696	3.04197	140.248	2.35e-32
pprc1-like	2.89207	5.48654	140.188	2.42e-32
rai14	2.89605	5.39726	139.941	2.74e-32
LOC101734063-like	-2.8423	5.64755	139.926	2.76e-32
lrrc17	6.45359	1.35083	139.538	3.36e-32
LOC101734614	-5.62562	2.12828	139.412	3.58e-32
kifc1	3.24155	4.65097	139.153	4.08e-32
astn1	-3.46534	4.37973	139.08	4.23e-32
colq-like	-3.24708	7.2789	138.484	5.71e-32
LOC100494719-like	3.07017	6.84765	138.379	6.02e-32
dnai2	2.89578	5.32493	138.327	6.18e-32
msx2	4.28281	3.35628	138.25	6.43e-32
shox2	-3.69911	4.08215	138.045	7.12e-32
nefm	-3.67269	8.36156	137.966	7.41e-32
Xetrov90009252m	3.02236	4.97782	137.653	8.68e-32
LOC100489385	3.62577	4.1339	137.491	9.42e-32
syt3	-3.29313	4.56244	137.449	9.62e-32
sncg	-3.38075	7.64166	137.401	9.85e-32
cdk2	3.02898	4.97909	137.398	9.87e-32
dtx1	-2.96293	5.1118	137.327	1.02e-31
LOC100489901	3.12848	4.78039	136.828	1.32e-31
gja7	2.88035	6.37275	136.236	1.77e-31
gprin3	-4.52132	3.09019	136.083	1.91e-31
runx1	4.60595	3.03951	136.029	1.97e-31
ndst3	-3.35774	4.45706	135.819	2.19e-31
lrrn3	-2.99986	4.99411	135.444	2.64e-31
dmrt2	3.73013	3.9581	135.427	2.66e-31
spon2	2.86786	6.35481	135.125	3.1e-31
gad2	-3.6778	4.06232	134.981	3.33e-31
dnm1	-3.54843	8.16862	134.887	3.49e-31
elmod1	-3.18262	7.23988	134.882	3.5e-31
ngb	-4.31191	3.27869	134.715	3.81e-31
LOC100145348	2.78781	5.56784	134.566	4.11e-31
cenpe-like	3.09841	4.77368	134.501	4.25e-31
hells	2.842	5.33859	134.458	4.34e-31
cdh8	-3.94972	3.69618	134.451	4.35e-31
tnfaip6	4.80432	2.73875	134.068	5.28e-31
pax8	-3.6224	4.13562	134.068	5.28e-31
Xetrov90026922m	-2.95116	5.0849	133.941	5.63e-31
a2ml1	2.76275	5.77605	133.806	6.03e-31
rrm1	2.79311	6.1201	133.756	6.18e-31
thbs2	4.19373	3.43785	133.507	7e-31
esrrg	-3.37905	4.37282	133.345	7.6e-31
vwc2	-4.25826	3.28688	133.091	8.64e-31
fgf13	-3.68923	3.99173	132.825	9.87e-31
zdhhc2	-2.85253	5.24177	132.763	1.02e-30
LOC101734082	2.8955	6.57662	132.574	1.12e-30
lrrc16b	-2.83977	6.37995	132.567	1.12e-30
LOC100498193-like	3.23327	4.53817	132.488	1.17e-30
Xetrov90001004m	-2.97915	4.94669	132.117	1.41e-30
rac3	-2.78001	6.10992	132.065	1.45e-30
lhx5	-3.40711	4.31545	131.571	1.86e-30
vwde	3.06465	4.76034	131.481	1.94e-30
LOC100492806-like	-3.53545	4.09928	131.472	1.95e-30
bub1	2.90732	5.04934	131.467	1.96e-30
serpini1	-3.04556	7.01504	131.345	2.08e-30
slc4a8	-2.81833	5.2939	131.186	2.25e-30
LOC100496216	4.5298	2.84063	131.124	2.33e-30
LOC101731071	6.51556	1.07338	130.937	2.56e-30
syngr3	-3.08654	4.75536	130.445	3.28e-30
t	4.52135	2.82738	129.835	4.45e-30
amph	-3.18784	7.4462	129.487	5.31e-30
cdx4	4.45563	2.93351	129.448	5.41e-30
pcdhac2	-2.81306	6.42417	129.335	5.73e-30
LOC100497514	5.80921	1.45524	129.261	5.95e-30
stxbp1	-3.31807	7.79453	129.181	6.19e-30
fam84a	-2.90893	5.01886	129.053	6.6e-30
tmem179	-4.27824	3.16494	128.07	1.08e-29
epha10	-3.75692	3.81861	127.668	1.33e-29
ccnb3	3.05411	4.68653	127.392	1.53e-29
LOC779553-like	3.45628	4.12789	126.936	1.92e-29
rgs16	-3.36117	4.26545	126.677	2.19e-29
sema3f	2.84251	5.08334	126.377	2.54e-29
dach2	-2.87071	5.00931	126.344	2.59e-29
dmtn	-2.90873	6.83329	126.275	2.68e-29
rab3a	-3.31216	7.91588	125.908	3.22e-29
fxyd7	-5.48317	1.81337	125.643	3.68e-29
LOC100036725	-3.33277	7.98372	125.585	3.79e-29
kcns2	-4.08178	3.34084	125.502	3.95e-29
LOC100486993	-2.69335	6.09064	125.495	3.96e-29
znf536	-2.71257	5.40233	125.346	4.28e-29
acbd7	-3.03738	7.21034	125.198	4.61e-29
fos	-3.0413	7.22944	125.123	4.78e-29
tmem59l	-3.18781	7.61231	125.103	4.83e-29
frmpd4	-3.61078	3.90332	125.083	4.88e-29
LOC101730343-like	-2.66594	5.6986	124.902	5.35e-29
prmt8	-4.26803	3.05741	124.788	5.66e-29
ppm1e	-3.00325	4.71763	124.346	7.08e-29
tsga10	3.71582	3.72436	123.924	8.75e-29
c6.2	3.16888	4.4986	123.823	9.21e-29
c3	4.36784	10.915	123.536	1.06e-28
LOC100495222	4.89365	2.16344	123.333	1.18e-28
LOC100491954	-2.91259	4.86294	123.277	1.21e-28
nxph1	-3.99707	3.38206	122.903	1.46e-28
ptprn2	-2.63401	5.69391	122.346	1.94e-28
Xetrov90005752m	-2.62819	5.79088	122.282	2e-28
Xetrov90010784m	-4.48433	2.72639	122.116	2.18e-28
lingo1	-2.63188	5.66607	121.911	2.41e-28
slc4a10-like	-3.31796	4.2163	121.776	2.58e-28
ezh2	2.63264	5.99358	121.749	2.62e-28
grin1	-2.62263	5.80317	121.478	3e-28
htr1a	-4.14031	3.10605	121.242	3.38e-28
myf5	5.28468	1.63375	121.2	3.45e-28
cenpf	3.15003	4.40391	121.135	3.57e-28
tal2	-2.76772	6.63171	120.833	4.16e-28
dlgap5	3.03355	4.57236	120.778	4.27e-28
Xetrov90028125m	3.34176	4.14293	120.767	4.3e-28
LOC100496749-like	2.60711	5.69952	120.553	4.79e-28
cbln4	-3.22451	4.3293	120.4	5.17e-28
ttc9b	-2.63897	5.46565	120.374	5.24e-28
LOC100490291	-3.60265	3.89067	120.368	5.25e-28
ercc6l	3.56938	3.81829	120.178	5.78e-28
LOC100491930	3.33144	4.18951	120.09	6.04e-28
cdc20	2.79245	4.97823	119.936	6.53e-28
LOC100492690	3.52977	3.86204	119.779	7.07e-28
tenm2-like.2	-2.6794	5.2725	119.513	8.09e-28
hba3	-4.3556	11.1329	119.362	8.72e-28
ralyl	-2.99061	4.63368	119.355	8.76e-28
ank1	-2.66277	5.33203	119.175	9.59e-28
tekt2	2.77972	5.00547	119.143	9.75e-28
LOC100489771	-4.21725	2.94749	118.968	1.06e-27
col4a6-like	2.6358	6.24048	118.94	1.08e-27
syngr1	-2.69801	6.49058	118.735	1.2e-27
sox14	-5.0552	1.90431	118.686	1.23e-27
Xetrov90016282m	-2.58956	5.81328	118.642	1.25e-27
itga2	2.59845	5.99312	118.595	1.28e-27
slc6a13	-2.58228	5.7477	118.565	1.3e-27
LOC100486893	2.63709	5.33417	118.477	1.36e-27
gabbr2	-2.76879	5.02394	118.427	1.4e-27
tyms	3.13193	4.37689	118.305	1.49e-27
cdc6	2.86021	4.81241	118.223	1.55e-27
kif3c-like	-2.6299	5.40319	118.22	1.55e-27
faim2	-3.36434	4.08106	118.167	1.59e-27
smim18	-2.74195	5.07429	117.946	1.78e-27
MGC145260	2.58761	5.59971	117.935	1.79e-27
mcm7	2.81263	6.882	117.87	1.85e-27
LOC100487440	-2.77749	4.96969	117.738	1.98e-27
upp1	-2.8087	4.90114	117.698	2.02e-27
col24a1	3.35616	4.04213	117.649	2.07e-27
Xetrov90018149m	4.19068	2.90306	117.543	2.18e-27
kcnb2	-2.59637	5.4874	117.298	2.47e-27
cntn1	-3.03529	7.52234	117.058	2.79e-27
pthlh	6.85729	1.11312	116.861	3.08e-27
LOC100487397	3.74424	4.57724	116.679	3.37e-27
lrrtm4-like	-4.15376	2.97927	116.657	3.41e-27
emilin3	2.6681	6.49184	116.604	3.5e-27
slc32a1	-2.93758	7.29693	115.901	5e-27
Xetrov90030572m	2.83288	4.79564	115.796	5.27e-27
ptprr	-3.34684	4.03846	115.738	5.42e-27
LOC100494738	4.18509	3.01787	115.548	5.97e-27
c1qtnf4	-2.54752	5.82165	115.506	6.1e-27
fibcd1	-3.48536	3.88518	115.483	6.17e-27
slc4a1	-3.94875	3.18432	115.369	6.53e-27
sv2a	-3.09573	7.76681	115.339	6.63e-27
cdk5r2	-2.95992	4.61515	115.336	6.64e-27
LOC100486372-like	-4.9975	1.96929	115.116	7.42e-27
tmem178a	-2.63539	5.22758	114.746	8.94e-27
snap25	-3.85233	10.0192	114.667	9.31e-27
nptx2	-2.99917	4.52946	114.384	1.07e-26
lmf2	2.65195	5.14746	114.359	1.09e-26
LOC100496264	-2.79282	4.80877	114.096	1.24e-26
slc2a2	-2.62361	6.45487	113.845	1.41e-26
pclo	-2.6848	5.06745	113.784	1.45e-26
LOC100493539	-2.52969	5.70401	113.693	1.52e-26
LOC100494613	6.14413	0.71493	113.555	1.63e-26
xa-1-like	3.17228	4.20613	113.518	1.66e-26
Xetrov90000114m	-2.8081	4.80902	113.514	1.66e-26
smarca5	2.76375	6.9139	113.388	1.77e-26
cpn1	4.20614	2.6848	113.377	1.78e-26
neurod2	-4.37988	2.57564	113.353	1.81e-26
opcml	-2.73736	4.92223	113.131	2.02e-26
tacr1	-2.84505	4.7129	112.936	2.23e-26
mmp17	-2.68804	6.71944	112.866	2.31e-26
neurod6	-4.38492	2.58577	112.857	2.32e-26
lrfn5	-3.33199	3.99499	112.822	2.36e-26
ndrg3	-3.67542	9.61309	112.753	2.44e-26
tgfb1	2.60576	5.2221	112.709	2.5e-26
crlf1	5.14459	1.60201	112.573	2.68e-26
soat2	-4.9915	2.32318	112.555	2.7e-26
trpc4	-4.82524	1.81761	112.352	2.99e-26
sgsm1	-3.34388	3.93905	112.149	3.31e-26
kif20b-like	2.81248	4.73355	112.107	3.39e-26
lrrtm3	-3.88286	3.19597	112.077	3.44e-26
emilin1	2.50507	5.66182	112.054	3.48e-26
Xetrov90010919m	-3.25898	4.09599	111.947	3.67e-26
mfsd4	5.01063	1.54516	111.929	3.7e-26
Xetrov90012190m	2.7747	4.78428	111.59	4.39e-26
camk2n2	-3.09868	4.31665	111.466	4.68e-26
hba-l3	-4.48402	2.26485	111.411	4.81e-26
pdzd4	-2.5949	6.4605	111.28	5.14e-26
Xetrov90000280m	2.49246	5.63644	111.095	5.64e-26
frem1	3.28911	3.97674	111.06	5.74e-26
slc8a2	-2.55253	5.33543	111.056	5.75e-26
LOC100495174	-4.30587	2.5236	110.862	6.34e-26
sncb	-3.28763	8.54985	110.856	6.36e-26
lrrc4	-2.55945	5.27997	110.496	7.63e-26
kpna2	2.85335	7.29251	110.434	7.87e-26
apoe	3.20518	8.32995	110.375	8.11e-26
rgs7bp-like	-4.07387	2.84776	110.202	8.85e-26
gfra3	-3.35918	3.8919	110.196	8.87e-26
nell2	-3.10773	8.04501	110.172	8.98e-26
LOC100487899-like	-4.54049	2.19703	110.149	9.09e-26
cdh3	2.47643	5.75947	110.077	9.42e-26
LOC100490758	-5.25201	2.12846	109.905	1.03e-25
drd1c	-5.36919	1.24475	109.857	1.05e-25
tat	-2.67504	4.95173	109.798	1.08e-25
klhl4	-3.26353	4.00223	109.689	1.15e-25
Xetrov90027175m	-2.9841	7.70047	109.659	1.16e-25
e2f7	3.7792	3.22236	109.654	1.17e-25
il5ra	2.50445	5.67093	109.647	1.17e-25
aldh1a3-like	2.7795	4.89774	109.535	1.24e-25
galnt9	-2.52649	5.35762	109.452	1.29e-25
tacc3	2.46558	5.77102	109.412	1.32e-25
hbd	-4.29148	11.6113	109.336	1.37e-25
prc1.2	3.13647	4.14891	109.323	1.38e-25
ckap4	2.46543	5.78647	109.229	1.45e-25
LOC101732275	-2.51212	5.38411	109.092	1.55e-25
c1qtnf5	5.28749	1.20025	108.986	1.63e-25
ugt8	-2.58829	6.55195	108.921	1.69e-25
lin7b	-4.30828	2.51836	108.906	1.7e-25
msln-like.2	2.532	5.26684	108.641	1.95e-25
MGC147172	-6.28108	1.45915	108.499	2.09e-25
wdr16	2.50888	5.35443	108.356	2.25e-25
ccdc135	2.59324	5.09816	108.197	2.43e-25
nppc	-2.68012	4.91877	108.101	2.55e-25
Xetrov90003504m	-2.45855	5.62787	107.827	2.93e-25
pbk	2.90331	4.47193	107.79	2.99e-25
evl	-2.5513	5.20579	107.715	3.1e-25
manf	2.47451	6.07511	107.705	3.12e-25
LOC100493938-like	-3.30546	3.91521	107.643	3.22e-25
lmcd1	2.52588	5.25487	107.422	3.6e-25
lamb4	4.15454	2.55041	107.35	3.73e-25
LOC100489346	-3.72576	3.27551	107.303	3.82e-25
hgfac	5.3784	0.938121	106.95	4.56e-25
palm	-2.84355	7.42377	106.68	5.23e-25
crhr1.1	3.98938	2.77016	106.544	5.6e-25
LOC101732113	2.48758	5.37771	106.519	5.68e-25
cadps	-2.86356	7.49363	106.418	5.97e-25
nptxr	-2.43403	5.76482	106.198	6.67e-25
nrg3	-3.43003	3.68468	106.135	6.89e-25
hapln3	2.42596	5.71119	106.13	6.9e-25
LOC100489839-like	2.6379	4.90289	105.916	7.69e-25
asb15	-4.86099	1.46703	105.851	7.95e-25
eml5-like	-2.75603	4.68432	105.838	8e-25
abat	-2.92931	7.73155	105.578	9.12e-25
lepr	2.83966	4.70398	105.29	1.06e-24
Xetrov90006109m	-3.95644	2.81132	105.033	1.2e-24
amigo2-like	-5.0324	1.40134	104.937	1.26e-24
rxfp3	-3.60624	3.38968	104.813	1.34e-24
Xetrov90013684m	-2.49922	5.23603	104.727	1.4e-24
rab26	-3.4789	3.5619	104.651	1.46e-24
LOC100497018	3.44982	3.55874	104.64	1.46e-24
chga	-2.55987	6.65908	104.552	1.53e-24
sv2c	-2.89507	4.43341	104.304	1.74e-24
slc35f4-like	-3.95154	2.76815	104.183	1.84e-24
acta1	-2.96394	7.87026	104.16	1.87e-24
nusap1	2.51577	5.12403	103.954	2.07e-24
dynll2	-2.41907	6.04147	103.943	2.08e-24
mmp11	4.04557	2.56114	103.546	2.54e-24
LOC100158514	-3.48492	3.55712	103.252	2.95e-24
prkab2	-2.39689	5.66997	103.062	3.25e-24
asic4	-3.58537	3.33933	103.06	3.25e-24
ncapd2	2.38935	5.64117	102.995	3.36e-24
wdr65	2.45654	5.29789	102.985	3.38e-24
polr1a	2.4371	5.40213	102.867	3.58e-24
r3hdml	5.11403	1.34977	102.841	3.63e-24
prrt1	-2.72906	7.26068	102.701	3.9e-24
col17a1	2.4871	6.50337	102.614	4.07e-24
donson	3.0805	4.06808	102.577	4.15e-24
LOC100488314	-2.70584	4.69935	102.499	4.31e-24
scml4-like	-4.19001	2.34125	102.495	4.32e-24
Xetrov90007874m	-3.61226	3.29107	102.31	4.75e-24
apc2	-2.41857	6.1906	102.29	4.8e-24
ttc25	2.48871	5.15859	102.289	4.8e-24
skor2	-3.68637	3.15952	102.289	4.8e-24
isl1	-3.12305	3.99753	102.093	5.3e-24
depdc1	3.32048	3.67495	101.958	5.67e-24
awat1	-2.38356	5.91019	101.877	5.91e-24
prc1	2.72539	4.61359	101.831	6.05e-24
kcnk4-like	-3.61899	3.21925	101.81	6.11e-24
adamts17-like	3.72744	2.99763	101.683	6.51e-24
LOC100497938	-4.60205	1.78101	101.639	6.66e-24
wnt5a	3.95605	2.67287	101.588	6.84e-24
tnn	2.42343	5.32191	101.322	7.82e-24
atp8a2	-3.19644	3.88016	101.225	8.21e-24
dcn	2.50342	6.63043	101.207	8.29e-24
LOC100492289	-2.40499	5.43543	101.143	8.56e-24
rab11b.2	-2.48146	6.54784	101.088	8.8e-24
Xetrov90023979m	-6.60672	0.235443	101.077	8.85e-24
apold1	-2.91346	4.30033	100.956	9.41e-24
crtac1	-2.41829	5.35721	100.888	9.73e-24
glra3	-3.77072	2.95311	100.836	9.99e-24
Xetrov90026649m	-2.64999	4.75591	100.825	1e-23
LOC100498333	-3.19508	3.86995	100.74	1.05e-23
kcp	2.53882	4.95441	100.481	1.2e-23
clca3p-like	3.96201	2.60614	100.381	1.26e-23
mreg	-3.30888	3.67882	100.323	1.29e-23
lrfn1	-3.21782	3.8377	100.313	1.3e-23
kif2c	3.1908	3.82798	100.282	1.32e-23
raly	-3.60767	3.22493	100.199	1.38e-23
LOC101731902	-2.7147	7.33332	100.163	1.4e-23
fkbp1b	-2.5559	6.84889	100.017	1.51e-23
LOC100170615	-3.34781	3.59541	100.002	1.52e-23
LOC100498215-like	3.41276	3.472	99.998	1.53e-23
LOC100485966	-4.36828	1.9991	99.9524	1.56e-23
fkbp10	2.72698	7.39009	99.8511	1.64e-23
atp2c2	-2.69464	4.63255	99.7722	1.71e-23
epha2	3.43795	3.47584	99.617	1.85e-23
chadl	4.30659	1.95121	99.4415	2.02e-23
cox5b.2-like	-2.46549	5.12071	99.3809	2.08e-23
LOC100492825	-2.61633	4.76396	99.2161	2.26e-23
nos1	-3.8349	2.79584	99.0314	2.49e-23
scamp4	-2.67304	7.25854	98.9968	2.53e-23
rasgrf1	-3.25261	3.72816	98.7526	2.86e-23
l3mbtl1-like	-2.97392	4.13043	98.3803	3.45e-23
bzrap1	-2.55622	4.85715	98.1775	3.83e-23
lgi1	-2.41784	6.46054	98.1315	3.91e-23
c15orf59	-2.37095	5.39172	98.0629	4.05e-23
tex2.1	-3.97778	2.51112	98.0242	4.13e-23
LOC100496170-like	-2.32891	5.6721	97.9902	4.2e-23
LOC100491408	2.36287	5.41646	97.987	4.21e-23
tlr5-like.1	-2.71901	4.55238	97.8885	4.43e-23
unc45b	4.08508	2.2994	97.7979	4.63e-23
efhd2	-2.32522	5.7468	97.5769	5.18e-23
ccnb2	3.64279	2.98054	97.4433	5.54e-23
nkx1-1	-4.6018	1.75938	97.4261	5.59e-23
rin1	4.0686	2.56613	97.233	6.16e-23
ocm.2	-2.75309	4.54462	97.2261	6.18e-23
gria4	-2.34097	5.47782	97.1072	6.57e-23
spint1-like	2.31435	5.92682	97.0649	6.71e-23
aurka	3.77756	2.70481	96.6827	8.14e-23
gdap1l1	-2.60653	4.71107	96.4926	8.96e-23
pycard	3.00005	4.03488	96.4614	9.1e-23
Xetrov90000859m	-3.02408	4.01291	96.4205	9.29e-23
rapgef4-like	-3.20879	3.70143	96.2018	1.04e-22
ace	-4.25877	2.04547	96.1818	1.05e-22
Xetrov90005749m	-2.66512	4.58275	96.1283	1.08e-22
c1ql3	-3.6583	2.97189	95.8271	1.25e-22
nrn1	-3.62127	3.05184	95.6956	1.34e-22
c17orf67	3.24916	3.60334	95.6083	1.4e-22
ppargc1a	-3.10845	3.84179	95.5979	1.41e-22
asns	2.33434	5.49435	95.5654	1.43e-22
col16a1-like	2.3002	6.00938	95.5239	1.46e-22
ncaph2	2.81358	4.29118	95.5224	1.46e-22
dlk1-like	-3.15278	3.7858	95.5113	1.47e-22
atl1	-2.38986	5.20491	95.4936	1.48e-22
Xetrov90017947m	-2.31288	5.5099	95.4814	1.49e-22
hmgcll1-like	-4.00258	2.3593	95.4494	1.52e-22
xkr5	3.85244	2.56907	95.3937	1.56e-22
farsb	2.32169	6.12047	95.3596	1.59e-22
gnaz	-2.46404	4.98451	95.3256	1.62e-22
grin3a-like	-3.49447	3.22369	95.2053	1.72e-22
slc6a3-like	-2.86684	4.20689	95.1997	1.72e-22
sbk1	5.16925	0.99451	95.1911	1.73e-22
clip3	-2.90302	8.19659	95.1655	1.75e-22
diras1	-3.57525	3.08438	95.1012	1.81e-22
LOC100485784-like	-2.85708	4.25017	95.0278	1.88e-22
htra3	2.86129	4.21355	94.7224	2.19e-22
mettl21c-like	-3.61421	2.97705	94.6733	2.25e-22
myrip	-3.452	3.24602	94.6601	2.26e-22
LOC100486157	-3.75527	2.75864	94.4757	2.48e-22
ywhag	-2.69201	7.54193	94.4718	2.49e-22
pcdha13	-4.20318	2.02236	94.4517	2.51e-22
krt2l	-3.0323	8.68179	94.3846	2.6e-22
gpr179	-2.53568	4.78137	94.3625	2.63e-22
cdca8	2.81789	4.2518	94.3115	2.7e-22
cacna1a-like	-2.5788	4.71054	94.2666	2.76e-22
rcan2	-2.74237	4.39939	94.1697	2.9e-22
LOC100487930	3.74627	2.68588	94.1357	2.95e-22
pcsk1	-2.28198	5.88429	94.1273	2.96e-22
Xetrov90010598m	-4.0162	2.31421	94.0339	3.1e-22
cdca3-like	2.93307	4.04952	93.9893	3.17e-22
arc	-2.72554	4.63725	93.9789	3.19e-22
LOC100494705-like	2.78521	4.29618	93.8315	3.44e-22
cplx2	-2.4581	6.83055	93.7048	3.66e-22
Xetrov90008110m	-2.50263	4.8359	93.6931	3.68e-22
dlx5	3.47483	3.11337	93.4843	4.09e-22
Xetrov90007701m	-3.37362	3.36749	93.3615	4.36e-22
bsn	-2.28135	5.55563	93.3439	4.4e-22
Xetrov90020062m	-3.2	3.64098	93.3074	4.48e-22
kcnip4-like	-3.56091	3.01625	93.2441	4.62e-22
ankrd34a	-4.24567	1.89695	93.2054	4.71e-22
rbfox1	-4.77434	1.15234	92.9351	5.4e-22
frmpd3	-3.38093	3.30436	92.9226	5.44e-22
Xetrov90019859m	-3.7227	2.7147	92.8741	5.57e-22
slc17a6	-3.02742	3.91232	92.6989	6.09e-22
pkd2l1	-2.85677	8.19355	92.5796	6.47e-22
adamts18	4.11801	1.93359	92.5218	6.66e-22
col6a3-like	2.28275	5.40321	92.4638	6.86e-22
npas4	-3.34078	3.35839	92.3941	7.1e-22
cdh10	-3.00754	3.91952	92.3855	7.13e-22
bai3	-2.25064	5.82634	92.3576	7.23e-22
mki67-like	2.33853	6.47738	92.2657	7.58e-22
ube2c	2.62155	4.53141	92.1809	7.91e-22
negr1	-2.87682	4.12328	92.1356	8.09e-22
rsph9	2.25936	5.5549	92.1061	8.22e-22
hmp19	-2.61729	7.42193	92.0887	8.29e-22
foxm1	3.17817	3.5848	92.0681	8.37e-22
f7	3.7174	2.74348	91.9509	8.89e-22
pde1c-like	-3.79445	2.49009	91.8918	9.15e-22
snai1	2.65092	4.49804	91.8821	9.2e-22
flnc	2.34039	5.18153	91.7932	9.62e-22
ckap2-like	2.86913	4.08272	91.5578	1.08e-21
crhr1.2	-2.32431	5.22415	91.4639	1.14e-21
sh3gl2	-2.23824	5.76312	91.4508	1.14e-21
mmp19-like.1	3.14523	3.71449	91.3586	1.2e-21
LOC100490491-like	2.25656	6.10671	91.3527	1.2e-21
pappa2	3.81014	2.36421	91.1658	1.32e-21
spc24	3.03862	3.79348	91.1319	1.34e-21
kntc1	2.88532	4.0453	91.0944	1.37e-21
eln2	2.38913	6.72901	91.0472	1.4e-21
tp73	5.22194	0.491377	91.0156	1.43e-21
onecut1.2	-4.24024	1.69511	91.0012	1.44e-21
Xetrov90015264m	3.48747	2.99931	90.9058	1.51e-21
sv2b-like	-3.50183	3.04677	90.8176	1.58e-21
spag5	3.15288	3.58382	90.8051	1.59e-21
LOC100494942	2.24078	5.98097	90.66	1.71e-21
hs3st5	-3.86477	2.38633	90.3935	1.95e-21
LOC100145027	-6.3166	-0.0257932	90.1691	2.19e-21
plcb1	-3.13172	3.65458	90.0205	2.36e-21
Xetrov90020926m	-3.7384	2.58455	90.0096	2.37e-21
Xetrov90015893m	-2.24661	6.17606	89.666	2.82e-21
fam198a	2.65832	4.3794	89.3718	3.27e-21
kcnk12-like	-4.5379	1.19567	89.3584	3.29e-21
rcc1	2.36151	5.02616	89.3507	3.31e-21
LOC100490043-like	-2.6666	4.37597	89.3146	3.37e-21
Xetrov90002123m	-4.04021	1.98065	89.2577	3.47e-21
LOC100495915	-4.72452	1.03659	89.2553	3.47e-21
Xetrov90011361m	3.25674	3.34704	89.1945	3.58e-21
LOC100497528	2.25158	5.35369	89.1067	3.74e-21
fgf12	-3.28958	3.32762	89.0352	3.88e-21
ajap1	-3.28033	3.32545	88.8354	4.29e-21
dpp10	-2.59902	4.49422	88.8287	4.31e-21
syt17	-2.90735	3.95727	88.6228	4.78e-21
Xetrov90019642m	3.6638	2.55531	88.6136	4.8e-21
kiaa1549l-like	-3.73847	2.52602	88.5652	4.92e-21
thdl17	3.26939	3.36085	88.5651	4.92e-21
msrb2	-2.77078	4.1713	88.5004	5.08e-21
ptprm-like.1	-2.52134	4.62168	88.4568	5.2e-21
LOC100490079	2.39429	4.88638	88.4506	5.21e-21
stx1b	-2.70515	7.91821	88.4231	5.29e-21
luzp2	-3.5638	2.82406	88.4097	5.32e-21
elavl4	-2.99628	8.95122	88.3675	5.44e-21
anln-like.1	2.79819	4.10443	88.3331	5.53e-21
ror2	2.19542	5.80612	88.2773	5.69e-21
LOC100145523	2.22828	6.19735	88.2761	5.69e-21
LOC101732630	2.19641	5.63918	88.1597	6.04e-21
MGC108497	-3.75397	2.33049	88.0378	6.42e-21
LOC548651	-2.53945	7.36967	87.9994	6.55e-21
myt1l	-3.60753	2.71656	87.9293	6.78e-21
ventx2.1	4.8566	0.695578	87.8848	6.94e-21
foxj1	2.22837	6.22737	87.7781	7.32e-21
dkk1	3.6089	2.69223	87.6667	7.75e-21
slitrk4-like	-3.6619	2.59945	87.5959	8.03e-21
mtfr2	2.94651	3.83687	87.5112	8.38e-21
aldoc	-3.41959	10.5219	87.4403	8.69e-21
tal1	-2.45212	4.73551	87.3708	9e-21
LOC100486734-like	-5.13827	0.655401	87.3567	9.06e-21
esco2	2.82893	4.02118	87.3136	9.26e-21
fstl5	-3.04082	3.6855	87.2808	9.42e-21
pcnxl2	-2.806	4.07507	87.2493	9.57e-21
nppb	-4.45326	1.16985	87.2115	9.75e-21
ampd2-like	-2.70506	4.2481	87.1956	9.83e-21
galnt16	-2.18656	5.91852	87.195	9.83e-21
Xetrov90013774m	-3.90409	2.12169	86.9718	1.1e-20
LOC101735010	-5.06156	0.669643	86.9628	1.11e-20
brsk2-like	-2.68912	4.27633	86.9216	1.13e-20
gpr101	-3.44466	2.94924	86.9215	1.13e-20
esrrb	-6.53539	0.163959	86.8846	1.15e-20
LOC100497878	2.83045	4.05922	86.8793	1.15e-20
cryab	-2.6576	4.32229	86.6823	1.27e-20
apba1-like	-2.30754	5.04464	86.6562	1.29e-20
LOC100492545-like	3.06334	3.59231	86.6233	1.31e-20
megf11-like	-4.02482	1.8635	86.589	1.34e-20
ptchd1	-3.32351	3.16088	86.5362	1.37e-20
tmem88	-3.97139	1.98899	86.315	1.53e-20
LOC100494676	-3.37213	3.05962	86.2878	1.56e-20
mad2l1	2.87257	3.91458	86.0956	1.71e-20
cdh22	-2.92699	3.83856	86.019	1.78e-20
mthfd1l	2.67957	4.29669	85.6285	2.17e-20
Xetrov90026715m	2.37141	4.85352	85.6043	2.2e-20
dbx1	-3.45526	2.83266	85.4758	2.35e-20
LOC100491939	-3.66498	2.58051	85.4214	2.41e-20
arap2	4.78654	0.665121	85.305	2.56e-20
LOC100496859-like	-2.31602	4.98411	85.2637	2.61e-20
tp63	2.55581	4.44527	85.237	2.65e-20
Xetrov90029740m	-2.18214	5.47214	85.2287	2.66e-20
Xetrov90008044m	-3.97778	1.9829	85.1661	2.74e-20
LOC100145144	2.85419	3.91661	85.1036	2.83e-20
cdca2-like	3.09181	3.47957	85.0895	2.85e-20
mpp2	-2.2023	6.30359	85.0351	2.93e-20
Xetrov90007373m	-4.62777	1.04617	84.9812	3.01e-20
ndc80	2.7735	4.04132	84.9747	3.02e-20
kiaa1755-like	3.64862	2.39277	84.9344	3.08e-20
LOC100127750	2.6926	4.17558	84.7603	3.37e-20
kctd16	-3.96716	1.8699	84.6212	3.61e-20
Xetrov90020943m	4.73682	0.951747	84.6182	3.62e-20
LOC100490204-like	-2.63551	7.91052	84.5927	3.67e-20
svop	-2.53258	4.49066	84.5819	3.69e-20
nop58	2.36109	6.95906	84.5789	3.69e-20
ect2	3.02358	3.58426	84.5714	3.71e-20
syp	-3.09933	9.60491	84.5699	3.71e-20
wdr17-like	-2.64216	4.28443	84.5485	3.75e-20
sult4a1	-2.4078	7.11777	84.5038	3.83e-20
LOC101734319	3.21025	3.21371	84.3099	4.23e-20
nif	-2.85034	8.70657	84.2839	4.29e-20
sytl2	2.15596	5.48912	84.2518	4.36e-20
rbbp4	2.15559	6.05487	84.2472	4.37e-20
cnih2	-3.05068	3.56831	84.1912	4.49e-20
nsf	-2.6594	8.02179	84.1879	4.5e-20
gjd2	-5.08433	0.427026	84.0258	4.88e-20
dnali1	2.14337	5.65692	83.9859	4.98e-20
LOC101731068	3.95755	1.71822	83.9704	5.02e-20
itga5	2.15939	6.13665	83.9468	5.08e-20
fam92b-like	2.7099	4.13462	83.6487	5.91e-20
tuba4	2.48588	4.66679	83.6346	5.95e-20
pgm1	-2.13283	5.85099	83.551	6.21e-20
Xetrov90011584m	2.25545	5.06906	83.5384	6.25e-20
emilin2	2.69645	4.14807	83.4996	6.37e-20
mmp1	2.34074	4.85523	83.4907	6.4e-20
clcn4	-2.13242	5.91121	83.3412	6.9e-20
lpar3	4.14397	1.33714	83.3026	7.04e-20
myl2	-2.62038	4.32465	83.0679	7.93e-20
kiaa1107	-2.19024	6.38362	83.0671	7.93e-20
cntnap4	-3.99355	1.84489	83.0208	8.12e-20
scg3-like	-2.49485	7.50849	82.9569	8.39e-20
gstp1	2.37292	4.73727	82.8724	8.75e-20
unc79	-2.70826	4.10704	82.8692	8.77e-20
gpr37l1	-2.23484	5.10402	82.8048	9.06e-20
hbz	-4.63285	0.743259	82.7995	9.08e-20
ccdc141	-3.58832	2.35658	82.7486	9.32e-20
fam131a-like	-2.35114	4.79874	82.6954	9.57e-20
c2orf82-like	3.14933	3.27683	82.6753	9.67e-20
lrfn2-like	-2.81323	3.93404	82.6748	9.67e-20
casc5	2.88402	3.76509	82.6514	9.79e-20
adam23	-2.86764	3.82578	82.6438	9.83e-20
hyou1	2.125	5.73309	82.5653	1.02e-19
Xetrov90016787m	-2.87289	3.81061	82.5203	1.05e-19
vopp1	-2.14121	5.45138	82.5192	1.05e-19
fam135b	-3.32783	2.96863	82.5164	1.05e-19
Xetrov90009914m	-2.87896	8.95405	82.3608	1.13e-19
tpx2	2.71076	4.06391	82.2753	1.18e-19
shf	-2.13343	6.12542	82.1371	1.27e-19
ipo4	2.11742	5.8466	82.0761	1.31e-19
kiaa0101	2.28408	4.91607	82.0441	1.33e-19
Xetrov90026740m	-2.10964	5.72374	81.9433	1.4e-19
LOC101733830	-5.26906	0.413626	81.8576	1.46e-19
pi15	3.14107	3.24405	81.7921	1.51e-19
Xetrov90001918m	-2.46202	4.52089	81.6706	1.61e-19
olfm2	-2.1353	6.18039	81.6216	1.65e-19
oprl1	-4.46658	0.977915	81.6012	1.67e-19
hcn1	-3.38292	2.86219	81.5531	1.71e-19
cdkl1	2.20415	5.12268	81.5416	1.72e-19
gfpt2	3.53436	2.48844	81.4877	1.76e-19
dclk2	-2.15265	6.30138	81.4151	1.83e-19
cdh12	-3.7349	2.09416	81.391	1.85e-19
LOC100125055	-5.78178	-0.0417841	81.3109	1.93e-19
pnpla3	2.96396	3.5858	81.296	1.94e-19
cldn24	-3.77387	2.22743	81.1185	2.13e-19
ankrd13b	-2.53945	4.36675	81.0276	2.23e-19
tph2-like	-3.68379	2.31972	80.9589	2.3e-19
rph3a	-3.72038	2.06324	80.917	2.35e-19
pole-like	2.19984	5.10312	80.8353	2.45e-19
LOC101731347	-2.29777	4.84941	80.7977	2.5e-19
Xetrov90018092m	-3.94615	1.74862	80.7873	2.51e-19
chtf18	2.56642	4.28124	80.5798	2.79e-19
efcab6	2.52762	4.3521	80.5225	2.87e-19
fbxo5	3.32894	2.79387	80.3679	3.11e-19
wbp2	-2.263	4.91748	80.367	3.11e-19
birc5.2	2.85016	3.74379	80.3202	3.18e-19
col12a1	2.10525	6.12607	80.269	3.27e-19
lrrc4c	-2.5474	4.3247	80.2181	3.35e-19
stk32b	-3.43981	2.64799	80.1957	3.39e-19
tmem145-like	-2.26126	4.91045	80.1701	3.44e-19
myh9	2.70662	8.46926	80.1359	3.5e-19
ppp1r1c-like	-3.14655	3.20008	80.1293	3.51e-19
myh8-like	-2.33482	7.10299	80.0613	3.63e-19
rarg-like.1	2.2111	6.67633	80.0206	3.71e-19
Xetrov90026057m	-2.23263	5.02024	79.9969	3.75e-19
myoz1	-2.29359	4.91774	79.9936	3.76e-19
rtn4rl1	-3.31652	2.88525	79.8843	3.97e-19
napb	-2.4879	7.67911	79.7905	4.16e-19
emb	-2.09166	5.63503	79.74	4.27e-19
LOC100497448-like	-3.31619	2.87673	79.725	4.3e-19
lphn1-like	-2.08669	5.95958	79.6868	4.39e-19
Xetrov90013190m	-3.01813	3.46057	79.667	4.43e-19
ret	-2.11954	6.26295	79.6216	4.53e-19
klf2	-2.08639	5.52133	79.5121	4.79e-19
fstl4	-4.02243	1.55609	79.4642	4.91e-19
cecr2	2.13788	5.25455	79.4	5.07e-19
Xetrov90003125m	-4.23546	1.42034	79.3555	5.19e-19
fbl	2.41171	7.43483	79.227	5.54e-19
ina	-2.73764	8.653	79.2201	5.56e-19
Xetrov90012200m	3.15352	3.09263	79.204	5.6e-19
grik4-like	-2.85271	3.72543	79.0471	6.06e-19
st6gal1	4.57472	0.610676	79.0268	6.13e-19
LOC100494289	2.46971	4.40583	78.9657	6.32e-19
pcdh8	-2.33479	4.68167	78.9302	6.43e-19
st6galnac5	-2.67299	4.04373	78.8998	6.53e-19
kdelc2	2.35592	4.6397	78.8982	6.54e-19
ncapg	2.19875	5.01185	78.8739	6.62e-19
lnx1	-2.64542	4.08239	78.8426	6.73e-19
Xetrov90006394m	-3.13717	3.16844	78.8341	6.76e-19
upf3a-like	-2.52919	4.3001	78.7839	6.93e-19
LOC100490289-like	2.07723	5.52287	78.7502	7.05e-19
elfn1	-3.03552	3.41391	78.6987	7.23e-19
pdlim7	2.07697	6.05239	78.6941	7.25e-19
Xetrov90007372m	-3.69662	2.01272	78.5515	7.79e-19
rgs8	-4.14234	1.37087	78.4848	8.06e-19
fgf14	-3.4891	2.41394	78.2604	9.03e-19
LOC101732902	5.71084	-0.234954	78.0865	9.86e-19
LOC100490973-like	2.43383	4.45069	78.0787	9.9e-19
crabp1	-3.26769	2.98132	78.0577	1e-18
kcnma1	-2.64888	4.06844	78.0493	1.01e-18
pcp4l1	-3.53235	2.36337	78.0058	1.03e-18
LOC100491288	2.93076	3.50578	77.9291	1.07e-18
stc1-like	3.73719	2.96792	77.8046	1.14e-18
ankrd29-like	-3.75433	1.79735	77.7419	1.17e-18
zwilch	2.86425	3.62186	77.7275	1.18e-18
net1	2.16482	5.06192	77.7157	1.19e-18
islr2	-2.05649	5.84582	77.6867	1.21e-18
atad5	2.37073	4.55749	77.5641	1.28e-18
stk32c	-3.40492	2.64355	77.5185	1.31e-18
osbp2	-2.60571	4.11367	77.4188	1.38e-18
angptl1	2.91552	3.50936	77.4	1.4e-18
LOC100497410	-3.10049	3.16194	77.3349	1.44e-18
mycbpap	2.09267	5.32144	77.3179	1.46e-18
ctnna2	-2.97445	3.43975	77.2846	1.48e-18
myo3b-like.1	-2.81021	3.73124	77.0349	1.68e-18
trpv1-like.2	-3.31559	2.75267	76.9792	1.73e-18
rasl10b	-3.88405	1.54156	76.8467	1.85e-18
wdr96	2.07129	5.40414	76.8288	1.86e-18
limk1	-2.45537	4.39092	76.8271	1.87e-18
Xetrov90030656m	-3.93353	1.69752	76.8165	1.88e-18
chrac1	2.21715	4.89778	76.7596	1.93e-18
Xetrov90013016m	-2.38291	4.52056	76.7322	1.96e-18
Xetrov90019095m	-2.05053	6.07532	76.6931	2e-18
Xetrov90014351m	-3.06042	3.22371	76.6708	2.02e-18
pif1-like.2	4.58097	0.376756	76.6589	2.03e-18
efemp2	2.19731	6.82404	76.6458	2.05e-18
kif20a-like	2.51155	4.23453	76.5875	2.11e-18
tmem114	-4.52769	0.633139	76.5679	2.13e-18
medag	5.19988	1.33324	76.5575	2.14e-18
ddc	-2.07031	5.51728	76.551	2.15e-18
kcnc1	-3.57853	2.20727	76.3938	2.32e-18
Xetrov90029692m	-4.80496	0.624067	76.3309	2.4e-18
LOC100487287-like	2.8069	3.67992	76.309	2.43e-18
p2rx1	3.4908	2.32216	76.2865	2.45e-18
lingo2	-3.32033	2.70882	76.2682	2.48e-18
cdc25a	3.10505	3.06447	76.2234	2.53e-18
noc2l-like	2.03183	5.84492	76.1755	2.6e-18
rab6a	-2.15594	6.69088	76.0252	2.8e-18
ogdhl	-2.06277	6.22638	76.0066	2.83e-18
cabp7	-4.26724	1.24043	76.0046	2.83e-18
lhx4	-3.69166	1.78356	75.9269	2.94e-18
LOC100493063	-3.54076	2.17177	75.7262	3.26e-18
camk2b	-2.15175	6.68957	75.7149	3.28e-18
cbx7	-2.06742	5.32357	75.5825	3.5e-18
pdia4	2.08944	6.43664	75.4598	3.73e-18
ccdc173	2.02364	5.97622	75.4406	3.77e-18
LOC100491687	-3.72019	1.92973	75.3451	3.95e-18
LOC101733189	-2.16074	6.74908	75.2961	4.05e-18
lrrc38	-4.69453	0.405413	75.1628	4.33e-18
dtl	2.80887	3.62998	75.1504	4.36e-18
chgb	-2.35183	7.46739	75.086	4.51e-18
LOC100492079-like	-2.02648	6.06948	75.0824	4.51e-18
dppa2/4	-2.17097	4.94171	75.0702	4.54e-18
scg5	-2.2111	6.95717	75.0599	4.57e-18
flrt1	-2.88578	3.48851	75.0526	4.58e-18
espl1-like	3.01325	3.17877	75.0219	4.66e-18
cntnap2	-3.66094	1.91389	74.9428	4.85e-18
mnx1	-2.91479	3.39508	74.8884	4.98e-18
LOC100486806	-4.948	0.426855	74.8375	5.11e-18
wdr36	2.05178	5.35994	74.7876	5.24e-18
Xetrov90017762m	-2.75131	3.78304	74.7761	5.27e-18
add2	-2.38859	4.44046	74.7614	5.31e-18
sez6	-3.27199	2.72763	74.7472	5.35e-18
LOC100495491	-2.02996	6.16366	74.7332	5.39e-18
Xetrov90017779m	-2.10003	6.53785	74.658	5.6e-18
pcna	2.3616	7.56264	74.3666	6.49e-18
trim2	-2.24041	7.11034	74.3526	6.53e-18
slc8a1-like	-3.10311	3.00968	74.137	7.29e-18
trhr2	-3.73997	1.61708	74.1317	7.31e-18
clspn	2.56419	4.05342	74.0872	7.47e-18
col5a1-like	2.08545	6.5368	73.9326	8.08e-18
Xetrov90024437m	-2.09564	5.12504	73.8775	8.31e-18
cnr1	-4.1564	0.975473	73.8115	8.59e-18
LOC101733538-like	4.00751	0.999268	73.787	8.7e-18
mgp-like	2.68894	3.80553	73.7841	8.71e-18
brix1	2.06377	5.25166	73.68	9.19e-18
atcay	-2.23138	4.73748	73.6487	9.33e-18
ggt7	-2.04651	6.35315	73.6392	9.38e-18
slc24a3	-2.91772	3.34103	73.6267	9.44e-18
LOC100486910	-3.22933	2.74359	73.6131	9.5e-18
lbx1	-3.86743	1.50985	73.6061	9.54e-18
atp2b2-like	-2.33591	7.51449	73.5805	9.66e-18
Xetrov90007370m	-4.0967	1.06752	73.5515	9.8e-18
gpr139	-3.86917	1.54183	73.5135	9.99e-18
meis3	-2.02947	5.34093	73.4803	1.02e-17
otp	-3.7114	1.83351	73.4624	1.03e-17
cad-like	2.04722	6.36688	73.3866	1.07e-17
ltbp3	2.0526	6.41958	73.3399	1.09e-17
cnn1	2.20577	7.04031	73.3149	1.11e-17
asic1-like.2	-3.33829	2.46912	73.1943	1.17e-17
Xetrov90030369m	3.06356	2.98012	73.1743	1.19e-17
fbn3	2.36899	7.67946	73.0954	1.24e-17
pif1-like.1	3.96664	0.99668	73.0639	1.26e-17
mmp2	2.00143	6.14321	72.9823	1.31e-17
LOC100497157	2.01612	5.37272	72.9797	1.31e-17
LOC101731820-like	2.47336	4.27399	72.961	1.32e-17
fut9	-3.82603	1.46965	72.9436	1.33e-17
LOC101731666	1.98623	5.60395	72.9426	1.33e-17
Xetrov90001894m	2.70579	3.72496	72.9355	1.34e-17
drp2	-1.97887	5.78984	72.9129	1.35e-17
Xetrov90006887m	4.558	0.243779	72.8664	1.39e-17
gfra4	-3.11163	2.92635	72.8516	1.4e-17
LOC100491983	-3.13871	2.8816	72.8134	1.43e-17
farsa	1.99719	5.55012	72.7587	1.47e-17
Xetrov90024523m	2.00428	5.41808	72.7189	1.49e-17
wscd2	-3.60475	1.87859	72.7163	1.5e-17
lrrc3b	-3.32696	2.44089	72.6617	1.54e-17
LOC101732176	-2.73296	3.66348	72.6221	1.57e-17
LOC100124772	-2.38682	7.77654	72.6081	1.58e-17
ttc12	2.97576	3.20292	72.5903	1.6e-17
mapk8ip1	-2.13668	4.94003	72.2207	1.92e-17
prdm1	2.15011	4.86544	72.2108	1.93e-17
LOC100495335	-2.73789	3.66093	72.1604	1.98e-17
LOC100497714-like	-3.43768	2.17935	72.1518	1.99e-17
fermt1	2.70518	3.70557	72.117	2.03e-17
col11a1-like	2.14247	6.89266	72.0731	2.07e-17
gabrg2-like	-3.42171	2.27207	72.0376	2.11e-17
ptprn	-2.53978	8.43802	71.8927	2.27e-17
LOC101733634-like	2.30001	4.49716	71.8379	2.34e-17
slc6a7	-3.22602	2.67936	71.8208	2.36e-17
slc10a4	-2.92461	3.26636	71.8006	2.38e-17
adarb1	-2.0064	6.29485	71.7157	2.49e-17
Xetrov90015580m	-3.3045	2.43699	71.4237	2.88e-17
lect1	2.28375	4.51257	71.3595	2.98e-17
LOC101734581	-2.37828	7.83517	71.3504	2.99e-17
rgs6-like	-2.22597	4.6608	71.3031	3.06e-17
LOC100491270-like	-3.54367	1.86413	71.2696	3.12e-17
LOC100487324	3.40469	2.03729	71.214	3.21e-17
pkd1l2	-2.45963	8.17847	71.0981	3.4e-17
LOC100492986	-2.88457	3.30798	71.0366	3.51e-17
aplp1	-2.13446	6.91686	71.0143	3.55e-17
trim72	2.25797	4.55824	70.9271	3.71e-17
cnrip1	-2.31388	4.46807	70.8983	3.76e-17
cldn19	-2.11402	4.90932	70.8801	3.8e-17
lrrc23	1.977	5.42117	70.8739	3.81e-17
rad54b	2.96701	3.07391	70.8619	3.83e-17
Xetrov90026273m	2.11826	4.89734	70.8439	3.87e-17
dlx3	3.22793	2.43856	70.8138	3.93e-17
sult1c2	2.71141	3.63789	70.8128	3.93e-17
tgfb2	2.71049	3.64288	70.7637	4.03e-17
tbc1d9	-1.95553	5.62655	70.7458	4.06e-17
galnt5-like	3.57957	1.6244	70.6992	4.16e-17
LOC548655	-2.0975	6.79584	70.6984	4.16e-17
atp2b3	-2.16497	7.0615	70.6111	4.35e-17
map3k12	-1.9651	5.58975	70.6013	4.37e-17
prrt2	-3.1291	2.76046	70.5915	4.39e-17
Xetrov90006664m	-2.10456	6.82523	70.5851	4.41e-17
inpp5j	-2.78632	3.50446	70.5338	4.52e-17
MGC145330	-4.18689	1.5764	70.4852	4.64e-17
gjd4	3.17527	2.6398	70.4732	4.67e-17
pfas	2.27598	4.53254	70.4342	4.76e-17
LOC100485014	3.08156	2.85529	70.4265	4.78e-17
smpd3-like	-2.0066	5.26707	70.3889	4.87e-17
vstm2b	-2.08603	4.9809	70.3451	4.98e-17
Xetrov90007490m	2.31634	4.40236	70.3302	5.02e-17
Xetrov90012012m	-3.72759	1.47738	70.3263	5.03e-17
stard5-like	-2.43461	4.17862	70.2739	5.16e-17
Xetrov90007367m	-3.868	1.21125	70.2677	5.18e-17
LOC100498230	-3.97008	1.11853	70.2186	5.31e-17
LOC548809	2.92894	3.12128	70.1737	5.43e-17
Xetrov90003335m	-3.46358	2.01743	70.1132	5.6e-17
rimkla	-3.8988	1.1928	70.0767	5.7e-17
grin2d	-3.95487	1.10021	70.039	5.81e-17
cnp-like	-2.40397	8.03777	69.985	5.98e-17
Xetrov90013665m	-2.24389	4.56882	69.9584	6.06e-17
hepacam	-2.49957	4.03218	69.954	6.07e-17
hmx2	-3.62652	1.63517	69.9451	6.1e-17
LOC100487637	-2.91672	3.10062	69.9097	6.21e-17
mapt	-2.27961	7.54817	69.8906	6.27e-17
lppr1	-1.93682	5.69029	69.8239	6.48e-17
osr1	-4.25553	0.476182	69.8201	6.5e-17
LOC733553	4.22416	0.647009	69.8091	6.53e-17
Xetrov90019637m	3.10437	2.75523	69.7342	6.79e-17
prkaa2	-2.18948	4.67393	69.7296	6.8e-17
Xetrov90015993m	-2.14634	4.78119	69.71	6.87e-17
nptx1	-1.97021	6.1924	69.6659	7.03e-17
grin2a	-3.0016	2.95764	69.6549	7.06e-17
Xetrov90019887m	-3.64427	1.47771	69.6194	7.19e-17
col11a2p1	1.95051	5.44746	69.6028	7.25e-17
LOC100486952-like	-3.26405	2.36005	69.5492	7.45e-17
grin2b	-3.70454	1.39442	69.5253	7.54e-17
Xetrov90001600m	2.28268	7.59368	69.4521	7.83e-17
hmx3	-2.85056	3.29869	69.4406	7.87e-17
hmmr	2.36047	4.26862	69.4229	7.95e-17
syn3	-3.27486	2.39753	69.3485	8.25e-17
kif5a	-2.3774	7.97611	69.3478	8.25e-17
efcab1	2.03928	5.05727	69.2362	8.73e-17
fbxl16	-2.05888	5.00112	69.1765	9e-17
e2f3	2.15071	4.73541	69.1388	9.18e-17
fxyd6	-2.24084	7.45085	69.1142	9.29e-17
naca	-2.06556	6.77069	68.9784	9.95e-17
golga7b	-2.59418	3.85723	68.8098	1.08e-16
rps6kl1	-1.94027	6.09076	68.802	1.09e-16
apex1	2.02766	6.63123	68.7543	1.12e-16
abca2	-1.92319	5.97105	68.7409	1.12e-16
pvalb	-2.6362	9.10389	68.7237	1.13e-16
dennd6b	-2.44747	4.09895	68.7096	1.14e-16
jakmip1	-2.4097	4.17642	68.7012	1.15e-16
LOC447963	-2.81439	3.32858	68.6938	1.15e-16
mapk8ip2	-2.26554	7.57667	68.6737	1.16e-16
fam19a3	-3.65794	1.48469	68.6683	1.17e-16
c15orf26	2.10342	4.84454	68.6638	1.17e-16
LOC100492585	2.09942	4.8484	68.5995	1.21e-16
tmem119	2.11018	4.80693	68.5626	1.23e-16
Xetrov90010616m	-6.60716	-0.44791	68.4815	1.28e-16
tbl3	2.12053	4.8082	68.471	1.29e-16
LOC100486832	4.83826	-0.193147	68.4259	1.32e-16
syt2-like	-3.59305	1.48901	68.4015	1.33e-16
pola1-like	1.9159	5.59792	68.3073	1.4e-16
c11orf48	2.05786	4.98136	68.2934	1.41e-16
Xetrov90000213m	-4.25555	0.360901	68.2832	1.42e-16
Xetrov90025922m	2.07713	6.86211	68.2759	1.42e-16
diras2	-2.62283	3.7612	68.2483	1.44e-16
LOC100485254	-3.43772	1.8597	68.1935	1.48e-16
Xetrov90006731m	-3.17369	2.49504	68.1118	1.54e-16
trpc1-like	-1.90824	5.70945	67.9974	1.64e-16
LOC100492822-like	-3.94511	0.8948	67.9631	1.67e-16
map1a-like.2	-2.45958	8.43203	67.9447	1.68e-16
olig1	-3.1193	2.62063	67.8903	1.73e-16
stac2	-2.90283	3.12372	67.8665	1.75e-16
btnl8	-2.38321	4.19358	67.7167	1.89e-16
LOC100485447	-3.35964	2.08895	67.7123	1.89e-16
plod2-like	3.02984	2.73023	67.7021	1.9e-16
Xetrov90007590m	-3.64236	1.48443	67.6898	1.91e-16
cdh18	-2.7865	3.36425	67.6807	1.92e-16
creg2	-3.01901	2.85035	67.6601	1.94e-16
LOC100488900	-2.35731	4.27541	67.6579	1.94e-16
cdca5	2.73058	3.43096	67.6352	1.97e-16
pdia6	2.2641	7.64912	67.6322	1.97e-16
LOC101732539	3.32403	1.98395	67.6087	1.99e-16
Xetrov90029816m	-3.54083	1.67287	67.5708	2.03e-16
epb42	-4.13129	0.514719	67.5424	2.06e-16
kctd4	-3.57027	1.51315	67.4938	2.11e-16
LOC101732317-like	-2.78335	3.36838	67.4777	2.13e-16
agl	-2.03269	6.7413	67.4763	2.13e-16
camk2a	-3.74261	1.22797	67.4499	2.16e-16
spef1	2.00458	5.06839	67.3482	2.28e-16
mcm8	2.47208	3.96714	67.3422	2.28e-16
Xetrov90015605m	-2.67932	3.56297	67.2862	2.35e-16
lrfn3	-2.86913	3.17642	67.2642	2.37e-16
lamb2-like	2.41195	4.08349	67.2225	2.43e-16
ntrk1	-4.22231	0.670028	67.1902	2.47e-16
LOC100488540	2.98684	2.80011	67.172	2.49e-16
polr1b-like	2.17919	4.6246	67.1352	2.54e-16
cks2	2.56553	3.75756	67.0734	2.62e-16
Xetrov90004956m	-4.00551	0.969911	67.0465	2.65e-16
gabra3-like	-2.95947	2.92512	66.9195	2.83e-16
esrra	-1.88917	5.70723	66.8366	2.95e-16
unc13c	-2.52482	3.84964	66.8235	2.97e-16
vill	1.91196	5.4133	66.7365	3.1e-16
b3gat1	-2.91857	3.01982	66.7271	3.12e-16
Xetrov90028776m	-3.00277	2.76954	66.6732	3.2e-16
Xetrov90022733m	-4.39006	0.51929	66.5643	3.39e-16
ppef1	-2.95723	2.90097	66.5191	3.47e-16
fen1	2.0015	5.0272	66.4276	3.63e-16
ppp1r3c.2	2.68563	3.4827	66.4057	3.67e-16
blmh	1.96448	6.49975	66.386	3.71e-16
Xetrov90029185m	-2.59949	3.76501	66.3581	3.76e-16
mpz	-2.36642	8.17531	66.3367	3.8e-16
lef1	2.25322	4.38671	66.3179	3.84e-16
nkain3	-3.96847	0.845177	66.2869	3.9e-16
pxdn	1.89163	6.06125	66.2264	4.02e-16
homer1	-3.02588	2.72658	66.2126	4.05e-16
foxd3	-2.73176	3.39398	66.1883	4.1e-16
slc25a22	1.99588	5.0182	66.0784	4.33e-16
Xetrov90028350m	2.33474	4.18606	66.0428	4.41e-16
ptk2b	2.93204	2.87845	66.0146	4.48e-16
ak7	1.92004	6.3012	65.9955	4.52e-16
pde8b-like	-2.43941	3.99185	65.9848	4.54e-16
rrp15	2.04355	4.91073	65.9697	4.58e-16
chtf8	2.68127	3.47133	65.9576	4.61e-16
LOC101733873	2.44869	3.96046	65.9112	4.72e-16
chsy1	1.93675	5.23443	65.8436	4.88e-16
cpne9	-3.24385	2.18876	65.8388	4.89e-16
sgtb-like	-4.22108	0.630044	65.754	5.11e-16
Xetrov90005549m	-2.66097	3.50893	65.7272	5.18e-16
gng3	-1.98646	6.66441	65.6864	5.29e-16
LOC101731235-like	-3.00806	2.68826	65.6309	5.44e-16
Xetrov90012954m	-3.59597	1.38523	65.5976	5.53e-16
Xetrov90007629m	-4.00424	0.72899	65.5589	5.64e-16
Xetrov90007371m	-3.72782	1.11253	65.5585	5.64e-16
Xetrov90007093m	-2.32024	4.20569	65.4445	5.98e-16
gsg1l	-2.53363	3.7776	65.4158	6.07e-16
Xetrov90000852m	2.7313	3.31098	65.4058	6.1e-16
LOC100497730	-1.87008	5.86354	65.3991	6.12e-16
tmc3	-3.3344	1.86113	65.3877	6.15e-16
ttc23l-like	2.49892	3.83855	65.3781	6.18e-16
Xetrov90008423m	3.83891	0.706436	65.3615	6.23e-16
bmp5	2.58671	3.65744	65.3463	6.28e-16
gabrg3	-3.10896	2.42254	65.2803	6.5e-16
LOC100490953-like	3.41264	1.58749	65.2774	6.51e-16
cers1	-2.17713	4.5283	65.1919	6.79e-16
nell1	-2.88898	3.0059	65.1912	6.8e-16
fap	3.06711	2.49085	65.1788	6.84e-16
higd1c	-1.98872	5.00662	65.1504	6.94e-16
gpx7	2.45684	3.90413	65.1466	6.95e-16
camta1	-3.46959	1.64904	65.0629	7.25e-16
slitrk1	-2.47477	3.88942	65.0524	7.29e-16
Xetrov90008119m	-4.68354	0.041654	65.0069	7.46e-16
prtfdc1	2.34965	4.13302	64.9967	7.5e-16
mllt11	-2.3355	8.15592	64.9606	7.64e-16
ank3	-1.92885	6.44085	64.9592	7.65e-16
myh6	-2.3997	4.09924	64.8353	8.14e-16
LOC100495852	-3.03447	2.69505	64.8243	8.19e-16
otor	2.88476	2.89634	64.8087	8.25e-16
mis18a	2.61944	3.53528	64.7739	8.4e-16
lrp2bp	1.85722	5.80819	64.7052	8.7e-16
LOC101735145	2.04195	6.96727	64.6969	8.74e-16
ass1	1.85979	5.88585	64.6782	8.82e-16
pck1	2.26195	4.2944	64.6557	8.92e-16
anxa1-like.1	2.13477	7.34999	64.622	9.07e-16
LOC100498221	4.55778	0.235412	64.6003	9.17e-16
cfh	1.98079	4.99986	64.563	9.35e-16
paqr9	-2.82347	3.1275	64.5562	9.38e-16
kcna2	-3.47251	1.52611	64.5321	9.5e-16
dock3	-1.91592	6.39398	64.5149	9.58e-16
hmx1	3.26243	1.91247	64.4693	9.81e-16
chrnb4	-3.77484	0.892076	64.4541	9.88e-16
astn2	-3.395	1.78674	64.4351	9.98e-16
snap91	-2.11528	7.28062	64.4286	1e-15
Xetrov90004051m	1.94046	5.14863	64.4135	1.01e-15
LOC101733542	2.93663	2.77089	64.3203	1.06e-15
Xetrov90030799m	-3.26588	2.04663	64.3092	1.06e-15
trip13	2.44187	3.89872	64.2675	1.09e-15
rsph3	1.85954	6.01794	64.2576	1.09e-15
rai2	-2.62917	3.51932	64.2448	1.1e-15
LOC101730884	-2.72051	9.91393	64.242	1.1e-15
ctbp2-like.2	-1.86215	5.55617	64.2325	1.11e-15
clvs1	-2.21975	4.37444	64.1308	1.16e-15
hsp90b1	2.4972	8.9366	64.1199	1.17e-15
neurog3	-3.04811	2.44743	64.0881	1.19e-15
e2f8	2.87787	2.87889	64.0815	1.19e-15
tmprss11f-like	3.10567	2.26508	64.0772	1.2e-15
fndc4	-3.25755	1.9825	64.0405	1.22e-15
spata6l	2.77604	3.13134	64.0276	1.23e-15
LOC100486436-like	-2.49703	3.82851	64.0148	1.23e-15
Xetrov90018561m	2.90115	2.87562	64.009	1.24e-15
LOC100493612-like	-2.53639	3.71812	63.9941	1.25e-15
Xetrov90004258m	-3.84621	0.931115	63.9822	1.26e-15
ruvbl1	1.93476	6.55681	63.9288	1.29e-15
pcolce	1.92853	5.13281	63.9147	1.3e-15
csmd2	-2.55191	3.64968	63.8591	1.34e-15
lipg	1.84684	5.58793	63.8058	1.37e-15
parpbp	3.30181	1.71934	63.797	1.38e-15
dscam	-2.92863	2.78407	63.785	1.39e-15
gucy1b3-like	-1.84475	5.87368	63.7744	1.4e-15
chrm4	-3.41698	1.77817	63.7655	1.4e-15
prr11-like	2.62985	3.4475	63.7398	1.42e-15
rgs4	-2.03871	7.01253	63.7146	1.44e-15
pax2	-3.11944	2.35405	63.7	1.45e-15
LOC100485856	-3.70427	1.02226	63.6756	1.47e-15
Xetrov90006233m	-4.4287	0.0314392	63.6169	1.51e-15
nova2	-1.9299	6.56555	63.5651	1.55e-15
kit	1.86902	6.20197	63.4949	1.61e-15
nhp2	1.85355	6.04183	63.4785	1.62e-15
rad18-like	3.4164	1.4984	63.4129	1.68e-15
Xetrov90008914m	4.18529	0.164785	63.3352	1.74e-15
Xetrov90007053m	-2.17408	4.4489	63.2345	1.84e-15
nts	-3.0567	2.49184	63.1951	1.87e-15
chrng	2.9606	2.62779	63.1835	1.88e-15
kif18a	2.68595	3.28484	63.1699	1.9e-15
neto2	-1.83355	5.88774	63.1622	1.9e-15
Xetrov90017302m	2.88243	2.80942	63.1251	1.94e-15
nolc1	1.96425	6.74375	63.124	1.94e-15
prkag3	-2.63369	3.42854	63.0234	2.04e-15
rsl1d1-like	1.85717	5.44954	62.9295	2.14e-15
ehd2	1.87695	5.29201	62.9252	2.15e-15
cmpk1-like	1.83141	5.77435	62.8912	2.18e-15
Xetrov90017287m	-3.09318	2.34757	62.8736	2.2e-15
Xetrov90027182m	-3.11236	2.31565	62.8007	2.29e-15
cdc45-like	2.61956	3.43495	62.7933	2.3e-15
LOC101730375	-3.40728	1.60603	62.7693	2.32e-15
neurl1	-1.87229	5.32326	62.7483	2.35e-15
hsp90aa1.2	-3.35159	1.55377	62.7047	2.4e-15
LOC100488444	-3.80823	1.08086	62.5905	2.54e-15
grik5-like.2	-1.97215	4.93821	62.5806	2.56e-15
rell2-like	-1.8479	6.15547	62.573	2.57e-15
tspan6	1.87432	6.37735	62.3665	2.85e-15
ntm-like	-2.23149	4.26848	62.2916	2.96e-15
ano3	-3.84639	0.632273	62.2849	2.97e-15
myh3	-1.86205	6.0457	62.1961	3.11e-15
Xetrov90011831m	2.76556	3.03522	62.1875	3.12e-15
prima1-like	-3.24255	1.83947	62.1744	3.14e-15
LOC100493992	-2.60561	3.48255	62.1741	3.14e-15
LOC100490871-like	-4.15558	0.117985	62.1696	3.15e-15
LOC100493271	-4.51963	-0.0747143	62.078	3.3e-15
Xetrov90017310m	2.99427	2.41579	62.0509	3.35e-15
LOC100486454	-3.95253	0.494761	62.0309	3.38e-15
hspa5	2.45616	8.95666	62.0184	3.4e-15
Xetrov90009867m	3.34277	1.46009	61.977	3.47e-15
rogdi	-1.81821	5.93681	61.9691	3.49e-15
gas2	3.29842	1.60436	61.9073	3.6e-15
sphkap	-2.77498	3.05079	61.883	3.64e-15
LOC101733102	-2.32265	4.04722	61.8299	3.74e-15
loxl2	1.92265	5.03366	61.808	3.79e-15
efhc2	1.8523	6.28767	61.7827	3.84e-15
LOC100488523	2.88632	2.6609	61.6292	4.15e-15
ccdc167	1.82	5.99386	61.6225	4.16e-15
jakmip3	-3.16084	2.03635	61.5951	4.22e-15
myo1e.2	2.51832	3.59299	61.529	4.36e-15
snrpg	1.85936	6.35825	61.5235	4.37e-15
hrg	3.72983	0.813549	61.5207	4.38e-15
LOC101730888-like	4.42875	0.371216	61.5088	4.41e-15
MGC69520	3.31565	1.56901	61.5048	4.42e-15
LOC101731899	-3.36059	1.54958	61.4232	4.6e-15
trhde-like.2	-2.95665	2.54018	61.4113	4.63e-15
shox	-2.99303	2.49675	61.4102	4.63e-15
LOC100491216	-3.34265	1.70181	61.4071	4.64e-15
figf	3.32083	1.56108	61.3587	4.76e-15
rufy2	-1.95326	4.92685	61.3516	4.77e-15
ifltd1	1.88511	5.15974	61.3116	4.87e-15
Xetrov90005551m	-1.81559	5.52179	61.2537	5.02e-15
chrnb2	-1.811	5.8606	61.2451	5.04e-15
scn1b	-2.70011	3.17897	61.2282	5.08e-15
LOC101734067	2.07601	4.59553	61.1977	5.16e-15
ntrk3-like.1	-3.55491	1.1641	61.1506	5.29e-15
LOC100498590	1.99051	4.81123	61.1387	5.32e-15
ccdc85b	-1.99323	4.80329	61.1234	5.36e-15
LOC100494399	-4.28142	0.0656272	61.0416	5.59e-15
rufy3	-2.03409	7.19502	61.0334	5.61e-15
rln3	-1.8136	5.86604	60.985	5.75e-15
nup133	1.9349	4.95706	60.9518	5.85e-15
tox	-2.13534	4.42481	60.9071	5.98e-15
Xetrov90015258m	2.87338	2.65895	60.8675	6.1e-15
pkp1	3.81023	0.469011	60.845	6.18e-15
rhobtb2	-2.07821	4.55603	60.8354	6.21e-15
Xetrov90020336m	1.80376	5.54378	60.8319	6.22e-15
2004-09-01	-4.58636	-0.319768	60.8023	6.31e-15
LOC101732121	4.03024	0.372396	60.7903	6.35e-15
ephb1	-1.88075	5.14412	60.7654	6.43e-15
cygb	-2.04564	7.26683	60.7644	6.43e-15
glra2-like	-1.96806	4.84857	60.7242	6.57e-15
Xetrov90006328m	1.806	5.95042	60.6229	6.91e-15
galntl6-like	-2.75458	3.01001	60.6127	6.95e-15
LOC101731508-like	1.97817	4.81008	60.607	6.97e-15
arhgap11a.1	1.8811	5.10278	60.5562	7.15e-15
ppfia2	-1.822	5.40359	60.5492	7.18e-15
ghsr	-3.44173	1.20178	60.516	7.3e-15
gpx1	1.96449	6.95366	60.4566	7.52e-15
nup205	1.80499	6.08506	60.3915	7.77e-15
basp1	-2.21153	8.01141	60.3808	7.82e-15
LOC101733145	-3.18841	1.97597	60.2966	8.16e-15
phospho1-like	-3.57744	0.984968	60.2485	8.36e-15
knop1	1.87529	5.15052	60.2146	8.51e-15
LOC100492951-like	-2.55921	3.46094	60.1942	8.59e-15
LOC100125092	-3.35733	1.50787	60.0908	9.06e-15
LOC101730862	1.96932	4.82264	60.071	9.15e-15
got1	-2.2009	7.99685	60.033	9.33e-15
tlx3	-4.51767	-0.0421977	60.0298	9.34e-15
hebp2	-2.35801	8.71166	60.006	9.46e-15
LOC100485002	3.64288	0.666909	59.9795	9.58e-15
nme6	2.22563	4.19097	59.9792	9.59e-15
LOC101733128	-3.60693	1.02513	59.974	9.61e-15
gpr6	-3.22034	1.76077	59.905	9.96e-15
dach1	-1.93939	4.8837	59.9032	9.96e-15
jazf1	-2.96032	2.42964	59.8589	1.02e-14
LOC100488420	-2.34318	3.92976	59.857	1.02e-14
prmt5	1.82783	6.32798	59.8319	1.03e-14
bora-like	3.01951	2.17298	59.7943	1.05e-14
LOC100498440-like	2.52579	3.48808	59.772	1.07e-14
LOC100488616	1.83803	5.22573	59.7648	1.07e-14
cpa3	-5.28905	-0.131267	59.7646	1.07e-14
LOC101734590	3.89805	0.231046	59.7221	1.09e-14
sgip1	-1.8649	6.54866	59.7174	1.1e-14
abcg4-like	-2.23898	4.16836	59.6576	1.13e-14
klc1	-2.18011	7.93723	59.6391	1.14e-14
Xetrov90010664m	-3.06294	2.11567	59.5861	1.17e-14
tmem229a	-4.33497	0.0881769	59.5718	1.18e-14
gmppb	1.94406	4.85852	59.5716	1.18e-14
cadps2-like	-1.99839	4.69563	59.5676	1.18e-14
LOC100486773	3.15978	1.7378	59.5468	1.19e-14
cacna1e	-2.66762	3.13501	59.5338	1.2e-14
cpne5	-2.45546	3.71977	59.5233	1.21e-14
LOC100498318-like	-2.19321	4.24336	59.4677	1.24e-14
hdac1	1.9966	7.16037	59.4539	1.25e-14
trpc3	-3.72921	0.686231	59.4523	1.25e-14
itga4	2.40922	3.74038	59.4269	1.27e-14
pkp2	2.03127	4.6163	59.4242	1.27e-14
dck.2	2.92665	2.38694	59.416	1.28e-14
mag-like	-1.93167	6.89075	59.3789	1.3e-14
nrxn1-like.1	-3.0645	2.14654	59.3364	1.33e-14
ddit4	-1.85633	6.54921	59.2926	1.36e-14
synj2	2.15973	4.28914	59.2495	1.39e-14
ventx2.2	4.66568	-0.601387	59.2324	1.4e-14
coch-like	-3.78324	0.599456	59.2204	1.41e-14
arhgef37	-1.82614	5.2491	59.1681	1.45e-14
polg-like	1.90996	4.92352	59.1402	1.47e-14
Xetrov90008761m	-3.04754	2.09514	59.1224	1.48e-14
Xetrov90010533m	-1.83603	5.20234	59.056	1.53e-14
Xetrov90007698m	3.47963	1.04999	59.0513	1.54e-14
LOC100497848	-1.85397	6.56326	58.9893	1.59e-14
LOC100495969	-3.76989	0.438619	58.9735	1.6e-14
mmp14	2.16336	7.93448	58.8598	1.69e-14
cdh24	-3.04897	2.11261	58.8568	1.7e-14
cacng7	-1.96217	4.77249	58.7376	1.8e-14
fam5c	-2.63021	3.21378	58.7221	1.82e-14
ptpla	2.93993	2.34676	58.6984	1.84e-14
f13a1	2.15555	4.30452	58.6793	1.86e-14
plp1	-2.52892	9.65216	58.637	1.9e-14
sec24d-like.1	2.18745	4.19419	58.5473	1.98e-14
mis18bp1-like	2.11529	4.35234	58.5167	2.02e-14
rgs5	-1.8109	5.26428	58.4354	2.1e-14
slitrk3	-2.64639	3.12693	58.3625	2.18e-14
ermn	-2.10663	4.38435	58.3579	2.19e-14
lrrn1-like.2	2.13793	7.81649	58.3387	2.21e-14
papln-like	1.77111	6.09822	58.3197	2.23e-14
acsbg1	-2.08593	4.41759	58.2977	2.25e-14
sertad4-like	2.33396	3.85051	58.2894	2.26e-14
slc45a1	-1.87638	5.02429	58.2831	2.27e-14
LOC100498069	-3.02716	2.19132	58.2763	2.28e-14
chst13	2.36927	3.77772	58.2118	2.35e-14
diras3	-2.91349	2.39038	58.0931	2.5e-14
LOC100127632	3.47214	0.924403	58.0605	2.54e-14
ptprm-like.2	-3.17073	1.6999	58.0558	2.55e-14
LOC100488066	3.87709	0.56207	58.0147	2.6e-14
LOC100487782	-2.87888	2.5247	57.9758	2.65e-14
ccdc136	-3.18618	1.78692	57.8826	2.78e-14
npffr2	-2.97255	2.18731	57.8561	2.82e-14
lmnb1	1.96955	7.17413	57.8258	2.86e-14
maats1	2.28212	3.94851	57.8251	2.86e-14
kiaa0513	-1.79449	5.31181	57.8182	2.87e-14
vmp1	1.96046	7.12822	57.7985	2.9e-14
Xetrov90023056m	2.13433	4.28332	57.7846	2.92e-14
fam159a	-2.55919	3.34607	57.7778	2.93e-14
Xetrov90011744m	-2.49727	3.47878	57.7734	2.94e-14
pou4f1.2	-3.23223	1.60869	57.7353	3e-14
gtse1	2.23629	4.0352	57.7336	3e-14
wdr90	2.50854	3.40165	57.7148	3.03e-14
cthrc1	2.06109	4.44714	57.6966	3.06e-14
LOC101734510	-3.64595	0.899013	57.6305	3.16e-14
sstr5	-3.80155	0.354712	57.4249	3.51e-14
socs3-like.1	2.00544	7.34437	57.4067	3.54e-14
ncapg2	2.1151	4.29706	57.3564	3.64e-14
hes9.1	-2.62396	3.06253	57.3445	3.66e-14
LOC100487224	-3.60718	0.897032	57.3147	3.71e-14
npas3	-2.19352	4.13697	57.3059	3.73e-14
kcnq2	-2.0767	4.4041	57.2722	3.79e-14
LOC779521-like	-3.09685	1.84613	57.231	3.88e-14
stxbp5l-like	-1.76776	6.20191	57.1704	4e-14
chst1	-2.02537	4.52877	57.0952	4.15e-14
LOC100488607	2.88373	2.3332	56.9702	4.42e-14
dpysl5	-1.75763	6.12709	56.9696	4.43e-14
ripk4	2.76097	2.67591	56.9686	4.43e-14
lsr-like.1	1.89833	4.83703	56.9269	4.52e-14
lrp11-like	-1.75088	6.08322	56.9162	4.55e-14
gnao1	-2.13254	7.97258	56.8793	4.63e-14
LOC100488644	2.52277	3.32583	56.8557	4.69e-14
spag6	1.7548	6.15738	56.8234	4.77e-14
gng13	-2.27735	3.93266	56.8149	4.79e-14
srpx	2.32822	3.78263	56.8077	4.81e-14
Xetrov90030796m	-2.78976	2.65335	56.7002	5.08e-14
npff	-3.75548	0.480525	56.6836	5.12e-14
Xetrov90028540m	-2.7393	2.74684	56.6443	5.22e-14
adra2c	-3.14807	1.67979	56.5925	5.36e-14
Xetrov90002214m	-3.11348	1.77724	56.5748	5.41e-14
lmtk3	-2.58328	3.26002	56.5697	5.42e-14
sox10	-1.73054	5.6801	56.5465	5.49e-14
phyhipl	-1.94727	7.17447	56.5282	5.54e-14
Xetrov90006708m	-3.16777	1.63815	56.4517	5.76e-14
grid2	-3.66168	0.678493	56.4456	5.78e-14
fam64a	2.21474	4.02468	56.4439	5.78e-14
cndp1	2.52451	3.28865	56.4288	5.83e-14
iqub-like	1.75918	5.37968	56.4244	5.84e-14
fam132b	-3.18513	1.60916	56.4139	5.87e-14
rbl1	1.7961	5.17664	56.3044	6.21e-14
itih3	-2.62854	3.06084	56.2968	6.23e-14
shcbp1	2.35766	3.68505	56.2929	6.24e-14
brsk1-like	-2.37387	3.69226	56.2738	6.3e-14
LOC100493611-like	-2.51545	3.3541	56.2476	6.39e-14
Xetrov90014567m	-3.0517	2.0579	56.2354	6.43e-14
asic1-like.1	-3.24752	1.46566	56.221	6.48e-14
thumpd3	1.82831	5.07238	56.2146	6.5e-14
LOC101734368	1.72632	5.74389	56.1969	6.56e-14
syngap1	-1.72317	5.88542	56.1481	6.72e-14
terf1	2.19404	4.06027	55.9319	7.5e-14
gal3st4-like.1	2.43545	3.47518	55.9141	7.57e-14
pex5l	-3.17842	1.61563	55.8394	7.86e-14
snrpd2	1.72346	5.97661	55.7717	8.14e-14
ywhah	-1.99363	7.44307	55.767	8.16e-14
acot12	-1.93913	4.65899	55.7338	8.3e-14
faxc	-2.38384	3.63416	55.7289	8.32e-14
Xetrov90015733m	-2.02737	4.45751	55.7234	8.34e-14
LOC101732749	1.77994	5.19884	55.6566	8.63e-14
mtmr7-like	-1.99254	4.54329	55.644	8.69e-14
myt1	-1.77303	6.42167	55.6112	8.83e-14
pcdh9	-1.74054	5.41184	55.6005	8.88e-14
Xetrov90012222m	1.76504	5.25341	55.5354	9.18e-14
tars	1.85617	6.84572	55.5346	9.18e-14
Xetrov90020058m	-3.38738	1.11275	55.5244	9.23e-14
pou3f2	-2.4762	3.39254	55.4833	9.43e-14
Xetrov90002289m	-2.4723	3.37504	55.4309	9.68e-14
LOC100497111	1.96443	4.59856	55.4148	9.76e-14
nyap2	-2.51056	3.29445	55.3927	9.87e-14
LOC100488567	-2.9169	2.15535	55.3443	1.01e-13
misp-like	-3.14054	1.52182	55.334	1.02e-13
LOC100496959	-1.95486	4.60808	55.3202	1.02e-13
mpp7	-1.72989	5.47076	55.3104	1.03e-13
Xetrov90008496m	2.57815	3.05228	55.2745	1.05e-13
angptl4	-1.71823	6.04021	55.2703	1.05e-13
Xetrov90022095m	-2.96265	2.06275	55.2625	1.05e-13
fgf20	3.42223	0.737994	55.2399	1.07e-13
mapk8ip3	-1.91969	7.15851	55.2363	1.07e-13
Xetrov90007457m	-4.03381	0.0495708	55.2312	1.07e-13
lepre1	2.35993	3.62069	55.1902	1.09e-13
Xetrov90014301m	-3.18189	1.47129	55.1775	1.1e-13
iqsec3-like	-2.49964	3.31682	55.1493	1.12e-13
rnd1	-1.71099	5.62398	55.0507	1.17e-13
LOC100496389	-2.74184	2.66093	55.0415	1.18e-13
mogat2.1	-2.86755	2.19807	54.9957	1.21e-13
lpcat3	1.70311	5.78743	54.9926	1.21e-13
LOC101734506	-4.1694	0.105998	54.9894	1.21e-13
pcsk5	2.31859	3.69865	54.9434	1.24e-13
trpc6	-3.28024	1.27027	54.9344	1.25e-13
prkx-like	2.30545	3.75725	54.9167	1.26e-13
clstn2	-2.87174	2.3213	54.8332	1.31e-13
Xetrov90007069m	-3.13816	1.67377	54.8293	1.31e-13
prim1	1.9093	4.69964	54.8244	1.32e-13
atoh7	-3.69605	0.460123	54.8241	1.32e-13
c18orf54	2.37865	3.56326	54.7905	1.34e-13
nek2-like.1	2.6907	2.68489	54.7558	1.36e-13
daw1	1.89955	7.10998	54.752	1.37e-13
hyal4	2.61394	2.91754	54.7492	1.37e-13
LOC101732716-like	-1.9072	4.72816	54.7491	1.37e-13
LOC100485264	1.70255	5.615	54.7486	1.37e-13
pcmt1	-1.70205	5.92212	54.7077	1.4e-13
LOC101731638	-1.84048	6.85506	54.7067	1.4e-13
Xetrov90013189m	-2.7276	2.66133	54.7011	1.4e-13
vwc2l-like	-3.39363	1.04794	54.6198	1.46e-13
kcnc2-like	-3.74498	0.520169	54.5859	1.49e-13
LOC100485117	2.61478	2.90833	54.5524	1.51e-13
jakmip2	-2.36926	3.61276	54.5464	1.52e-13
mcph1	3.13469	1.39064	54.5399	1.52e-13
cacng2	-2.78081	2.53789	54.536	1.53e-13
rtn1	-2.23784	8.71007	54.526	1.53e-13
cat.1	3.01443	1.66466	54.4871	1.56e-13
fst	-2.19443	3.99439	54.4726	1.58e-13
LOC100485830-like	1.89082	7.0989	54.4562	1.59e-13
htr2c-like	-2.96554	1.93228	54.4364	1.61e-13
dnajb13	2.17593	4.0246	54.3691	1.66e-13
hpca	-1.89485	4.72055	54.3435	1.68e-13
avil	-3.62349	0.546889	54.3266	1.7e-13
chodl	-3.09468	1.64847	54.2457	1.77e-13
lig1	1.72632	5.32868	54.2002	1.81e-13
tepp	1.89409	4.7154	54.1713	1.84e-13
cdh26	2.22782	3.87971	54.1666	1.84e-13
sst	-3.52726	1.12297	54.1587	1.85e-13
Xetrov90028698m	1.70258	6.04842	54.1548	1.85e-13
grb7	2.40126	3.47602	54.1265	1.88e-13
LOC100488682	-2.16573	8.40166	54.1056	1.9e-13
nat16	-1.74504	5.24502	54.0959	1.91e-13
s1pr1	-1.70129	6.08998	54.0494	1.96e-13
srrm3	-3.39068	0.901333	53.9715	2.03e-13
Xetrov90002649m	2.89627	2.34303	53.9558	2.05e-13
Xetrov90012668m	-2.47238	3.27983	53.9544	2.05e-13
Xetrov90005335m	-2.85338	2.24105	53.9087	2.1e-13
bambi	2.00895	4.39002	53.8846	2.13e-13
pold1	1.71544	5.36435	53.8659	2.15e-13
sytl1	2.39401	3.4523	53.8608	2.15e-13
LOC101733839	-2.9518	1.98817	53.858	2.16e-13
dpcd	1.93272	4.60789	53.8561	2.16e-13
Xetrov90008497m	2.94189	1.85512	53.7924	2.23e-13
fam43b	-3.06655	1.83267	53.7536	2.27e-13
pdcd11	1.69482	6.023	53.7518	2.27e-13
ccdc177	-3.10251	1.65314	53.7296	2.3e-13
cdh1	1.69964	6.14595	53.6643	2.38e-13
ccdc153-like	3.4486	0.811145	53.636	2.41e-13
Xetrov90014784m	-4.40911	0.613421	53.6223	2.43e-13
prdm16	-3.24393	1.11938	53.6012	2.46e-13
MGC145303	-2.60052	2.91352	53.5939	2.47e-13
LOC100124839	2.97229	1.78975	53.5815	2.48e-13
Xetrov90028107m	-2.98935	1.88926	53.5518	2.52e-13
LOC100494104	-4.02742	-0.0227186	53.5402	2.53e-13
rangap1	1.69757	6.10163	53.5343	2.54e-13
Xetrov90014302m	-2.84665	2.18201	53.4453	2.66e-13
anp32c	2.0003	7.70748	53.1958	3.02e-13
krt80	2.87466	2.00355	53.1866	3.03e-13
abca4	3.28636	0.852882	53.1615	3.07e-13
cdh7	-3.05604	1.64598	53.1604	3.07e-13
stard13	-1.82311	4.8652	53.1439	3.1e-13
etf1	1.87006	7.10968	53.1272	3.13e-13
LOC100495880	-3.83364	0.336366	53.1246	3.13e-13
Xetrov90025129m	1.6973	5.42603	53.0914	3.18e-13
dnmt1	1.77882	6.69717	53.0903	3.19e-13
gabbr1	-1.97662	7.61196	53.0288	3.29e-13
efr3b	-1.9757	4.44969	53.0237	3.3e-13
itpa-like	2.05275	4.26645	53.0105	3.32e-13
Xetrov90016672m	-2.05044	4.28917	53.0049	3.33e-13
ccnf	2.13072	4.0478	52.9833	3.36e-13
cenpi	2.4899	3.13275	52.9764	3.38e-13
slc6a11	-2.41579	3.34996	52.9672	3.39e-13
Xetrov90026838m	-2.1513	4.0392	52.9588	3.41e-13
Xetrov90020553m	-3.08973	1.43944	52.934	3.45e-13
sept3-like	-2.73442	2.51166	52.9236	3.47e-13
LOC100487393	-2.96041	1.90706	52.9193	3.48e-13
tagln	1.6747	5.58431	52.9184	3.48e-13
LOC101730890-like	-2.85839	2.23617	52.9071	3.5e-13
zdhhc22	-3.48494	0.656916	52.9005	3.51e-13
tymp	-1.9549	4.46831	52.8756	3.55e-13
Xetrov90009679m	-1.91584	4.5848	52.8687	3.57e-13
lhfpl4	-2.87174	2.10428	52.8207	3.65e-13
Xetrov90030974m	-2.56326	2.97573	52.8038	3.69e-13
Xetrov90028349m	2.72505	2.39421	52.7889	3.71e-13
Xetrov90021782m	2.47865	3.13673	52.7417	3.8e-13
poc1a	2.8301	2.10137	52.7085	3.87e-13
bzw2	-1.8009	4.92171	52.6265	4.03e-13
nipsnap1	-1.68917	5.40675	52.6254	4.04e-13
gar1	1.69173	6.2003	52.6144	4.06e-13
pcdh15	-3.81477	0.364761	52.612	4.06e-13
polq	2.50185	3.07053	52.5976	4.09e-13
Xetrov90023832m	-3.44976	0.648179	52.5389	4.22e-13
LOC100145714	3.07406	1.37706	52.3647	4.61e-13
ung	2.02401	4.28521	52.2984	4.77e-13
enpp2	1.74663	6.60876	52.2878	4.79e-13
col2a1	2.31231	9.34322	52.2872	4.79e-13
LOC100486294	2.90598	1.828	52.2867	4.8e-13
ppp1r14b	1.68731	6.22905	52.2411	4.91e-13
Xetrov90019373m	-2.38987	3.47146	52.2342	4.93e-13
LOC101733776	-2.70824	2.49781	52.193	5.03e-13
LOC101731686	-3.34702	0.852466	52.1927	5.03e-13
plk4	2.42611	3.24621	52.1483	5.15e-13
ccni	-1.78532	6.81296	52.1374	5.18e-13
Xetrov90026813m	-2.92644	1.90532	52.1251	5.21e-13
ftsj3	1.7306	6.53215	52.0147	5.51e-13
kiaa1217-like	1.86684	4.66547	52.0143	5.51e-13
Xetrov90029361m	2.35349	3.4235	51.9235	5.77e-13
mapk10	-2.32128	3.54057	51.896	5.85e-13
espn-like.1	-2.42379	3.25759	51.8942	5.86e-13
Xetrov90021165m	-2.78482	2.26559	51.8941	5.86e-13
trmt61a	2.41472	3.40727	51.7852	6.19e-13
gpr162	-1.68785	6.26083	51.7118	6.43e-13
LOC101732179	-2.02924	4.25087	51.6986	6.47e-13
Xetrov90020547m	-3.38236	0.820764	51.6344	6.69e-13
chst11	-1.69952	5.24993	51.6269	6.71e-13
Xetrov90013029m	2.94101	1.75785	51.5982	6.81e-13
cib2	-2.3215	3.52172	51.5892	6.84e-13
mapk12-like.1	2.0884	4.07868	51.5566	6.96e-13
LOC100485626	1.73273	6.60722	51.5464	6.99e-13
Xetrov90001270m	-3.29469	1.03876	51.5139	7.11e-13
c2orf40	1.65334	5.53773	51.4983	7.17e-13
grin3b	-3.93908	-0.267936	51.4778	7.24e-13
nxph2	-3.54876	0.519291	51.4559	7.32e-13
LOC100037907	-2.76252	2.25775	51.4215	7.45e-13
abcg2	-1.67786	6.27654	51.4055	7.51e-13
Xetrov90026625m	-2.90821	1.85814	51.3727	7.64e-13
cspg5	-2.34272	3.45478	51.3598	7.69e-13
mgat4c	-1.75071	5.00678	51.3512	7.72e-13
LOC100490667	1.72903	5.07369	51.3162	7.86e-13
LOC100125044	-2.41772	3.24774	51.294	7.95e-13
olig3	-3.24434	1.0349	51.283	8e-13
LOC101731745	-3.54854	0.499314	51.2774	8.02e-13
ttc39b	-1.65172	6.05904	51.2447	8.15e-13
htr1f	-4.16671	-0.41294	51.1774	8.44e-13
Xetrov90012315m	-3.24553	1.06221	51.1753	8.45e-13
anxa1-like.2	1.75727	6.76545	51.1467	8.57e-13
cldn1	1.79043	6.92908	51.1222	8.68e-13
kal1	-1.75655	6.76605	51.1154	8.71e-13
cpne7	-3.21878	1.00121	51.1072	8.75e-13
dnaaf3	1.75177	4.99734	51.1029	8.76e-13
LOC100498229-like	1.98094	4.32379	51.0709	8.91e-13
slc9a5	-2.49894	3.02546	51.0141	9.17e-13
sall4	1.81484	7.04524	51.0139	9.17e-13
mok	1.91614	4.49889	50.9762	9.35e-13
nlgn1	-3.06318	1.34532	50.9759	9.35e-13
Xetrov90024097m	1.72494	5.06802	50.9747	9.36e-13
gabarapl2	-1.81624	7.05659	50.9734	9.36e-13
itga3	1.64995	6.0966	50.9092	9.67e-13
wdr3	1.64174	5.90803	50.9056	9.69e-13
mybl2	2.26432	3.60233	50.8909	9.76e-13
kcnab3	-1.89652	4.54034	50.856	9.94e-13
wdr77	1.67128	5.34161	50.8201	1.01e-12
fzd2	1.67259	6.3125	50.8101	1.02e-12
nek5-like	1.90934	4.50077	50.8067	1.02e-12
hoxc6	3.08494	1.16693	50.8022	1.02e-12
c8g	2.47871	3.12706	50.8018	1.02e-12
apoa5	-3.4006	0.668419	50.7678	1.04e-12
atp8b2-like	2.21548	3.72186	50.7467	1.05e-12
LOC100497425	-3.5722	0.188906	50.738	1.06e-12
Xetrov90011653m	-2.49689	2.99697	50.7325	1.06e-12
shank1	-2.83216	2.05634	50.6777	1.09e-12
Xetrov90012187m	-2.98442	1.59075	50.6763	1.09e-12
arsj	2.91931	1.79037	50.6513	1.1e-12
LOC100485082	-2.19993	3.77013	50.6364	1.11e-12
ccdc103	1.93562	4.41001	50.5825	1.14e-12
abcf1-like	1.75917	6.81753	50.5728	1.15e-12
LOC101734768	-3.17821	1.03365	50.5155	1.18e-12
cdk5r1	-2.50077	2.99158	50.4991	1.19e-12
exosc2	1.8793	4.57169	50.4424	1.23e-12
LOC100490257-like	-2.76958	2.11436	50.4412	1.23e-12
Xetrov90007451m	-3.4751	0.446798	50.4288	1.24e-12
rrad	-1.71499	6.56956	50.4252	1.24e-12
bhlhe22	-2.57452	2.75917	50.3939	1.26e-12
tbc1d30	-1.64789	6.17652	50.3248	1.3e-12
furin	1.62504	5.75091	50.2762	1.34e-12
bace1	-1.82337	4.70747	50.1984	1.39e-12
atp6v0a1	-1.9528	7.77445	50.177	1.4e-12
rps6kb1	1.67167	5.26246	50.159	1.42e-12
LOC100491026	2.9886	1.36793	50.1485	1.43e-12
LOC100491349	2.14639	3.84597	50.1437	1.43e-12
ppp2r2b	-1.80354	4.75628	50.0956	1.46e-12
kiaa0319	-2.58457	2.70586	50.0672	1.49e-12
atp13a4	2.45424	3.00329	49.9413	1.58e-12
atp6v1c1	-1.83572	7.23908	49.913	1.61e-12
grhl2	2.79684	1.91469	49.8917	1.62e-12
LOC101734188	-3.8882	-0.0150716	49.8803	1.63e-12
dgkq	-1.95574	4.31993	49.8512	1.66e-12
hes1	1.62186	5.95902	49.8417	1.67e-12
fam83h	2.1704	3.77225	49.818	1.69e-12
cacna2d2	-1.97842	4.26946	49.8067	1.7e-12
pgam1	-2.13069	8.71562	49.7708	1.73e-12
Xetrov90023090m	-2.62898	2.4417	49.7621	1.74e-12
tfap2c	1.66008	5.28114	49.754	1.74e-12
ccne2	2.60764	2.51678	49.6874	1.8e-12
fam196a	-3.3942	0.447328	49.6846	1.81e-12
kcnd3	-2.22452	3.64939	49.6651	1.82e-12
afap1l1	1.67944	6.48589	49.6643	1.82e-12
LOC100493719	-3.47716	0.564082	49.5618	1.92e-12
fosl2-like	2.2125	3.70524	49.5439	1.94e-12
Xetrov90006091m	-2.90764	1.65924	49.5406	1.94e-12
rhd	-3.05206	1.29322	49.5017	1.98e-12
exosc8	1.8008	4.73726	49.4755	2.01e-12
itga8	2.14356	3.87186	49.4109	2.08e-12
LOC100485797-like	2.30081	3.40006	49.4038	2.08e-12
smc4-like	1.6138	5.98893	49.3766	2.11e-12
apba2-like	-1.72735	6.76964	49.3627	2.13e-12
sipa1-like	-1.63672	6.21841	49.3463	2.15e-12
LOC101730732	-3.21947	1.25079	49.2806	2.22e-12
LOC100489641	-3.77039	0.0570893	49.2453	2.26e-12
cpz	1.72577	6.79244	49.1541	2.37e-12
mast1	-2.04142	4.10105	49.1438	2.38e-12
foxf1	3.07878	1.04044	49.131	2.39e-12
acrc	2.59633	2.47225	49.1308	2.39e-12
Xetrov90021269m	-2.66417	2.3065	49.129	2.4e-12
LOC100497155-like	-1.87254	4.50078	49.0515	2.49e-12
dclk3	-2.13209	3.83155	49.0459	2.5e-12
kif21b-like	-1.62425	6.16296	49.0441	2.5e-12
gyg2	-1.88343	4.47314	49.0437	2.5e-12
stambpl1	-1.94787	4.32815	49.0294	2.52e-12
nrxn1-like.2	-3.01286	1.41231	49.0129	2.54e-12
fam115c	2.98886	1.19992	49.0114	2.54e-12
myadm	1.77107	4.80063	49.0007	2.56e-12
trpm8	-2.57553	2.67014	48.9664	2.6e-12
katnb1	1.60217	5.74704	48.9573	2.62e-12
fa2h	-1.60447	5.65997	48.9568	2.62e-12
bnc1	2.9682	1.24387	48.9209	2.66e-12
nr4a1	-1.81002	7.21712	48.9042	2.69e-12
Xetrov90000569m	1.79231	4.72971	48.8566	2.75e-12
sobp	-1.91231	4.3935	48.8232	2.8e-12
rif1	1.60226	5.64926	48.8023	2.83e-12
lpin3-like	2.55345	2.6657	48.7558	2.9e-12
fnbp1	-1.90799	4.39987	48.6996	2.98e-12
tmeff2	-2.92424	1.63013	48.6767	3.02e-12
ccdc151-like	1.62834	6.26141	48.6006	3.14e-12
Xetrov90030834m	-2.19632	3.67566	48.5964	3.14e-12
LOC100493426	2.30016	3.37987	48.5438	3.23e-12
2011-03-01	-3.14254	0.942034	48.5339	3.25e-12
nuf2	2.26157	3.43826	48.4687	3.36e-12
bnip3	-1.88779	4.4207	48.4628	3.37e-12
LOC100495131-like	3.71268	-0.278443	48.4211	3.44e-12
stau2	-1.79209	7.17347	48.4188	3.44e-12
b3gnt9-like	2.61005	2.3559	48.4157	3.45e-12
fmn2	-1.81796	4.62352	48.4093	3.46e-12
gsr	1.67439	5.11074	48.3681	3.53e-12
c4orf47	1.98422	4.16874	48.3673	3.53e-12
Xetrov90024048m	-1.65001	5.20209	48.3525	3.56e-12
amer2	-1.61858	5.37961	48.301	3.66e-12
Xetrov90010440m	-1.61058	5.44609	48.2848	3.69e-12
Xetrov90024667m	-3.34275	0.820466	48.2591	3.73e-12
phgdh	1.58951	5.83677	48.2125	3.82e-12
kcnf1	-1.58775	5.86694	48.1741	3.9e-12
nkx1-2	-4.3048	-0.299224	48.1378	3.97e-12
cdcp1	2.7509	1.87545	48.126	4e-12
kif1a	-2.0995	8.7556	48.1011	4.05e-12
LOC100493134	-1.59052	5.90937	48.0828	4.09e-12
LOC100497239	2.95513	1.30465	48.032	4.19e-12
rbfox3-like	-2.55838	2.55748	47.9886	4.29e-12
efhb	1.87527	4.43416	47.9525	4.37e-12
epdr1	-1.60434	5.43513	47.9394	4.4e-12
rtdr1	2.08329	3.89242	47.8853	4.52e-12
ppat	1.84812	4.51344	47.846	4.61e-12
Xetrov90005243m	-2.75128	1.95416	47.8058	4.71e-12
tekt4	1.62898	5.2536	47.7413	4.86e-12
Xetrov90029395m	2.19848	3.57259	47.725	4.9e-12
MGC97820	2.44914	3.03224	47.714	4.93e-12
arhgef16	1.76728	4.71111	47.6927	4.99e-12
ptafr	2.55581	2.5396	47.6568	5.08e-12
frmpd1	-3.1401	0.924806	47.6439	5.11e-12
cdh15	2.5816	2.39266	47.6117	5.2e-12
LOC100498501	-2.92958	1.4393	47.5784	5.28e-12
reep2	-1.58433	5.77605	47.5745	5.3e-12
gnrhr2	-3.45528	0.0757021	47.5614	5.33e-12
ddx27	1.58643	5.5788	47.5437	5.38e-12
sh3gl3	-2.09045	3.86628	47.5091	5.48e-12
ttc18-like	1.68822	4.97939	47.492	5.52e-12
ttc36	-1.94022	4.21217	47.4559	5.63e-12
aplnr	-1.68503	4.98801	47.4498	5.64e-12
hn1l	1.74431	4.78109	47.4315	5.7e-12
lrguk	1.66531	5.05708	47.4272	5.71e-12
Xetrov90001108m	-1.7489	7.05757	47.4267	5.71e-12
cdh9	-2.96368	1.32319	47.3866	5.83e-12
lima1	1.90343	7.82709	47.3421	5.96e-12
cldn11	-1.57621	5.64881	47.2758	6.17e-12
LOC733945	2.31904	3.21916	47.2719	6.18e-12
cpe	-1.93121	7.97785	47.2565	6.23e-12
Xetrov90000218m	-3.38195	0.502239	47.2201	6.34e-12
LOC100485719-like	-1.93782	4.21551	47.1082	6.72e-12
Xetrov90013115m	-3.45021	0.120067	47.1022	6.74e-12
nrsn1	-1.81463	7.40205	47.0843	6.8e-12
serinc1	-2.02863	8.51232	47.0557	6.9e-12
LOC101734287	2.68782	1.9788	47.053	6.91e-12
napg	-1.62317	6.42498	47.0257	7.01e-12
Xetrov90021881m	-1.76083	7.15449	47.0183	7.03e-12
Xetrov90007617m	-1.57621	6.00553	47.0019	7.09e-12
abi3bp	-3.2992	0.617203	46.9968	7.11e-12
LOC101732697	-1.69685	4.92009	46.9706	7.21e-12
sema6b	-2.76067	1.85142	46.9575	7.25e-12
hspb11	1.68632	4.94501	46.9433	7.31e-12
map6	-1.89788	7.8431	46.9347	7.34e-12
mad2l1bp-like	2.43693	2.79325	46.9306	7.35e-12
stat3.1	1.74458	4.76391	46.8997	7.47e-12
Xetrov90027761m	2.85627	1.43315	46.8859	7.52e-12
cpa6	2.87128	1.31525	46.7997	7.86e-12
foxa1	2.11843	3.71433	46.7756	7.96e-12
hmgb2	2.10746	8.97278	46.7632	8.01e-12
sgcz	-2.82282	1.66022	46.7474	8.08e-12
aldh5a1	-1.70285	6.90147	46.7238	8.17e-12
haus1	2.72209	1.84836	46.669	8.4e-12
bmp1	1.7057	6.92664	46.6548	8.47e-12
col6a1	1.65198	6.64885	46.6344	8.55e-12
fras1	1.59945	5.28632	46.6255	8.59e-12
LOC100490155-like	-1.57395	5.5183	46.6203	8.62e-12
eml1	-1.58631	6.2035	46.6171	8.63e-12
sybu	-1.61301	6.39832	46.6145	8.64e-12
rpf2	1.57039	5.96947	46.6023	8.7e-12
celf4	-1.92184	4.2765	46.5814	8.79e-12
LOC100491594	-2.78212	1.63247	46.509	9.12e-12
bmp7.1	1.59979	6.34195	46.5017	9.15e-12
inpp4a	-1.68349	4.9328	46.475	9.28e-12
LOC496503	-3.06153	0.886107	46.4591	9.36e-12
f2rl2	1.57436	6.12026	46.4459	9.42e-12
ubxn11	1.57224	5.4943	46.4394	9.45e-12
pygm	-2.10299	8.9958	46.3955	9.66e-12
cntn4	-2.1809	3.57769	46.3593	9.84e-12
Xetrov90012013m	-4.06633	-0.554938	46.3563	9.86e-12
Xetrov90006732m	-2.56464	2.36221	46.35	9.89e-12
LOC100488229	2.17124	3.57453	46.3475	9.9e-12
Xetrov90006263m	2.49554	2.63629	46.3305	9.99e-12
disp2	-2.03531	3.95748	46.3222	1e-11
dock10	-1.79168	4.56848	46.2896	1.02e-11
Xetrov90013941m	1.56037	5.60134	46.2845	1.02e-11
arhgap20	-1.94143	4.16239	46.2644	1.03e-11
trhde-like.1	-3.17034	0.721506	46.2605	1.04e-11
rrp1b	1.59398	5.33034	46.2279	1.05e-11
grik5-like.1	-2.14943	9.2738	46.2199	1.06e-11
hs6st1	-1.5855	6.27054	46.1951	1.07e-11
Xetrov90020399m	-2.0471	3.8896	46.1848	1.08e-11
Xetrov90002738m	1.9999	3.99648	46.1498	1.1e-11
Xetrov90005353m	-1.76414	4.64939	46.1485	1.1e-11
chrna5-like	-1.74623	4.69111	46.1387	1.1e-11
LOC733474	2.52158	2.41444	46.1164	1.11e-11
e2f5	1.5594	5.98415	46.1052	1.12e-11
Xetrov90024050m	-1.88532	7.87541	46.0783	1.14e-11
Xetrov90000626m	-3.26306	0.544907	46.0743	1.14e-11
Xetrov90007453m	-3.43905	0.205637	46.0742	1.14e-11
tmem194a	2.36285	2.9482	46.0625	1.15e-11
LOC100496229	2.61935	2.09898	46.0383	1.16e-11
sema3e	2.05521	3.8345	46.0282	1.17e-11
kcna5	-2.65067	2.10514	45.9922	1.19e-11
Xetrov90004151m	-2.98367	1.05715	45.9848	1.19e-11
LOC100488271	2.8135	1.52863	45.9595	1.21e-11
LOC100495015	-2.55159	2.37823	45.9384	1.22e-11
fam134b	-1.56079	6.06732	45.9223	1.23e-11
ric3	-1.74105	4.69922	45.9092	1.24e-11
rpp25	-2.94477	1.16153	45.9077	1.24e-11
Xetrov90010918m	-1.58084	6.25673	45.8944	1.25e-11
fbxo25	-1.54688	5.72773	45.8797	1.26e-11
ccdc108	1.69304	4.84184	45.8756	1.26e-11
wdr62	2.557	2.24628	45.8406	1.28e-11
LOC100124783	-2.21531	3.41899	45.8384	1.28e-11
clvs2-like	-2.3575	3.0256	45.8328	1.29e-11
pcid2	1.86061	4.36458	45.8253	1.29e-11
bcmo1	-2.85197	1.3751	45.8175	1.3e-11
lrrc46	2.43052	2.74693	45.8073	1.3e-11
mnd1	2.53899	2.35378	45.7904	1.32e-11
cox6a2	-4.81355	-0.930437	45.7641	1.33e-11
Xetrov90007004m	-2.58316	2.30115	45.7615	1.34e-11
mafa	-3.72083	0.0365937	45.7469	1.35e-11
LOC100494804	3.3651	0.00507848	45.7433	1.35e-11
Xetrov90015934m	-2.61979	2.65979	45.6679	1.4e-11
ca10	-2.48175	2.64728	45.6533	1.41e-11
LOC100496172	-2.77874	1.95391	45.6427	1.42e-11
tmem237	1.70445	4.78868	45.6271	1.43e-11
khdrbs2	-2.49837	2.51159	45.6183	1.44e-11
tmpo	1.62429	6.60377	45.5885	1.46e-11
ruvbl2	1.56207	6.14158	45.577	1.47e-11
baz1a	1.54833	5.57794	45.548	1.49e-11
Xetrov90030717m	-2.76227	1.72888	45.5422	1.49e-11
LOC100498424	-2.59493	2.25614	45.5404	1.5e-11
Xetrov90030718m	-2.78095	1.6741	45.5145	1.52e-11
Xetrov90026447m	-1.54256	5.61073	45.4178	1.59e-11
LOC733880	1.8593	4.32417	45.3674	1.63e-11
rsph6a	1.58182	6.35105	45.3673	1.63e-11
rfc2	1.62558	5.0655	45.3532	1.65e-11
LOC100127850	-2.53199	2.3625	45.3489	1.65e-11
Xetrov90015582m	-2.53353	2.38788	45.3245	1.67e-11
arf3	-1.88095	7.94009	45.306	1.69e-11
LOC100494762	-2.63019	2.11869	45.2825	1.71e-11
rab38	2.86704	1.1956	45.2526	1.73e-11
tfrc	1.55419	6.12731	45.2476	1.74e-11
kiaa1524	1.98471	3.97637	45.2411	1.74e-11
LOC100494515-like	2.01361	3.89725	45.2335	1.75e-11
LOC101731874-like	2.86942	1.15749	45.2179	1.76e-11
ttk	1.65079	4.93882	45.1806	1.8e-11
caskin1	-2.29358	3.1177	45.175	1.8e-11
tenm1	-1.91514	4.17451	45.1481	1.83e-11
Xetrov90008484m	2.63697	1.9831	45.1379	1.84e-11
LOC100488336	-3.13292	1.05706	45.1347	1.84e-11
atp1b1	-2.03534	8.79816	45.1041	1.87e-11
nuak2	1.56806	5.31405	45.0899	1.88e-11
rltpr-like	-2.28099	3.15338	45.0212	1.95e-11
actn1	1.77908	7.45094	45.0012	1.97e-11
ppil3	2.2948	3.09507	44.9846	1.99e-11
p4htm	-2.65722	1.93699	44.9719	2e-11
crmp1	-1.79839	7.54859	44.9603	2.01e-11
tuba3c	1.95796	8.39911	44.9257	2.05e-11
ppil1	1.54105	5.55941	44.919	2.05e-11
Xetrov90022295m	-2.19168	3.41481	44.9112	2.06e-11
Xetrov90029546m	2.5497	2.17303	44.9037	2.07e-11
Xetrov90021032m	-2.92486	1.0184	44.8887	2.09e-11
LOC100487354	3.75937	-0.538072	44.8878	2.09e-11
oprm1	-3.12723	0.788686	44.8821	2.09e-11
espn-like.2	-2.1618	3.47266	44.8139	2.17e-11
gpbar1	3.48677	0.174493	44.8135	2.17e-11
ribc1	1.5998	5.12987	44.8134	2.17e-11
Xetrov90010910m	1.68421	4.81084	44.7827	2.2e-11
ttll4	1.55154	5.39884	44.7302	2.26e-11
ablim3	-1.74189	7.29234	44.6972	2.3e-11
gabra1	-3.16736	0.618963	44.6951	2.3e-11
fn3krp	-1.56303	5.30498	44.6617	2.34e-11
f8a1	-1.52636	5.76479	44.6489	2.36e-11
kiaa1239-like	-2.72118	1.72915	44.6459	2.36e-11
LOC100486112-like	-2.82795	1.54154	44.6434	2.36e-11
LOC100496104	-3.05012	0.821193	44.6354	2.37e-11
rpa1	1.57934	6.43702	44.589	2.43e-11
LOC100488016	-3.16428	0.607929	44.588	2.43e-11
fkbp9	1.63338	6.76087	44.5873	2.43e-11
nup155-like.1	1.56366	5.29754	44.5812	2.44e-11
gfod1	-1.9646	3.9946	44.5679	2.46e-11
Xetrov90026004m	3.31452	0.254857	44.5656	2.46e-11
mrto4	1.56895	5.30301	44.549	2.48e-11
eef2.2	-2.18308	9.69966	44.5413	2.49e-11
kcnc4-like	-2.33677	2.91873	44.4992	2.54e-11
gins4	1.54156	5.42887	44.4622	2.59e-11
LOC100490082	3.80704	-0.683355	44.4557	2.6e-11
arl8a	-1.70562	7.13604	44.424	2.64e-11
dynlt3	-1.59975	5.10492	44.3835	2.7e-11
hap1	1.52371	5.90738	44.3683	2.72e-11
fbln7	1.98842	3.90774	44.3627	2.73e-11
sds	-1.96635	8.51897	44.3623	2.73e-11
LOC100491922-like	1.65858	4.85657	44.3622	2.73e-11
LOC100489129	-2.09188	9.22235	44.3165	2.79e-11
evx1	-2.58209	2.08806	44.3128	2.8e-11
Xetrov90025237m	-1.7844	4.46895	44.3066	2.81e-11
mthfd2l	-2.2542	3.19993	44.2803	2.85e-11
LOC100496088	2.30026	2.98097	44.268	2.86e-11
Xetrov90027117m	5.62042	-0.4753	44.2621	2.87e-11
ep400	-1.5351	6.11348	44.2579	2.88e-11
gria2	-3.10746	0.605081	44.2345	2.91e-11
gfra2	-1.53495	5.489	44.1886	2.98e-11
clhc1	1.62593	4.96841	44.1628	3.02e-11
LOC100494853	1.5205	5.65303	44.1386	3.06e-11
man1c1	-2.45966	2.52052	44.1348	3.07e-11
Xetrov90019788m	-2.50495	2.33763	44.1234	3.08e-11
atp6v1d	-1.6598	6.93979	44.1162	3.09e-11
Xetrov90011147m	-2.74553	1.59754	44.1141	3.1e-11
rab39b	-1.53438	6.10409	44.082	3.15e-11
Xetrov90025814m	2.06701	3.70448	44.0519	3.2e-11
haus6	2.23327	3.18847	44.0448	3.21e-11
gata1	-2.9032	1.08505	44.0371	3.22e-11
nbeal2	1.60008	5.05246	43.986	3.31e-11
insm2	-2.98793	0.845604	43.9781	3.32e-11
garnl3	-1.94824	4.0248	43.96	3.35e-11
Xetrov90027833m	1.987	3.90285	43.9555	3.36e-11
dkk3	-1.53704	6.18341	43.9505	3.37e-11
LOC100145165	1.51324	5.74535	43.9328	3.4e-11
pomgnt2	-1.73591	4.58502	43.9206	3.42e-11
LOC101731505	2.85043	1.06403	43.9121	3.43e-11
LOC101730777	-3.53889	-0.264525	43.9092	3.44e-11
azin2	-1.83072	7.84141	43.8986	3.46e-11
LOC100484998-like	2.72873	1.53865	43.862	3.52e-11
LOC101733326	2.4057	2.58806	43.8431	3.56e-11
slc22a31-like	2.13803	3.45075	43.8281	3.59e-11
ntrk2	-1.86532	8.027	43.825	3.59e-11
LOC100493929	-3.55413	-0.155133	43.7884	3.66e-11
LOC100495088-like	-1.99415	3.86553	43.783	3.67e-11
Xetrov90013145m	-2.28916	2.99101	43.7167	3.8e-11
LOC100486686	1.56271	5.21893	43.7115	3.81e-11
vasp	1.54583	5.33245	43.7093	3.81e-11
MGC147188	2.31692	2.89295	43.6796	3.87e-11
pola2	1.65782	4.81717	43.6598	3.91e-11
Xetrov90021240m	-3.50163	-0.0656284	43.6156	4e-11
Xetrov90023495m	-1.50852	5.84403	43.6101	4.01e-11
kiaa1324	1.90461	4.08113	43.609	4.01e-11
nop2-like	1.5142	5.93833	43.5991	4.03e-11
prkce-like.2	-1.54493	5.30546	43.5948	4.04e-11
gtf2f1	1.54078	5.34077	43.5818	4.07e-11
tvp23a-like	-2.04675	3.71561	43.5792	4.07e-11
LOC100495913	-2.12089	3.53714	43.5648	4.1e-11
Xetrov90003730m	1.65909	4.7931	43.5345	4.17e-11
wnt11	1.52457	6.14795	43.5294	4.18e-11
cfd	1.81989	4.32923	43.4979	4.24e-11
cenpl	2.29226	2.94095	43.4818	4.28e-11
LOC100496697-like	-2.9517	1.11817	43.4348	4.38e-11
iqch	1.82674	4.29608	43.4091	4.44e-11
wnk4	-2.09044	3.56739	43.4016	4.46e-11
aldh1a2	-2.13704	3.43398	43.3159	4.66e-11
dnajc6	-1.5043	5.67511	43.2729	4.76e-11
mtbp	2.14131	3.39602	43.2685	4.77e-11
tub-like.2	-1.51443	5.5226	43.2583	4.8e-11
cfap45	1.5033	5.8893	43.2574	4.8e-11
Xetrov90001110m	-1.53301	5.35383	43.2416	4.84e-11
pcmtd1	-1.50017	5.84128	43.2103	4.92e-11
LOC100486511	-3.01565	1.21078	43.1917	4.96e-11
ucma	1.86155	4.17166	43.1843	4.98e-11
fbxl5	-1.56921	6.54757	43.1318	5.12e-11
LOC100485387-like.1	3.20022	0.0947488	43.0813	5.25e-11
sfrp2	1.72432	7.37348	43.0645	5.3e-11
Xetrov90017363m	-1.50097	5.66136	43.0426	5.36e-11
Xetrov90003657m	-1.88113	4.13465	43.0347	5.38e-11
p4ha1-like.1	1.53693	5.27036	43.0005	5.47e-11
bcl7a	1.7409	4.51516	42.9456	5.63e-11
akap11	-1.49554	5.72154	42.9268	5.68e-11
naglu	1.67456	4.70644	42.9267	5.68e-11
rcn1	1.50351	5.5361	42.9254	5.69e-11
tfap2a	1.73196	4.52142	42.9137	5.72e-11
Xetrov90008253m	2.79852	1.1023	42.9133	5.72e-11
onecut1	-2.55559	2.01768	42.9079	5.74e-11
atp6v1e1	-1.69644	7.2503	42.9031	5.75e-11
Xetrov90005336m	-2.84705	1.14446	42.9025	5.75e-11
syncrip	1.66347	7.08163	42.8917	5.79e-11
LOC100488348	1.74676	4.49037	42.8656	5.86e-11
LOC100490235	2.02185	3.74159	42.8548	5.9e-11
slc1a1	-2.73192	1.45174	42.8362	5.95e-11
LOC100496367	1.88511	4.08226	42.7965	6.07e-11
chaf1b-like	1.50257	5.51054	42.771	6.15e-11
shisa7	-3.36578	0.12088	42.7474	6.23e-11
lingo3-like	-2.27523	2.99017	42.7387	6.26e-11
slc25a12	-1.61283	4.9133	42.732	6.28e-11
LOC100487674-like	-1.76819	4.40788	42.6977	6.39e-11
spred3	-2.92823	1.01191	42.6814	6.44e-11
nlgn2	-2.64355	1.75065	42.6757	6.46e-11
chek2-like.1	2.30588	2.8314	42.6713	6.48e-11
suz12	1.55451	6.51133	42.6692	6.48e-11
wdr12	1.54825	5.20505	42.6045	6.7e-11
LOC101730350-like	-1.49723	5.57826	42.5679	6.83e-11
atp6v1f	-1.66837	7.14203	42.5351	6.94e-11
tmprss3	-3.1034	0.290338	42.521	6.99e-11
LOC100493596	-3.54568	-0.23164	42.5138	7.02e-11
orc1	2.14364	3.34077	42.5119	7.03e-11
sh3glb2	-1.52258	6.30551	42.477	7.15e-11
aim1l	1.64323	4.77024	42.4182	7.37e-11
tbc1d1-like	1.78234	4.3672	42.3832	7.5e-11
kiaa1211-like	-2.37971	2.56962	42.3219	7.74e-11
c9orf117	1.52566	5.2817	42.3185	7.76e-11
kcnj10	-1.8131	4.27102	42.3114	7.78e-11
corin-like	2.60822	1.6535	42.2451	8.05e-11
egr1	-1.69635	7.32163	42.2321	8.11e-11
wdr46	1.57278	5.05434	42.2283	8.12e-11
gpr161	1.52652	5.25377	42.2148	8.18e-11
lurap1-like	-2.52927	2.0318	42.2101	8.2e-11
sox4	1.53682	6.45025	42.202	8.23e-11
Xetrov90027311m	1.85273	4.1478	42.1939	8.27e-11
fam154b	1.57565	5.01542	42.1837	8.31e-11
LOC496814	-1.48016	5.70805	42.1753	8.34e-11
prrx1	2.57348	1.80154	42.16	8.41e-11
Xetrov90029958m	-2.53639	1.96674	42.1475	8.46e-11
LOC100495334	2.13103	3.34669	42.1447	8.48e-11
tuba4b	1.61764	6.93319	42.1012	8.67e-11
Xetrov90022685m	1.93728	3.8955	42.0853	8.74e-11
LOC101734170	1.71414	4.54647	42.0783	8.77e-11
atp6ap1l	-2.49847	2.12796	42.0727	8.79e-11
rras	1.57534	6.70332	42.0657	8.83e-11
egln3	-2.12002	3.36462	42.0641	8.83e-11
LOC101731682	-2.89172	0.863103	42.0527	8.88e-11
dnah12	1.68108	4.63265	42.0403	8.94e-11
[truncated: 6,960 more rows]
