# Supplementary material for: Foxm1 regulates neural progenitor fate during spinal cord regeneration
Source: EMBO Rep. 2021 Aug 24;22(9):e50932. doi: 10.15252/embr.202050932 (PMC8419688; doi:10.15252/embr.202050932)
Supplement: Supplementary file 5 — Dataset EV2 [file EMBR-22-e50932-s002.xlsx]

## Sheet: Legend
dataset EV2
	This files contain the differentially expressed genes for each cluster against the rest of the dataset with an FDR<0.05

## Sheet: cluster 1
Cluster	Cell Type	Mean	rawMeanA	rawMeanB	Log2(FC)	pval	FDR	Gene Symbol
1	roof plate/dorsal progenitors	6.00627	0.0890756	4.6559	-5.70789	2.63393e-107	2.94289e-103	stmn2
1	roof plate/dorsal progenitors	3.12055	0.0756303	2.32742	-4.94362	6.41769e-100	3.58524e-96	mllt11
1	roof plate/dorsal progenitors	1.40154	9.54958	1.48674	2.68328	4.59395e-88	1.71094e-84	cpamd8
1	roof plate/dorsal progenitors	0.0808452	0.734454	0.0669376	3.45578	8.15871e-88	2.27893e-84	gdf10
1	roof plate/dorsal progenitors	0.594057	3.73782	0.58982	2.66385	4.05328e-76	9.05745e-73	adamts3
1	roof plate/dorsal progenitors	0.663395	0.0369748	1.37703	-5.21888	4.39798e-75	8.18978e-72	tgfbi
1	roof plate/dorsal progenitors	2.83489	0.156303	2.35287	-3.91201	1.43338e-69	2.28787e-66	gap43
1	roof plate/dorsal progenitors	2.69898	0.0739496	1.49209	-4.33465	6.98409e-64	9.75416e-61	elavl4
1	roof plate/dorsal progenitors	0.825156	4.94958	0.971343	2.34925	8.61848e-62	1.06994e-58	vwc2l.2
1	roof plate/dorsal progenitors	0.417741	2.54454	0.443755	2.51957	2.27474e-61	2.54157e-58	npr3
1	roof plate/dorsal progenitors	0.0537426	0.420168	0.0423439	3.31074	3.54622e-61	3.60199e-58	bmp4
1	roof plate/dorsal progenitors	1.08812	0.137815	1.2577	-3.18998	4.85798e-60	4.52318e-57	hn1
1	roof plate/dorsal progenitors	0.0279448	0.257143	0.0151839	4.08195	1.0462e-59	8.99171e-57	zic3
1	roof plate/dorsal progenitors	0.0344548	0.312605	0.0254491	3.61865	4.28328e-58	3.41836e-55	ocln
1	roof plate/dorsal progenitors	0.0388241	0.332773	0.0211719	3.97431	1.50404e-57	1.12031e-54	plekhg7
1	roof plate/dorsal progenitors	0.0122509	0.151261	0.00235244	6.00673	2.9818e-57	2.08223e-54	tm4sf18
1	roof plate/dorsal progenitors	1.59125	0.010084	1.06309	-6.72004	2.08193e-55	1.36832e-52	scg2
1	roof plate/dorsal progenitors	2.82266	0.0571429	2.22434	-5.28266	3.70705e-55	2.30105e-52	rbp4
1	roof plate/dorsal progenitors	1.97987	0.109244	1.51112	-3.79	1.45988e-53	8.58488e-51	tubb3
1	roof plate/dorsal progenitors	0.347867	0.0151261	0.435629	-4.84799	3.22698e-53	1.80275e-50	fbn3
1	roof plate/dorsal progenitors	1.28088	0.247059	1.66574	-2.75324	5.9839e-53	3.18372e-50	fn1
1	roof plate/dorsal progenitors	0.162215	0.00168067	0.322926	-7.58602	9.71798e-51	4.93541e-48	shh
1	roof plate/dorsal progenitors	0.641926	0.0285714	0.68349	-4.58028	3.28094e-50	1.59382e-47	col1a1
1	roof plate/dorsal progenitors	1.17582	0.0453782	0.842601	-4.21478	1.60013e-49	7.44925e-47	map1b
1	roof plate/dorsal progenitors	0.0175525	0.188235	0.00983747	4.25811	1.99944e-49	8.9359e-47	lmx1a
1	roof plate/dorsal progenitors	0.128767	0.00504202	0.237596	-5.55837	7.38809e-49	3.17489e-46	matn4
1	roof plate/dorsal progenitors	1.45859	0.189916	1.33533	-2.81376	1.21591e-48	5.0316e-46	LOC100497578
1	roof plate/dorsal progenitors	0.898405	0.211765	1.15227	-2.44394	4.01501e-47	1.60213e-44	cycs
1	roof plate/dorsal progenitors	0.20123	1.11933	0.217707	2.36217	4.24921e-45	1.63712e-42	kctd12
1	roof plate/dorsal progenitors	2.4379	0.0453782	1.08255	-4.57629	2.07621e-44	7.7325e-42	snap25
1	roof plate/dorsal progenitors	2.08159	0.114286	1.15462	-3.3367	3.91817e-44	1.41218e-41	sncb
1	roof plate/dorsal progenitors	0.322564	0.166387	0.773524	-2.21691	7.56059e-44	2.63983e-41	pcna
1	roof plate/dorsal progenitors	0.369646	0.146218	0.725406	-2.31066	1.19081e-43	4.0318e-41	tuba3c
1	roof plate/dorsal progenitors	2.6292	1.41176	4.11698	-1.54409	4.75134e-43	1.56137e-40	LOC734001
1	roof plate/dorsal progenitors	0.687848	0.378151	1.38559	-1.87346	4.12983e-42	1.31836e-39	tubb4b
1	roof plate/dorsal progenitors	1.2958	6.23529	1.53379	2.02336	4.58579e-42	1.42325e-39	mdk
1	roof plate/dorsal progenitors	4.2334	0.868908	4.0216	-2.21049	9.15059e-42	2.76323e-39	tubb
1	roof plate/dorsal progenitors	0.0629017	0.384874	0.0506843	2.92477	7.40347e-41	2.17682e-38	LOC100490587
1	roof plate/dorsal progenitors	0.184247	0.77479	0.142857	2.43923	9.27599e-41	2.65745e-38	vopp1
1	roof plate/dorsal progenitors	0.571891	0.0504202	0.541488	-3.42486	1.1962e-40	3.34129e-38	fabp3
1	roof plate/dorsal progenitors	0.0746511	0.405042	0.0624465	2.69738	1.30906e-40	3.56734e-38	Xetrov90027924m.g
1	roof plate/dorsal progenitors	0.218925	1.02857	0.215783	2.25299	1.37059e-40	3.6461e-38	fat4
1	roof plate/dorsal progenitors	0.158025	0.0487395	0.392216	-3.00848	2.39943e-40	6.2346e-38	rrm2.2
1	roof plate/dorsal progenitors	0.707032	0.0420168	0.465997	-3.47128	2.88397e-40	7.32331e-38	rtn1
1	roof plate/dorsal progenitors	0.965893	0.284034	1.16724	-2.03896	7.99294e-40	1.98456e-37	stmn1
1	roof plate/dorsal progenitors	1.54898	0.290756	1.24979	-2.1038	4.16059e-39	1.01057e-36	basp1
1	roof plate/dorsal progenitors	0.212838	0.00336134	0.278871	-6.37441	1.24211e-38	2.95278e-36	arhgdib
1	roof plate/dorsal progenitors	0.0157273	0.147899	0.00898204	4.04143	2.82677e-38	6.57989e-36	gdf7
1	roof plate/dorsal progenitors	0.407399	0.121008	0.604363	-2.32031	6.29497e-38	1.43538e-35	sulf1
1	roof plate/dorsal progenitors	0.0144564	0.131092	0.00470488	4.80028	9.11616e-38	2.0371e-35	LOC101733131
1	roof plate/dorsal progenitors	0.131762	0.00840336	0.221343	-4.71917	3.21693e-37	7.0476e-35	ccdc80
1	roof plate/dorsal progenitors	0.0948058	0.0218487	0.229683	-3.39403	3.33837e-37	7.17301e-35	smc2
1	roof plate/dorsal progenitors	6.24517	3.48067	8.99145	-1.36919	7.12597e-37	1.50224e-34	actb.1
1	roof plate/dorsal progenitors	0.0237949	0.2	0.0201027	3.31454	8.99431e-37	1.86099e-34	zic5
1	roof plate/dorsal progenitors	0.377896	0.0218487	0.297263	-3.76612	1.41068e-36	2.86573e-34	scg5
1	roof plate/dorsal progenitors	0.262935	0.114286	0.47947	-2.06879	5.42727e-36	1.08284e-33	lmnb2
1	roof plate/dorsal progenitors	0.0951358	0.0134454	0.233319	-4.11712	1.26762e-35	2.48477e-33	cdk1
1	roof plate/dorsal progenitors	0.170341	0.682353	0.116125	2.55484	1.2999e-35	2.50409e-33	lgi1
1	roof plate/dorsal progenitors	0.188822	0.00168067	0.171728	-6.67494	1.94672e-35	3.68657e-33	nid1
1	roof plate/dorsal progenitors	0.0966063	0.0285714	0.253849	-3.15133	2.11653e-35	3.94134e-33	cks2
1	roof plate/dorsal progenitors	0.384149	0.226891	0.817365	-1.84898	3.03679e-35	5.5623e-33	kiaa0101
1	roof plate/dorsal progenitors	0.248041	0.0151261	0.255133	-4.07614	3.58612e-35	6.46253e-33	dnajc12
1	roof plate/dorsal progenitors	0.591791	0.226891	0.950171	-2.06619	4.546e-35	8.06229e-33	col2a1
1	roof plate/dorsal progenitors	0.0279571	0.198319	0.0186056	3.41401	1.07947e-34	1.88452e-32	nog2
1	roof plate/dorsal progenitors	0.269802	0.0436975	0.32763	-2.90645	1.5998e-34	2.74993e-32	gmfg
1	roof plate/dorsal progenitors	0.015235	0.134454	0.00876818	3.93869	2.55312e-34	4.32213e-32	wnt10b
1	roof plate/dorsal progenitors	0.0871059	0.0117647	0.186698	-3.98817	1.48143e-33	2.47045e-31	ube2c
1	roof plate/dorsal progenitors	0.388226	0.0201681	0.269461	-3.73993	1.59139e-33	2.6148e-31	stx1b
1	roof plate/dorsal progenitors	0.0360651	0.253782	0.0320787	2.9839	1.69403e-33	2.7431e-31	bmp5
1	roof plate/dorsal progenitors	0.68444	0.378151	1.11784	-1.56367	2.04416e-33	3.26278e-31	prmt1
1	roof plate/dorsal progenitors	0.740306	0.0403361	0.458512	-3.50681	2.08443e-33	3.28019e-31	syt4
1	roof plate/dorsal progenitors	0.492097	0.0184874	0.29876	-4.01437	2.52647e-33	3.92059e-31	spock2
1	roof plate/dorsal progenitors	0.368382	0.00504202	0.24337	-5.59301	3.45437e-33	5.28707e-31	ina
1	roof plate/dorsal progenitors	0.126706	0.00168067	0.157186	-6.54729	1.53632e-32	2.31963e-30	olfml3
1	roof plate/dorsal progenitors	0.529224	0.00504202	0.316082	-5.97015	1.82081e-32	2.71252e-30	vgf
1	roof plate/dorsal progenitors	0.221533	0.0201681	0.21065	-3.3847	2.02575e-32	2.97812e-30	ednra
1	roof plate/dorsal progenitors	1.72213	0.65042	1.86741	-1.52159	4.96952e-32	7.21097e-30	arhgdig
1	roof plate/dorsal progenitors	0.200856	0.00336134	0.167451	-5.63856	5.5566e-32	7.95947e-30	map4
1	roof plate/dorsal progenitors	0.980588	0.129412	0.639863	-2.30579	1.81292e-31	2.56402e-29	nsg1
1	roof plate/dorsal progenitors	0.782925	0.455462	1.22476	-1.4271	2.50043e-31	3.49216e-29	eif4a1
1	roof plate/dorsal progenitors	0.0948052	0.0302521	0.225406	-2.89742	2.89403e-31	3.99197e-29	birc5.2
1	roof plate/dorsal progenitors	0.87139	0.272269	0.988452	-1.86014	4.16912e-31	5.68068e-29	LOC105945141
1	roof plate/dorsal progenitors	0.0861447	0.415126	0.0806245	2.36426	8.70866e-31	1.17231e-28	ahnak2.1
1	roof plate/dorsal progenitors	0.504494	0.00840336	0.278443	-5.05027	8.83413e-31	1.17504e-28	scn3a
1	roof plate/dorsal progenitors	0.193754	0.00840336	0.250428	-4.89728	9.02795e-31	1.1867e-28	dstn
1	roof plate/dorsal progenitors	0.109167	0	0.143499	N/A	1.00129e-30	1.30086e-28	col6a1
1	roof plate/dorsal progenitors	0.282112	0.00168067	0.212361	-6.98134	1.41519e-30	1.81746e-28	gldn
1	roof plate/dorsal progenitors	0.062411	0.00672269	0.144568	-4.42657	2.04304e-30	2.59396e-28	cks1b
1	roof plate/dorsal progenitors	0.102351	0.509244	0.076775	2.72965	4.08189e-30	5.12437e-28	fst
1	roof plate/dorsal progenitors	0.285164	0.00840336	0.211292	-4.65213	4.66454e-30	5.79077e-28	nif
1	roof plate/dorsal progenitors	0.275727	0.00840336	0.174722	-4.37795	7.70391e-30	9.45887e-28	scn1a
1	roof plate/dorsal progenitors	0.322537	0.117647	0.424508	-1.85133	1.30171e-29	1.58088e-27	arpc5
1	roof plate/dorsal progenitors	1.42493	0.971429	2.16938	-1.1591	1.41318e-29	1.69779e-27	hnrnpab
1	roof plate/dorsal progenitors	0.177289	0.0184874	0.179855	-3.28222	1.47482e-29	1.75299e-27	LOC101730327
1	roof plate/dorsal progenitors	0.34752	0.0201681	0.254491	-3.65747	2.91262e-29	3.42555e-27	Xetrov90020445m.g
1	roof plate/dorsal progenitors	0.344575	0.00504202	0.188623	-5.22536	3.24548e-29	3.77726e-27	atp6v1g2
1	roof plate/dorsal progenitors	0.233741	0.00672269	0.191617	-4.83304	3.61407e-29	4.16289e-27	pcdh19
1	roof plate/dorsal progenitors	0.733914	0.294118	0.881737	-1.58395	4.31859e-29	4.92363e-27	atp6v1g1
1	roof plate/dorsal progenitors	0.183789	0.791597	0.187767	2.07582	4.90034e-29	5.53045e-27	ptx3
1	roof plate/dorsal progenitors	1.24791	0.0235294	0.921942	-5.29214	8.78613e-29	9.81674e-27	tac1
1	roof plate/dorsal progenitors	0.0369822	0.238655	0.0380667	2.64833	9.5172e-29	1.05283e-26	prom1
1	roof plate/dorsal progenitors	0.0424163	0.238655	0.0378529	2.65645	1.11636e-28	1.22285e-26	gcnt1
1	roof plate/dorsal progenitors	0.162777	0.010084	0.214286	-4.40939	1.12741e-28	1.22296e-26	ifi30
1	roof plate/dorsal progenitors	1.1805	0.236975	0.949957	-2.00313	1.34478e-28	1.44473e-26	elavl3
1	roof plate/dorsal progenitors	1.73513	0.356303	1.5092	-2.08261	2.11919e-28	2.25502e-26	app
1	roof plate/dorsal progenitors	0.0474278	0.263866	0.0438409	2.58945	3.62055e-28	3.81626e-26	zic2
1	roof plate/dorsal progenitors	0.175156	0.0470588	0.30988	-2.71917	6.64491e-28	6.93865e-26	col8a1
1	roof plate/dorsal progenitors	0.237793	0.0655462	0.298546	-2.18737	6.74143e-28	6.97425e-26	s100a11
1	roof plate/dorsal progenitors	0.548772	0.191597	0.661463	-1.78759	7.19812e-28	7.3784e-26	col3a1
1	roof plate/dorsal progenitors	0.112782	0.00168067	0.128315	-6.25451	8.71496e-28	8.85203e-26	icam5
1	roof plate/dorsal progenitors	0.16106	0.00672269	0.216852	-5.01153	1.29004e-27	1.29853e-25	LOC105945173
1	roof plate/dorsal progenitors	0.171055	0.010084	0.212575	-4.39783	1.42995e-27	1.4265e-25	csf1r
1	roof plate/dorsal progenitors	0.0580379	0.0151261	0.149701	-3.30697	1.51614e-27	1.4991e-25	ccna2
1	roof plate/dorsal progenitors	0.890743	3.59328	1.10736	1.69818	1.62828e-27	1.59586e-25	ptn
1	roof plate/dorsal progenitors	2.41304	1.62017	3.47797	-1.1021	2.09135e-27	2.03189e-25	pfn1
1	roof plate/dorsal progenitors	0.156503	0.0773109	0.289564	-1.90514	2.23671e-27	2.15437e-25	smarca5
1	roof plate/dorsal progenitors	0.190949	0.00336134	0.148417	-5.46448	3.67161e-27	3.50623e-25	nrxn3
1	roof plate/dorsal progenitors	0.228526	1.29076	0.332763	1.95565	4.23841e-27	4.0132e-25	cfb
1	roof plate/dorsal progenitors	0.710085	0.515966	1.15098	-1.15752	4.58521e-27	4.30509e-25	prdx2
1	roof plate/dorsal progenitors	0.484486	0.00672269	0.263045	-5.29013	4.77387e-27	4.44487e-25	fxyd6
1	roof plate/dorsal progenitors	0.426613	0.27395	0.70124	-1.356	5.84146e-27	5.39394e-25	psma4
1	roof plate/dorsal progenitors	0.103215	0.00504202	0.125749	-4.6404	6.17656e-27	5.65662e-25	htra1
1	roof plate/dorsal progenitors	0.64772	0.411765	0.946536	-1.20084	7.63931e-27	6.93935e-25	psma7
1	roof plate/dorsal progenitors	3.15555	9.58319	2.98524	1.68266	8.2603e-27	7.44293e-25	sds
1	roof plate/dorsal progenitors	1.10776	0.315966	1.09495	-1.79303	9.3656e-27	8.37135e-25	tubb2b
1	roof plate/dorsal progenitors	0.587852	0.0890756	0.399487	-2.16504	1.18137e-26	1.04757e-24	map2
1	roof plate/dorsal progenitors	1.24544	0.734454	1.60565	-1.12841	1.63206e-26	1.43582e-24	usmg5
1	roof plate/dorsal progenitors	0.424666	0.0184874	0.233961	-3.66165	1.86589e-26	1.62872e-24	atp1a3
1	roof plate/dorsal progenitors	0.419491	0.280672	0.693328	-1.30465	1.92886e-26	1.67063e-24	psmb1
1	roof plate/dorsal progenitors	0.0607954	0.0235294	0.150128	-2.67366	2.06212e-26	1.77232e-24	pbk
1	roof plate/dorsal progenitors	0.20445	0.00336134	0.143285	-5.4137	2.24201e-26	1.91221e-24	rab3c
1	roof plate/dorsal progenitors	0.362608	0.0218487	0.22562	-3.36827	2.33386e-26	1.97547e-24	kif1a
1	roof plate/dorsal progenitors	0.0495388	0.010084	0.126604	-3.65018	2.49545e-26	2.09637e-24	incenp
1	roof plate/dorsal progenitors	0.148497	0.0823529	0.31373	-1.92963	3.81412e-26	3.18024e-24	mki67
1	roof plate/dorsal progenitors	0.972572	0.781513	1.5988	-1.03265	4.24544e-26	3.51365e-24	h2afz
1	roof plate/dorsal progenitors	0.133067	0.00336134	0.127032	-5.24001	6.63913e-26	5.45434e-24	LOC100496183
1	roof plate/dorsal progenitors	0.102847	0.00504202	0.121471	-4.59047	6.77077e-26	5.52188e-24	nid2
1	roof plate/dorsal progenitors	1.23631	0.803361	1.70445	-1.08518	7.29005e-26	5.9023e-24	atp5d
1	roof plate/dorsal progenitors	0.20977	0.00336134	0.177502	-5.72265	7.43715e-26	5.97808e-24	tat
1	roof plate/dorsal progenitors	0.141397	0.00336134	0.122327	-5.18556	7.76153e-26	6.19425e-24	LOC105946980
1	roof plate/dorsal progenitors	0.35391	0.00336134	0.171728	-5.67494	7.84036e-26	6.21279e-24	vsnl1
1	roof plate/dorsal progenitors	0.452726	0.280672	0.68349	-1.28403	8.69172e-26	6.83892e-24	spon1
1	roof plate/dorsal progenitors	0.0549682	0.0151261	0.128101	-3.08217	9.38205e-26	7.33046e-24	LOC733945
1	roof plate/dorsal progenitors	0.37076	0.0403361	0.25278	-2.64774	1.2035e-25	9.33802e-24	myt1
1	roof plate/dorsal progenitors	0.271878	0.0403361	0.246578	-2.6119	1.49347e-25	1.1508e-23	LOC548655
1	roof plate/dorsal progenitors	0.168786	0.0369748	0.222626	-2.59001	1.95277e-25	1.49441e-23	gpr37
1	roof plate/dorsal progenitors	0.0706634	0.0285714	0.156758	-2.45589	2.04781e-25	1.55647e-23	rrm1
1	roof plate/dorsal progenitors	0.444732	0.278992	0.678144	-1.28137	2.75349e-25	2.0787e-23	cct2
1	roof plate/dorsal progenitors	0.660953	0.514286	1.08426	-1.07607	4.3688e-25	3.27602e-23	abracl
1	roof plate/dorsal progenitors	0.194269	0.0235294	0.187126	-2.99147	4.79716e-25	3.57325e-23	LOC100496892
1	roof plate/dorsal progenitors	0.603337	0.430252	1.09346	-1.34564	5.29804e-25	3.9202e-23	Xetrov90027394m.g
1	roof plate/dorsal progenitors	0.764663	3.48739	1.01647	1.77859	6.21838e-25	4.57092e-23	thbs1
1	roof plate/dorsal progenitors	3.41977	2.84874	5.34239	-0.907161	1.17337e-24	8.56865e-23	h3f3b
1	roof plate/dorsal progenitors	1.40988	0.0369748	0.554748	-3.90722	1.19575e-24	8.67541e-23	cplx1
1	roof plate/dorsal progenitors	0.140733	0.00336134	0.170445	-5.66412	1.4735e-24	1.06215e-22	lcp1
1	roof plate/dorsal progenitors	0.375802	0.0638655	0.413815	-2.69588	1.50276e-24	1.0763e-22	cd74
1	roof plate/dorsal progenitors	0.585867	0.381513	0.894568	-1.22946	1.81766e-24	1.29355e-22	banf1
1	roof plate/dorsal progenitors	0.113066	0.00168067	0.117194	-6.12372	2.1144e-24	1.4952e-22	pdgfra
1	roof plate/dorsal progenitors	1.38935	0.993277	2.10415	-1.08297	2.81907e-24	1.98097e-22	tuba1c
1	roof plate/dorsal progenitors	0.117183	0.0605042	0.279512	-2.20781	3.16498e-24	2.21014e-22	kpna2
1	roof plate/dorsal progenitors	0.0368797	0.208403	0.0243798	3.09562	3.22126e-24	2.23547e-22	unc5b
1	roof plate/dorsal progenitors	0.294958	0.0117647	0.171514	-3.86579	4.10404e-24	2.83052e-22	olfm1
1	roof plate/dorsal progenitors	0.413755	0.186555	0.545338	-1.54755	4.27562e-24	2.93077e-22	higd1a
1	roof plate/dorsal progenitors	0.0890168	0.398319	0.0947391	2.07189	4.88871e-24	3.33058e-22	gas1
1	roof plate/dorsal progenitors	0.0277256	0.191597	0.0179641	3.41489	5.44212e-24	3.68514e-22	fam132a
1	roof plate/dorsal progenitors	0.150893	0.0436975	0.208298	-2.25302	5.70928e-24	3.84276e-22	stoml2
1	roof plate/dorsal progenitors	0.638836	0.507563	1.0308	-1.0221	8.54469e-24	5.71676e-22	magoh
1	roof plate/dorsal progenitors	0.307213	0.247059	0.558597	-1.17695	8.80912e-24	5.85859e-22	c1orf194
1	roof plate/dorsal progenitors	0.196871	0.010084	0.139649	-3.79166	1.02577e-23	6.78162e-22	parp6
1	roof plate/dorsal progenitors	0.112255	0.0823529	0.255346	-1.63256	1.04202e-23	6.8485e-22	cdk2
1	roof plate/dorsal progenitors	3.44465	2.68235	5.07699	-0.920474	1.06688e-23	6.97091e-22	acbd7
1	roof plate/dorsal progenitors	0.282701	0.0151261	0.170659	-3.49601	1.27897e-23	8.30808e-22	syt1
1	roof plate/dorsal progenitors	0.0830173	0	0.15633	N/A	1.5913e-23	1.02772e-21	angptl7
1	roof plate/dorsal progenitors	0.68764	0.571429	1.14542	-1.00324	2.60735e-23	1.67425e-21	ranbp1
1	roof plate/dorsal progenitors	0.219246	0.0453782	0.269461	-2.57001	2.76456e-23	1.76505e-21	igf2
1	roof plate/dorsal progenitors	0.0437469	0.00672269	0.102224	-3.92655	2.84268e-23	1.80462e-21	prc1.2
1	roof plate/dorsal progenitors	1.38529	1.02857	1.93306	-0.910246	3.50947e-23	2.21533e-21	prdx1
1	roof plate/dorsal progenitors	0.246662	0.203361	0.48118	-1.24253	4.10288e-23	2.57536e-21	dut.1
1	roof plate/dorsal progenitors	0.50334	0.0369748	0.301967	-3.02978	4.49892e-23	2.80818e-21	lbh
1	roof plate/dorsal progenitors	0.116264	0	0.142002	N/A	5.6762e-23	3.52334e-21	LOC100496720
1	roof plate/dorsal progenitors	1.15846	1.02353	1.8796	-0.876872	5.72275e-23	3.53262e-21	snrpg
1	roof plate/dorsal progenitors	0.305932	0.00840336	0.164243	-4.28872	5.9019e-23	3.62319e-21	cacna1a
1	roof plate/dorsal progenitors	0.276563	0.213445	0.490804	-1.20128	7.68271e-23	4.69065e-21	fbl
1	roof plate/dorsal progenitors	0.15402	0.0369748	0.188837	-2.35252	7.9112e-23	4.8039e-21	bcl2l10
1	roof plate/dorsal progenitors	0.200554	0.00504202	0.292344	-5.85752	1.08031e-22	6.52449e-21	msmb.1
1	roof plate/dorsal progenitors	0.0532151	0.0201681	0.12361	-2.61565	1.25127e-22	7.51634e-21	mad2l1
1	roof plate/dorsal progenitors	0.0685492	0.00168067	0.0900342	-5.74336	1.33537e-22	7.97867e-21	nkx6-1
1	roof plate/dorsal progenitors	0.248492	0.146218	0.382164	-1.38607	1.46386e-22	8.69983e-21	nhp2
1	roof plate/dorsal progenitors	0.431769	0.0655462	0.292985	-2.16024	1.50542e-22	8.89951e-21	crmp1
1	roof plate/dorsal progenitors	0.0257221	0.183193	0.0312233	2.55267	1.89259e-22	1.11295e-20	adamts9
1	roof plate/dorsal progenitors	0.947074	0.52605	1.09773	-1.06125	2.12896e-22	1.24539e-20	nedd8
1	roof plate/dorsal progenitors	0.994677	0.678992	1.34581	-0.987007	2.76974e-22	1.61178e-20	atp5a1
1	roof plate/dorsal progenitors	0.02793	0.193277	0.0344311	2.48889	2.82323e-22	1.6344e-20	hs3st3a1
1	roof plate/dorsal progenitors	0.343714	0.188235	0.526091	-1.48277	3.12567e-22	1.80016e-20	tnc
1	roof plate/dorsal progenitors	0.32281	0.154622	0.452096	-1.54788	3.17777e-22	1.82078e-20	coro1c
1	roof plate/dorsal progenitors	0.453343	0.337815	0.690975	-1.0324	4.3084e-22	2.45601e-20	ddx39a
1	roof plate/dorsal progenitors	0.611174	0.52605	1.00342	-0.931655	4.67331e-22	2.6505e-20	nutf2
1	roof plate/dorsal progenitors	0.247614	0.0117647	0.164243	-3.80329	5.55057e-22	3.13215e-20	ntrk2
1	roof plate/dorsal progenitors	0.27194	0.152941	0.389222	-1.34761	5.59823e-22	3.14317e-20	gars
1	roof plate/dorsal progenitors	3.70054	2.11092	4.85843	-1.20261	5.87014e-22	3.27935e-20	dynll1
1	roof plate/dorsal progenitors	0.0347897	0.00840336	0.0923867	-3.45865	6.01261e-22	3.34223e-20	racgap1
1	roof plate/dorsal progenitors	3.48152	1.46387	3.43841	-1.23196	6.13964e-22	3.39595e-20	gapdh
1	roof plate/dorsal progenitors	0.414445	0.223529	0.524594	-1.23074	6.27201e-22	3.45208e-20	tomm6
1	roof plate/dorsal progenitors	0.106933	0.0453782	0.180068	-1.98848	6.83655e-22	3.74435e-20	nkx6-2
1	roof plate/dorsal progenitors	0.332417	0.0319328	0.226048	-2.82352	7.86835e-22	4.28844e-20	kif5a
1	roof plate/dorsal progenitors	0.520676	0.139496	0.535928	-1.94182	8.30282e-22	4.50327e-20	uchl1
1	roof plate/dorsal progenitors	0.226695	0.168067	0.42515	-1.33893	9.62677e-22	5.19613e-20	nmrk2
1	roof plate/dorsal progenitors	0.112405	0.00672269	0.119547	-4.15239	1.03501e-21	5.55967e-20	mmp2
1	roof plate/dorsal progenitors	0.921006	0.472269	0.976689	-1.04829	1.43255e-21	7.65831e-20	LOC100498624
1	roof plate/dorsal progenitors	0.142125	0.00840336	0.137938	-4.03691	1.48695e-21	7.91128e-20	slc6a13
1	roof plate/dorsal progenitors	0.0479023	0	0.0834046	N/A	1.6654e-21	8.81871e-20	foxa2
1	roof plate/dorsal progenitors	0.305431	0.00672269	0.202737	-4.91443	1.82997e-21	9.64446e-20	LOC100488682
1	roof plate/dorsal progenitors	0.0630379	0.0285714	0.134944	-2.23972	2.07504e-21	1.08847e-19	Xetrov90006631m.g
1	roof plate/dorsal progenitors	0.0636552	0.0252101	0.13858	-2.45865	2.20167e-21	1.1495e-19	nusap1
1	roof plate/dorsal progenitors	0.361196	0.00336134	0.130026	-5.27361	2.44267e-21	1.26939e-19	ano4
1	roof plate/dorsal progenitors	0.09157	0.0638655	0.201027	-1.65428	2.4983e-21	1.29229e-19	mcm7
1	roof plate/dorsal progenitors	0.0745164	0.0285714	0.136869	-2.26015	2.56835e-21	1.3224e-19	ezh2
1	roof plate/dorsal progenitors	0.0898474	0.00168067	0.1142	-6.08638	2.85253e-21	1.46199e-19	crp.4
1	roof plate/dorsal progenitors	0.0610671	0.0268908	0.135372	-2.33175	3.84983e-21	1.96412e-19	kif20b
1	roof plate/dorsal progenitors	0.083543	0.00504202	0.0996578	-4.30491	4.23488e-21	2.15074e-19	colec12
1	roof plate/dorsal progenitors	0.301492	0.248739	0.539564	-1.11716	4.39035e-21	2.21961e-19	nop58
1	roof plate/dorsal progenitors	1.43791	0.169748	0.773738	-2.18845	5.59324e-21	2.81501e-19	aldoc
1	roof plate/dorsal progenitors	0.066599	0.00672269	0.0955945	-3.82982	8.80686e-21	4.41252e-19	nkx2-2
1	roof plate/dorsal progenitors	0.195166	0.110924	0.301967	-1.44482	9.25925e-21	4.61846e-19	ppid
1	roof plate/dorsal progenitors	0.211846	0.12605	0.320787	-1.34761	9.8676e-21	4.90003e-19	acp1
1	roof plate/dorsal progenitors	0.0870518	0.00672269	0.10479	-3.96232	1.01777e-20	5.03166e-19	tspan36
1	roof plate/dorsal progenitors	0.615822	0.109244	0.386441	-1.8227	1.24204e-20	6.11336e-19	ank3
1	roof plate/dorsal progenitors	1.08753	0.97479	1.69461	-0.797791	1.36007e-20	6.66493e-19	cbx3
1	roof plate/dorsal progenitors	3.20463	1.53109	3.11142	-1.02301	1.47817e-20	7.21203e-19	calm1
1	roof plate/dorsal progenitors	0.187448	0.12437	0.314799	-1.3398	1.57444e-20	7.64837e-19	rpa3
1	roof plate/dorsal progenitors	2.76353	2.60336	4.33362	-0.735197	1.65419e-20	8.00099e-19	hmgn2
1	roof plate/dorsal progenitors	0.719444	0.480672	0.98781	-1.03918	1.90546e-20	9.17657e-19	ssrp1
1	roof plate/dorsal progenitors	0.597695	0.341176	0.786142	-1.20427	2.10387e-20	1.00887e-18	rbp1
1	roof plate/dorsal progenitors	0.216052	0.0470588	0.229256	-2.28442	2.57228e-20	1.22821e-18	cotl1
1	roof plate/dorsal progenitors	0.123416	0.0941176	0.260265	-1.46745	2.68816e-20	1.27808e-18	LOC100498440
1	roof plate/dorsal progenitors	0.228978	0.121008	0.328486	-1.44072	3.11305e-20	1.47382e-18	psmd6
1	roof plate/dorsal progenitors	1.93593	1.32941	2.3349	-0.812574	3.28581e-20	1.54904e-18	cox6a1
1	roof plate/dorsal progenitors	0.774764	0.684034	1.22198	-0.837087	3.39694e-20	1.59471e-18	u2af1
1	roof plate/dorsal progenitors	1.52616	1.12941	1.97006	-0.802668	3.55479e-20	1.66183e-18	cox5b.1
1	roof plate/dorsal progenitors	0.633705	0.453782	0.859281	-0.921133	4.0055e-20	1.86473e-18	atp5f1
1	roof plate/dorsal progenitors	1.14078	0.984874	1.70787	-0.794187	4.22546e-20	1.95897e-18	hspe1
1	roof plate/dorsal progenitors	2.42052	1.80168	3.11506	-0.789915	4.75646e-20	2.19603e-18	hmgb1
1	roof plate/dorsal progenitors	0.575241	0.445378	0.836399	-0.90916	4.84819e-20	2.22917e-18	cct5
1	roof plate/dorsal progenitors	0.156986	0.0470588	0.194611	-2.04805	5.14036e-20	2.35382e-18	txnl1
1	roof plate/dorsal progenitors	0.261275	0.00336134	0.129384	-5.26648	5.73098e-20	2.61356e-18	slc8a1
1	roof plate/dorsal progenitors	0.0319352	0.00504202	0.0763473	-3.9205	5.78754e-20	2.62863e-18	prc1
1	roof plate/dorsal progenitors	0.153126	0.0352941	0.179427	-2.3459	6.64634e-20	3.00646e-18	pcbd1
1	roof plate/dorsal progenitors	0.919674	0.371429	0.918306	-1.30589	8.33542e-20	3.75531e-18	aldoa
1	roof plate/dorsal progenitors	0.0966208	0.00504202	0.105004	-4.3803	9.23108e-20	4.14212e-18	asns
1	roof plate/dorsal progenitors	0.286178	0.216807	0.457442	-1.07718	9.70808e-20	4.33874e-18	psma3
1	roof plate/dorsal progenitors	0.573179	0.468908	0.874465	-0.899098	1.10165e-19	4.90389e-18	psma2
1	roof plate/dorsal progenitors	0.141505	0.00672269	0.14692	-4.44985	1.11799e-19	4.95688e-18	LOC100485969
1	roof plate/dorsal progenitors	0.470594	0.327731	0.666595	-1.0243	1.3383e-19	5.91023e-18	gpat3.1
1	roof plate/dorsal progenitors	0.20375	0.142857	0.348589	-1.28695	1.36459e-19	6.0026e-18	etf1
1	roof plate/dorsal progenitors	0.0881293	0.00336134	0.105646	-4.97405	1.41637e-19	6.20591e-18	ctss
1	roof plate/dorsal progenitors	0.0853785	0.00504202	0.10864	-4.42941	1.42344e-19	6.21254e-18	gby
1	roof plate/dorsal progenitors	0.189369	0.0521008	0.229897	-2.14161	1.55093e-19	6.74264e-18	aars
1	roof plate/dorsal progenitors	0.068632	0.0453782	0.155902	-1.78057	1.58748e-19	6.87477e-18	tk1
1	roof plate/dorsal progenitors	0.027104	0.00504202	0.0735672	-3.86699	1.7433e-19	7.5204e-18	kif2c
1	roof plate/dorsal progenitors	0.285139	0.00504202	0.144782	-4.84374	1.84171e-19	7.91439e-18	pcdhac2
1	roof plate/dorsal progenitors	0.42829	0.00168067	0.412318	-7.93858	1.8648e-19	7.9829e-18	tal2
1	roof plate/dorsal progenitors	0.795302	0.282353	0.729256	-1.36893	1.87719e-19	8.00529e-18	tubb4a
1	roof plate/dorsal progenitors	0.234524	0.12605	0.331908	-1.39678	1.94336e-19	8.25595e-18	eif4g1
1	roof plate/dorsal progenitors	0.0576684	0.0302521	0.136014	-2.16864	2.00421e-19	8.48219e-18	top2a
1	roof plate/dorsal progenitors	0.0493504	0.0252101	0.11805	-2.22732	2.02949e-19	8.55677e-18	spc24
1	roof plate/dorsal progenitors	0.469745	0.376471	0.715355	-0.926122	2.1658e-19	9.09716e-18	lsm7
1	roof plate/dorsal progenitors	4.97011	4.44874	7.03571	-0.6613	2.28206e-19	9.54962e-18	atp5g3
1	roof plate/dorsal progenitors	0.679649	0.248739	0.696749	-1.486	2.50366e-19	1.04378e-17	tuba4a
1	roof plate/dorsal progenitors	0.163204	0.0184874	0.132806	-2.8447	2.69983e-19	1.12138e-17	nhlh1
1	roof plate/dorsal progenitors	0.383199	0.0823529	0.281651	-1.77402	2.8054e-19	1.16091e-17	rbms3
1	roof plate/dorsal progenitors	0.196705	0.092437	0.273952	-1.56738	3.6793e-19	1.51693e-17	psmd14
1	roof plate/dorsal progenitors	0.490718	0.0134454	0.487382	-5.17987	3.82867e-19	1.57271e-17	pkd1l2
1	roof plate/dorsal progenitors	0.113714	0.0218487	0.139222	-2.67176	4.02515e-19	1.64736e-17	isyna1
1	roof plate/dorsal progenitors	0.232239	0.168067	0.376176	-1.16237	4.47076e-19	1.82306e-17	psmd7
1	roof plate/dorsal progenitors	0.0153208	0.0991597	0.0113345	3.12904	4.62703e-19	1.87992e-17	LOC100495290
1	roof plate/dorsal progenitors	0.230775	0.171429	0.375321	-1.13052	4.77385e-19	1.93255e-17	kpnb1
1	roof plate/dorsal progenitors	2.81001	1.96639	3.17472	-0.691083	4.96417e-19	2.00234e-17	LOC105948184
1	roof plate/dorsal progenitors	0.386498	0.208403	0.47562	-1.19043	5.43597e-19	2.18475e-17	cyc1
1	roof plate/dorsal progenitors	0.0629486	0.0386555	0.140719	-1.86407	5.49364e-19	2.20002e-17	mcm4
1	roof plate/dorsal progenitors	0.305621	0.0235294	0.171942	-2.86938	5.63074e-19	2.24687e-17	hmp19
1	roof plate/dorsal progenitors	0.511837	1.81345	0.610137	1.57153	5.69569e-19	2.2647e-17	LOC100492862
1	roof plate/dorsal progenitors	0.12857	0.0184874	0.151625	-3.0359	5.80569e-19	2.30025e-17	ass1
1	roof plate/dorsal progenitors	0.595498	0.455462	0.850727	-0.901365	6.83952e-19	2.70028e-17	lsm6
1	roof plate/dorsal progenitors	0.154776	0.092437	0.242515	-1.39153	7.25584e-19	2.85456e-17	noc2l
1	roof plate/dorsal progenitors	0.307323	0.0235294	0.164457	-2.80517	7.44506e-19	2.91872e-17	cadm3
1	roof plate/dorsal progenitors	0.243917	0.137815	0.372327	-1.43384	7.82856e-19	3.05834e-17	hspd1
1	roof plate/dorsal progenitors	0.248197	0.137815	0.320359	-1.21696	8.50434e-19	3.31076e-17	mrpl57
1	roof plate/dorsal progenitors	0.217426	0.122689	0.298546	-1.28295	9.08598e-19	3.52492e-17	thoc7
1	roof plate/dorsal progenitors	0.0370156	0.00504202	0.0881095	-4.12722	1.12474e-18	4.34835e-17	ccnb1.2
1	roof plate/dorsal progenitors	0.698913	0.388235	0.767964	-0.984108	1.16708e-18	4.49649e-17	ndufb7
1	roof plate/dorsal progenitors	1.08436	0.768067	1.33062	-0.792799	1.38465e-18	5.31638e-17	ndufab1
1	roof plate/dorsal progenitors	0.0511595	0.321008	0.0310094	3.37183	1.41152e-18	5.401e-17	Xetrov90011361m.g
1	roof plate/dorsal progenitors	0.290547	0.0302521	0.179641	-2.57001	1.48467e-18	5.6615e-17	nrxn1
1	roof plate/dorsal progenitors	0.0317149	0.00840336	0.078272	-3.21946	1.68219e-18	6.39291e-17	tyms
1	roof plate/dorsal progenitors	0.0912168	0.00504202	0.0859709	-4.09178	1.71918e-18	6.51133e-17	mia
1	roof plate/dorsal progenitors	0.891122	0.430252	0.884731	-1.04006	1.73364e-18	6.5439e-17	mex3a
1	roof plate/dorsal progenitors	0.228571	0.00336134	0.121471	-5.17543	1.76099e-18	6.62474e-17	olfm1.1
1	roof plate/dorsal progenitors	0.132652	0.104202	0.248075	-1.2514	1.76903e-18	6.63268e-17	lfng
1	roof plate/dorsal progenitors	0.115653	0.0117647	0.107998	-3.19847	1.83251e-18	6.84771e-17	phlda1
1	roof plate/dorsal progenitors	0.0473994	0	0.0650128	N/A	1.84916e-18	6.8869e-17	nbl1
1	roof plate/dorsal progenitors	0.834857	0.756303	1.25171	-0.726866	1.93909e-18	7.19784e-17	ccdc28b
1	roof plate/dorsal progenitors	0.167448	0.010084	0.11805	-3.54925	1.95521e-18	7.23361e-17	map3k12
1	roof plate/dorsal progenitors	3.12528	3.68403	5.99294	-0.701978	1.97771e-18	7.29272e-17	hmgb2
1	roof plate/dorsal progenitors	0.122599	0.00336134	0.0915312	-4.76715	2.17225e-18	7.98373e-17	rab26
1	roof plate/dorsal progenitors	6.28067	3.80168	6.28999	-0.726421	2.19733e-18	8.04942e-17	calm2
1	roof plate/dorsal progenitors	0.0340196	0.00840336	0.0799829	-3.25065	2.55949e-18	9.34549e-17	cenpe
1	roof plate/dorsal progenitors	12.0525	11.8034	18.182	-0.623313	2.83394e-18	1.03139e-16	cirbp
1	roof plate/dorsal progenitors	0.149001	0.0638655	0.190975	-1.58028	2.92847e-18	1.06233e-16	mrpl27
1	roof plate/dorsal progenitors	0.137819	0.45042	0.12639	1.83339	2.95614e-18	1.0689e-16	vstm4
1	roof plate/dorsal progenitors	1.43291	0.788235	1.52117	-0.948485	2.98289e-18	1.07509e-16	ywhaz
1	roof plate/dorsal progenitors	0.0452512	0.0184874	0.0988024	-2.418	3.12002e-18	1.1209e-16	clspn
1	roof plate/dorsal progenitors	0.293938	0.092437	0.302609	-1.71091	3.20373e-18	1.14728e-16	mapk6
1	roof plate/dorsal progenitors	0.113597	0.0184874	0.15077	-3.02773	3.45617e-18	1.23373e-16	scin
1	roof plate/dorsal progenitors	0.0695294	0.0588235	0.1713	-1.54206	3.50484e-18	1.24712e-16	mcm6.2
1	roof plate/dorsal progenitors	1.17703	3.33109	1.19204	1.48256	3.80055e-18	1.34805e-16	sat1
1	roof plate/dorsal progenitors	0.3352	0.210084	0.486741	-1.21219	4.05726e-18	1.43455e-16	serpine2
1	roof plate/dorsal progenitors	0.209815	0.00168067	0.0947391	-5.81685	4.16846e-18	1.46922e-16	pcdh11x
1	roof plate/dorsal progenitors	0.0691407	0.00336134	0.0923867	-4.78057	4.45882e-18	1.56661e-16	LOC100492346
1	roof plate/dorsal progenitors	0.130377	0.104202	0.249358	-1.25884	4.73044e-18	1.65684e-16	tuba4b
1	roof plate/dorsal progenitors	0.0747602	0.0319328	0.143285	-2.16578	4.89884e-18	1.71046e-16	rbbp4
1	roof plate/dorsal progenitors	0.290117	0.238655	0.458725	-0.942701	6.03961e-18	2.1022e-16	sec11a
1	roof plate/dorsal progenitors	0.64568	1.82017	0.599658	1.60186	6.17517e-18	2.14271e-16	crabp2
1	roof plate/dorsal progenitors	0.179138	0.102521	0.258554	-1.33455	6.20455e-18	2.14624e-16	psmd13
1	roof plate/dorsal progenitors	0.254051	0.0655462	0.278871	-2.08901	6.57686e-18	2.268e-16	pls3
1	roof plate/dorsal progenitors	1.64584	1.27899	2.04619	-0.677936	6.7062e-18	2.30549e-16	atp5j
1	roof plate/dorsal progenitors	1.28865	0.880672	1.49829	-0.766639	7.00318e-18	2.4002e-16	atpif1
1	roof plate/dorsal progenitors	0.0494537	0.00504202	0.0983747	-4.28621	7.11083e-18	2.42964e-16	dcn
1	roof plate/dorsal progenitors	0.276609	0.0168067	0.140932	-3.06789	7.53401e-18	2.56639e-16	camk2b
1	roof plate/dorsal progenitors	0.114998	0.00504202	0.0876818	-4.1202	7.57094e-18	2.57113e-16	gfra1
1	roof plate/dorsal progenitors	0.212072	0.171429	0.371685	-1.11647	7.81145e-18	2.64477e-16	lmnb1
1	roof plate/dorsal progenitors	0.16495	0.0151261	0.119547	-2.98247	8.14407e-18	2.74905e-16	rab11b.2
1	roof plate/dorsal progenitors	0.141575	0.0991597	0.238879	-1.26846	8.50223e-18	2.86131e-16	nasp
1	roof plate/dorsal progenitors	0.672918	0.618487	1.04619	-0.758333	8.56698e-18	2.87444e-16	snrpd1
1	roof plate/dorsal progenitors	0.502245	0.472269	0.812233	-0.782285	8.88003e-18	2.97056e-16	snrpd2
1	roof plate/dorsal progenitors	0.536264	0.0453782	0.509624	-3.48936	1.0004e-17	3.33655e-16	scg3
1	roof plate/dorsal progenitors	2.71708	1.82185	2.99893	-0.719045	1.02085e-17	3.39462e-16	cox6c
1	roof plate/dorsal progenitors	0.859301	0.704202	1.1944	-0.762222	1.04615e-17	3.46845e-16	eif1ax
1	roof plate/dorsal progenitors	0.528473	0.341176	0.679213	-0.993346	1.24346e-17	4.1104e-16	ptges3
1	roof plate/dorsal progenitors	0.0178614	0.102521	0.0139008	2.88268	1.48614e-17	4.89814e-16	rspo3
1	roof plate/dorsal progenitors	0.0285554	0.00672269	0.0703593	-3.38763	1.63305e-17	5.36651e-16	cdca8
1	roof plate/dorsal progenitors	0.197292	0.0840336	0.279085	-1.73166	1.64241e-17	5.38142e-16	hmgcs1
1	roof plate/dorsal progenitors	5.01605	3.60336	5.90975	-0.713754	1.88034e-17	6.14299e-16	tuba1b
1	roof plate/dorsal progenitors	0.0682197	0.00504202	0.0876818	-4.1202	1.97955e-17	6.44826e-16	rac2
1	roof plate/dorsal progenitors	0.0832224	0.0201681	0.110351	-2.45195	2.01833e-17	6.55546e-16	pcyt1b
1	roof plate/dorsal progenitors	0.717604	0.653782	1.06972	-0.71035	2.14965e-17	6.96176e-16	hnrnpa0
1	roof plate/dorsal progenitors	0.804257	0.532773	0.97006	-0.864553	2.41915e-17	7.81189e-16	rheb
1	roof plate/dorsal progenitors	0.180668	0.0352941	0.16018	-2.18219	2.45813e-17	7.91491e-16	dab2
1	roof plate/dorsal progenitors	0.140399	0.0907563	0.232678	-1.35826	2.59031e-17	8.31654e-16	etfa
1	roof plate/dorsal progenitors	0.52409	0.438655	0.764756	-0.801912	2.65977e-17	8.51506e-16	srsf3
1	roof plate/dorsal progenitors	0.63787	0.566387	0.966638	-0.771189	2.6894e-17	8.58535e-16	abcf1
1	roof plate/dorsal progenitors	0.260722	0.109244	0.304962	-1.48108	2.83793e-17	9.03367e-16	slc20a1
1	roof plate/dorsal progenitors	0.17821	0.194958	0.383875	-0.977474	2.86384e-17	9.09025e-16	rsph9
1	roof plate/dorsal progenitors	0.0623092	0.0420168	0.137083	-1.70601	3.14895e-17	9.9669e-16	rfc2
1	roof plate/dorsal progenitors	0.445703	0.310924	0.57592	-0.889304	3.38468e-17	1.06828e-15	cct8
1	roof plate/dorsal progenitors	0.142814	0.00672269	0.0936698	-3.80047	3.54402e-17	1.11542e-15	elovl4
1	roof plate/dorsal progenitors	0.152485	0.0168067	0.115911	-2.78591	4.33053e-17	1.35913e-15	rgs6
1	roof plate/dorsal progenitors	0.547899	0.00504202	0.260051	-5.68865	4.44744e-17	1.39191e-15	nefm
1	roof plate/dorsal progenitors	0.184162	0.157983	0.328486	-1.05606	4.57477e-17	1.42776e-15	chrac1
1	roof plate/dorsal progenitors	0.125697	0.0302521	0.155902	-2.36554	4.59834e-17	1.43112e-15	slc7a7
1	roof plate/dorsal progenitors	1.17195	0.87563	1.41702	-0.69447	4.73923e-17	1.47087e-15	atp5h
1	roof plate/dorsal progenitors	0.392301	0.0134454	0.268392	-4.31916	4.96546e-17	1.53682e-15	prx
1	roof plate/dorsal progenitors	0.108517	0.448739	0.130026	1.78708	5.97834e-17	1.84519e-15	cftr
1	roof plate/dorsal progenitors	0.241342	0.0201681	0.182207	-3.17543	6.17351e-17	1.90018e-15	rgs4
1	roof plate/dorsal progenitors	0.322134	0.0151261	0.159752	-3.40073	6.62514e-17	2.03359e-15	camta1
1	roof plate/dorsal progenitors	0.0379308	0.00672269	0.0675791	-3.32947	6.98649e-17	2.13863e-15	prr18
1	roof plate/dorsal progenitors	0.699171	0.196639	0.555603	-1.49851	7.76751e-17	2.37121e-15	pkm
1	roof plate/dorsal progenitors	1.60255	5.92101	2.21664	1.41747	7.96167e-17	2.42386e-15	vcan
1	roof plate/dorsal progenitors	0.0909802	0.0571429	0.160393	-1.48897	8.18512e-17	2.48512e-15	mrpl12
1	roof plate/dorsal progenitors	0.0487257	0.00168067	0.0960222	-5.83626	8.37738e-17	2.5366e-15	abcg2
1	roof plate/dorsal progenitors	0.0435472	0.0235294	0.10201	-2.11618	8.49545e-17	2.5654e-15	rad51ap1
1	roof plate/dorsal progenitors	1.65433	1.32437	2.07442	-0.647404	1.07885e-16	3.24904e-15	cox5a
1	roof plate/dorsal progenitors	0.0512819	0	0.0622327	N/A	1.14988e-16	3.45365e-15	ptpn6
1	roof plate/dorsal progenitors	0.289763	0.22521	0.4429	-0.975709	1.25382e-16	3.75574e-15	chchd3
1	roof plate/dorsal progenitors	0.46109	0.221849	0.476262	-1.10218	1.2993e-16	3.88158e-15	mthfd2
1	roof plate/dorsal progenitors	0.202508	0.0638655	0.218991	-1.77776	1.41663e-16	4.22081e-15	sars
1	roof plate/dorsal progenitors	0.208593	0.17479	0.342173	-0.969103	1.60383e-16	4.76585e-15	timm9
1	roof plate/dorsal progenitors	0.0600408	0.00504202	0.102866	-4.35062	1.7541e-16	5.19855e-15	aldh1a3
1	roof plate/dorsal progenitors	0.651334	0.183193	0.467066	-1.35026	1.80566e-16	5.33722e-15	gnao1
1	roof plate/dorsal progenitors	0.101764	0.00504202	0.14521	-4.84799	1.85217e-16	5.46022e-15	lgals1
1	roof plate/dorsal progenitors	0.559098	0.141176	0.385586	-1.44955	1.91327e-16	5.62552e-15	klc1
1	roof plate/dorsal progenitors	32.1122	25.3815	37.8308	-0.575785	2.01733e-16	5.9159e-15	tmsb4x
1	roof plate/dorsal progenitors	0.891466	0.606723	1.04234	-0.780722	2.04941e-16	5.99426e-15	ube2n
1	roof plate/dorsal progenitors	0.0134489	0.0957983	0.00962361	3.31535	2.09556e-16	6.11323e-15	mrap2
1	roof plate/dorsal progenitors	0.296253	0.270588	0.489735	-0.855902	2.22064e-16	6.46124e-15	fscn1
1	roof plate/dorsal progenitors	0.0564876	0.0134454	0.0863986	-2.6839	2.29444e-16	6.65863e-15	farsb
1	roof plate/dorsal progenitors	0.134632	0	0.0735672	N/A	2.46152e-16	7.12502e-15	ctbp2.1
1	roof plate/dorsal progenitors	1.01924	0.734454	1.25962	-0.778249	2.4963e-16	7.20702e-15	sh3bgrl3
1	roof plate/dorsal progenitors	0.65476	0.563025	0.925791	-0.717487	2.58584e-16	7.4463e-15	psma6
1	roof plate/dorsal progenitors	0.116502	0.0117647	0.0945252	-3.00623	2.68374e-16	7.70833e-15	sox10
1	roof plate/dorsal progenitors	0.0160992	0.102521	0.0145423	2.81759	2.7698e-16	7.93513e-15	fzd10
1	roof plate/dorsal progenitors	0.00805091	0.0773109	0.00876818	3.14032	2.79921e-16	7.99887e-15	msx1
1	roof plate/dorsal progenitors	0.186855	0.142857	0.294055	-1.04151	2.84509e-16	8.10925e-15	phf5a
1	roof plate/dorsal progenitors	0.179094	0.0470588	0.189692	-2.01112	2.86047e-16	8.13232e-15	slc1a5
1	roof plate/dorsal progenitors	0.248528	0.157983	0.32485	-1.04	2.93921e-16	8.33497e-15	ppp1r14b
1	roof plate/dorsal progenitors	0.131702	0.00168067	0.072284	-5.42657	3.04594e-16	8.61577e-15	sez6l2
1	roof plate/dorsal progenitors	0.569406	0.406723	0.70509	-0.793762	3.07721e-16	8.68224e-15	ndufa13
1	roof plate/dorsal progenitors	2.36992	0.0840336	1.16467	-3.79281	3.21676e-16	9.05311e-15	snca
1	roof plate/dorsal progenitors	3.36252	2.85882	4.26604	-0.577476	3.23122e-16	9.07095e-15	cox7c
1	roof plate/dorsal progenitors	0.0490047	0.0352941	0.119333	-1.75749	3.2697e-16	9.15599e-15	odf3
1	roof plate/dorsal progenitors	2.22402	0.944538	1.9692	-1.05993	3.29712e-16	9.20969e-15	atp1b3
1	roof plate/dorsal progenitors	0.138056	0.10084	0.229897	-1.18892	3.54464e-16	9.87637e-15	lsm2
1	roof plate/dorsal progenitors	0.0199377	0.12605	0.0228828	2.46167	3.7331e-16	1.03756e-14	pax3
1	roof plate/dorsal progenitors	0.0921549	0.0420168	0.140719	-1.74377	4.05719e-16	1.12484e-14	baz1b
1	roof plate/dorsal progenitors	0.114229	0	0.0724979	N/A	4.13748e-16	1.14426e-14	akap6
1	roof plate/dorsal progenitors	1.85446	1.41345	2.2716	-0.684492	4.37831e-16	1.20787e-14	ywhaq
1	roof plate/dorsal progenitors	0.113156	0.102521	0.226689	-1.1448	4.41068e-16	1.21381e-14	dnmt1
1	roof plate/dorsal progenitors	0.191467	0.156303	0.311377	-0.994322	4.53123e-16	1.24392e-14	eif6
1	roof plate/dorsal progenitors	0.243509	0.00672269	0.107784	-4.00297	4.5565e-16	1.24779e-14	eef1a2
1	roof plate/dorsal progenitors	0.0481547	0	0.0615911	N/A	4.57862e-16	1.25078e-14	LOC105947765
1	roof plate/dorsal progenitors	0.436777	0.129412	0.413174	-1.67478	4.73266e-16	1.28971e-14	acly
1	roof plate/dorsal progenitors	0.284388	0.221849	0.414243	-0.900901	4.85033e-16	1.31856e-14	sap18
1	roof plate/dorsal progenitors	0.356748	0.263866	0.509624	-0.949629	4.99466e-16	1.3545e-14	alyref
1	roof plate/dorsal progenitors	0.0718579	0.0655462	0.167237	-1.35131	5.78945e-16	1.56624e-14	mcm5
1	roof plate/dorsal progenitors	0.82583	0.794958	1.24701	-0.649518	6.16431e-16	1.66362e-14	myl12b
1	roof plate/dorsal progenitors	0.238917	0.00504202	0.111848	-4.47139	6.30061e-16	1.69631e-14	atp2b3
1	roof plate/dorsal progenitors	1.28376	1.14286	1.76155	-0.624199	6.61893e-16	1.77772e-14	atp5b
1	roof plate/dorsal progenitors	0.0167169	0.105882	0.0171086	2.62967	7.37644e-16	1.97643e-14	pdgfd
1	roof plate/dorsal progenitors	0.660558	0.472269	0.788067	-0.738709	8.24042e-16	2.20264e-14	smarce1
1	roof plate/dorsal progenitors	1.39015	1.18319	1.79598	-0.602085	8.43176e-16	2.2484e-14	atp5c1
1	roof plate/dorsal progenitors	1.11923	0.826891	1.32934	-0.684943	8.60336e-16	2.2887e-14	uqcr10
1	roof plate/dorsal progenitors	0.694278	0.568067	0.962361	-0.760516	8.93996e-16	2.37259e-14	sumo3
1	roof plate/dorsal progenitors	0.0623317	0	0.0793413	N/A	9.19689e-16	2.435e-14	rgs5
1	roof plate/dorsal progenitors	0.373874	0.294118	0.517322	-0.814671	9.40706e-16	2.48475e-14	hsd17b12
1	roof plate/dorsal progenitors	0.646211	0.0218487	0.354149	-4.01873	9.46051e-16	2.49298e-14	ebf3
1	roof plate/dorsal progenitors	0.10799	0.00168067	0.066296	-5.30181	1.10316e-15	2.90014e-14	smim18
1	roof plate/dorsal progenitors	0.04888	0.0285714	0.105218	-1.88074	1.10996e-15	2.91117e-14	LOC100490964
1	roof plate/dorsal progenitors	0.102277	0.0571429	0.158041	-1.46765	1.13584e-15	2.97207e-14	pycr1
1	roof plate/dorsal progenitors	0.33835	0.0571429	0.217066	-1.92549	1.20746e-15	3.15208e-14	endod1
1	roof plate/dorsal progenitors	0.148947	0.00672269	0.0825492	-3.61814	1.27206e-15	3.313e-14	gria2
1	roof plate/dorsal progenitors	0.291747	0.0336134	0.178144	-2.40593	1.34711e-15	3.5003e-14	cadps
1	roof plate/dorsal progenitors	0.0275864	0.00504202	0.0626604	-3.63548	1.37333e-15	3.56015e-14	ccnb3
1	roof plate/dorsal progenitors	0.0247979	0	0.0483319	N/A	1.44536e-15	3.73818e-14	arx
1	roof plate/dorsal progenitors	0.216373	0.00840336	0.113772	-3.75904	1.5295e-15	3.94668e-14	cplx2
1	roof plate/dorsal progenitors	0.647261	0.0756303	0.318862	-2.0759	1.61968e-15	4.16974e-14	syp
1	roof plate/dorsal progenitors	1.10601	0.428571	0.859709	-1.00431	1.62808e-15	4.18174e-14	atp6v0c
1	roof plate/dorsal progenitors	0.393497	0.394958	0.659324	-0.739289	1.65101e-15	4.23089e-14	anp32c
1	roof plate/dorsal progenitors	0.730017	0.420168	0.780582	-0.893583	1.70501e-15	4.3593e-14	sox11
1	roof plate/dorsal progenitors	0.578445	0.156303	0.447177	-1.51651	1.86211e-15	4.75008e-14	pgk1
1	roof plate/dorsal progenitors	0.101827	0.49916	0.162318	1.62068	1.87448e-15	4.77075e-14	frem2
1	roof plate/dorsal progenitors	0.165598	0.114286	0.263473	-1.20501	1.93638e-15	4.91709e-14	dnajc2
1	roof plate/dorsal progenitors	0.144815	0.0756303	0.200813	-1.40881	1.97609e-15	5.00655e-14	stip1
1	roof plate/dorsal progenitors	0.9919	0.502521	0.968991	-0.947299	2.00907e-15	5.07858e-14	arl6ip1
1	roof plate/dorsal progenitors	0.170928	0.0773109	0.236313	-1.61196	2.02107e-15	5.09739e-14	anxa5
1	roof plate/dorsal progenitors	0.0259196	0.139496	0.0282293	2.30496	2.07821e-15	5.22969e-14	efnb3
1	roof plate/dorsal progenitors	0.0371349	0.17479	0.034645	2.3349	2.24889e-15	5.64648e-14	fam124a
1	roof plate/dorsal progenitors	0.0487033	0.242017	0.0641574	1.91542	2.37433e-15	5.94808e-14	tll2
1	roof plate/dorsal progenitors	0.17353	0.00504202	0.0930282	-4.2056	2.38213e-15	5.95426e-14	LOC100494929
1	roof plate/dorsal progenitors	0.438467	0.0756303	0.266681	-1.81808	2.40047e-15	5.98671e-14	rab41
1	roof plate/dorsal progenitors	0.143308	0.0168067	0.107571	-2.67817	2.4206e-15	6.02346e-14	apc2
1	roof plate/dorsal progenitors	0.0359934	0	0.0538922	N/A	2.44847e-15	6.07929e-14	gngt1
1	roof plate/dorsal progenitors	0.101084	0.00840336	0.0823353	-3.29247	2.47073e-15	6.12095e-14	tmem35
1	roof plate/dorsal progenitors	0.605082	0.529412	0.837468	-0.661644	2.53813e-15	6.274e-14	psmb6
1	roof plate/dorsal progenitors	0.328404	0.0386555	0.195894	-2.34133	2.55346e-15	6.29797e-14	Xetrov90029740m.g.1
1	roof plate/dorsal progenitors	0.0336667	0.0151261	0.0786997	-2.37932	2.58675e-15	6.36602e-14	cdca3
1	roof plate/dorsal progenitors	0.189961	0.00336134	0.0823353	-4.6144	2.5945e-15	6.37107e-14	dnm1
1	roof plate/dorsal progenitors	0.588155	0.433613	0.712147	-0.715766	2.654e-15	6.50289e-14	h3f3a
1	roof plate/dorsal progenitors	0.180134	0.0806723	0.208725	-1.37146	2.81046e-15	6.87119e-14	smap2
1	roof plate/dorsal progenitors	0.778463	0.695798	1.08383	-0.6394	2.9419e-15	7.17683e-14	arpc2
1	roof plate/dorsal progenitors	0.0976446	0.0722689	0.179855	-1.31538	3.05823e-15	7.44435e-14	myh9
1	roof plate/dorsal progenitors	0.11902	0.0420168	0.144996	-1.78697	3.5365e-15	8.58984e-14	psme3
1	roof plate/dorsal progenitors	0.650254	0.0705882	0.295552	-2.06591	3.74038e-15	9.06536e-14	ndrg3
1	roof plate/dorsal progenitors	0.398918	0.339496	0.583832	-0.78216	4.07954e-15	9.86596e-14	syncrip
1	roof plate/dorsal progenitors	0.260993	0.189916	0.373396	-0.975346	4.16299e-15	1.0046e-13	cct4
1	roof plate/dorsal progenitors	0.461268	0.236975	0.465141	-0.972935	4.408e-15	1.06143e-13	nmnat2
1	roof plate/dorsal progenitors	0.0690092	0.0420168	0.154619	-1.87968	4.47175e-15	1.07447e-13	mcm2
1	roof plate/dorsal progenitors	0.453426	0.0655462	0.266253	-2.02221	5.25229e-15	1.25931e-13	nrsn1
1	roof plate/dorsal progenitors	0.17496	0.115966	0.250214	-1.10946	5.27805e-15	1.26278e-13	trmt112
1	roof plate/dorsal progenitors	0.482597	0.00672269	0.195038	-4.85858	5.2985e-15	1.26496e-13	syngr3
1	roof plate/dorsal progenitors	0.228268	0.142857	0.295338	-1.04779	5.54154e-15	1.32016e-13	mrps21
1	roof plate/dorsal progenitors	0.0582364	0	0.0695038	N/A	5.65002e-15	1.34314e-13	rgs1
1	roof plate/dorsal progenitors	0.111855	0.00672269	0.0889649	-3.72613	6.01027e-15	1.42575e-13	LOC100485269
1	roof plate/dorsal progenitors	0.139653	0.0806723	0.191403	-1.24647	6.20354e-15	1.46848e-13	timm10
1	roof plate/dorsal progenitors	0.0241117	0	0.0654405	N/A	6.32297e-15	1.49358e-13	cav1
1	roof plate/dorsal progenitors	0.186822	0.00840336	0.106929	-3.66954	7.33267e-15	1.72844e-13	fgf13
1	roof plate/dorsal progenitors	0.085911	0.0218487	0.123396	-2.49767	7.4584e-15	1.75437e-13	pcolce2
1	roof plate/dorsal progenitors	0.126171	0.0941176	0.209581	-1.15497	7.5648e-15	1.77566e-13	rexo2
1	roof plate/dorsal progenitors	0.0616508	0.0436975	0.131309	-1.58734	7.61784e-15	1.78436e-13	hells
1	roof plate/dorsal progenitors	0.985206	0.739496	1.18991	-0.686234	8.03407e-15	1.87792e-13	LOC101732809
1	roof plate/dorsal progenitors	0.349154	0.371429	0.60308	-0.699264	8.20451e-15	1.91376e-13	nudc
1	roof plate/dorsal progenitors	0.633352	0.551261	0.868691	-0.656109	9.37845e-15	2.18303e-13	cct3
1	roof plate/dorsal progenitors	0.0763196	0.0453782	0.144996	-1.67594	9.41332e-15	2.18659e-13	cdc6
1	roof plate/dorsal progenitors	0.0430147	0	0.0532506	N/A	9.59227e-15	2.22354e-13	LOC101733334
1	roof plate/dorsal progenitors	0.0229797	0.00504202	0.0556031	-3.46309	1.04115e-14	2.40843e-13	cenpf
1	roof plate/dorsal progenitors	0.547738	0.504202	0.78935	-0.646664	1.07001e-14	2.47009e-13	srsf7
1	roof plate/dorsal progenitors	0.269468	0.146218	0.314585	-1.10532	1.13416e-14	2.61277e-13	vat1
1	roof plate/dorsal progenitors	3.80845	4.67731	6.6142	-0.499887	1.16074e-14	2.66851e-13	krt18
1	roof plate/dorsal progenitors	0.0968863	0.0621849	0.167451	-1.4291	1.2111e-14	2.77856e-13	manf
1	roof plate/dorsal progenitors	0.102349	0	0.064799	N/A	1.27964e-14	2.9298e-13	cldn19
1	roof plate/dorsal progenitors	0.0983173	0.0689076	0.171728	-1.31739	1.28685e-14	2.94028e-13	rpa2
1	roof plate/dorsal progenitors	0.150821	0.097479	0.211719	-1.11899	1.3321e-14	3.03746e-13	tmem126a
1	roof plate/dorsal progenitors	0.751052	0.608403	0.943755	-0.633385	1.33673e-14	3.0418e-13	ndufa6
1	roof plate/dorsal progenitors	0.0493339	0.0302521	0.102438	-1.75964	1.43991e-14	3.26994e-13	prim1
1	roof plate/dorsal progenitors	0.126277	0.0756303	0.190975	-1.33635	1.45903e-14	3.30665e-13	wdr77
1	roof plate/dorsal progenitors	0.685713	0.764706	1.14371	-0.580748	1.47413e-14	3.33409e-13	prdx6
1	roof plate/dorsal progenitors	0.222869	0.173109	0.328486	-0.924149	1.53982e-14	3.47564e-13	actl6a
1	roof plate/dorsal progenitors	0.119036	0.0605042	0.175577	-1.537	1.63623e-14	3.6858e-13	rangap1
1	roof plate/dorsal progenitors	0.11539	0	0.0660821	N/A	1.65811e-14	3.72758e-13	abcg4
1	roof plate/dorsal progenitors	0.119046	0.458824	0.131523	1.80263	1.83604e-14	4.1193e-13	nppc
1	roof plate/dorsal progenitors	0.0497095	0.00840336	0.0686484	-3.03019	1.92225e-14	4.30406e-13	pxdn
1	roof plate/dorsal progenitors	0.112654	0.0386555	0.13858	-1.84197	1.93333e-14	4.32021e-13	hars2
1	roof plate/dorsal progenitors	0.696372	0.613445	0.950385	-0.631577	1.968e-14	4.38891e-13	chd4
1	roof plate/dorsal progenitors	0.0140099	0.0857143	0.0128315	2.73985	1.97533e-14	4.39649e-13	ahnak2
1	roof plate/dorsal progenitors	0.0205998	0	0.0459795	N/A	2.02305e-14	4.49374e-13	fli1
1	roof plate/dorsal progenitors	0.169251	0.10084	0.234388	-1.21683	2.05892e-14	4.56435e-13	ube2s
1	roof plate/dorsal progenitors	0.0405739	0	0.0461933	N/A	2.11985e-14	4.69012e-13	nrk
1	roof plate/dorsal progenitors	0.0400106	0.221849	0.0318648	2.79954	2.13029e-14	4.7039e-13	nog
1	roof plate/dorsal progenitors	0.175983	0.163025	0.29769	-0.868717	2.15912e-14	4.75816e-13	ruvbl1
1	roof plate/dorsal progenitors	0.175311	0.127731	0.260693	-1.02924	2.18416e-14	4.80386e-13	serp1
1	roof plate/dorsal progenitors	0.378227	0.0840336	0.24337	-1.53412	2.22504e-14	4.88417e-13	snap91
1	roof plate/dorsal progenitors	0.12921	0	0.0744226	N/A	2.26413e-14	4.96022e-13	emb
1	roof plate/dorsal progenitors	0.0736981	0.0252101	0.107998	-2.09894	2.33289e-14	5.10086e-13	ccdc167
1	roof plate/dorsal progenitors	0.20182	0.0201681	0.125535	-2.63794	2.47543e-14	5.40196e-13	olfm2
1	roof plate/dorsal progenitors	0.0935725	0.00336134	0.0671514	-4.32031	2.50102e-14	5.44715e-13	ebf4
1	roof plate/dorsal progenitors	0.195314	0.107563	0.250214	-1.21798	2.5889e-14	5.62757e-13	cops5
1	roof plate/dorsal progenitors	3.96493	2.88739	4.31116	-0.578309	2.64886e-14	5.74675e-13	oaz1
1	roof plate/dorsal progenitors	0.0421919	0.00336134	0.0592387	-4.13943	2.68132e-14	5.80589e-13	cpxm1
1	roof plate/dorsal progenitors	0.115825	0.12605	0.242943	-0.946615	2.8242e-14	6.10343e-13	chaf1a
1	roof plate/dorsal progenitors	0.0664408	0.0268908	0.106715	-1.98858	2.93202e-14	6.32422e-13	smtn
1	roof plate/dorsal progenitors	0.411288	0.327731	0.55988	-0.772606	2.99202e-14	6.44119e-13	arpc4
1	roof plate/dorsal progenitors	0.147653	0.134454	0.27438	-1.02906	3.40264e-14	7.31109e-13	uhrf1
1	roof plate/dorsal progenitors	0.0764771	0.00504202	0.0643713	-3.67434	3.53773e-14	7.58676e-13	gpr162
1	roof plate/dorsal progenitors	0.109562	0.0436975	0.148204	-1.76196	3.57701e-14	7.6563e-13	ldlr
1	roof plate/dorsal progenitors	0.269802	0.0823529	0.235244	-1.51426	3.64973e-14	7.79701e-13	cd59
1	roof plate/dorsal progenitors	1.4975	1.36303	1.95145	-0.517737	3.69734e-14	7.88365e-13	tma7
1	roof plate/dorsal progenitors	0.916814	0.939496	1.42301	-0.598988	3.96427e-14	8.43672e-13	calr
1	roof plate/dorsal progenitors	0.223568	0.141176	0.295979	-1.068	4.03687e-14	8.5749e-13	eif4e
1	roof plate/dorsal progenitors	0.104641	0.0151261	0.103507	-2.77462	4.17791e-14	8.85764e-13	hras
1	roof plate/dorsal progenitors	0.129247	0.0588235	0.181993	-1.62942	4.39933e-14	9.30942e-13	glrx
1	roof plate/dorsal progenitors	0.208563	0.122689	0.28379	-1.20981	4.49087e-14	9.48515e-13	tktl2
1	roof plate/dorsal progenitors	0.546206	0.552941	0.930282	-0.750543	4.50968e-14	9.50691e-13	hsp90b1
1	roof plate/dorsal progenitors	0.280862	0.210084	0.384944	-0.873684	4.61844e-14	9.71786e-13	vbp1
1	roof plate/dorsal progenitors	1.37819	0.998319	1.95509	-0.969662	4.70883e-14	9.88943e-13	clu
1	roof plate/dorsal progenitors	0.0635831	0.0201681	0.0930282	-2.2056	4.8783e-14	1.02261e-12	phgdh
1	roof plate/dorsal progenitors	0.0896846	0.0403361	0.122754	-1.60563	5.00133e-14	1.04644e-12	bcl7a
1	roof plate/dorsal progenitors	0.0558027	0	0.0639435	N/A	5.04209e-14	1.053e-12	LOC100492872
1	roof plate/dorsal progenitors	0.239287	0.213445	0.372327	-0.802702	5.14401e-14	1.07228e-12	snrpb2
1	roof plate/dorsal progenitors	0.154659	0.0134454	0.09645	-2.84267	5.25392e-14	1.09315e-12	LOC100485895
1	roof plate/dorsal progenitors	0.155407	0	0.0547476	N/A	5.48881e-14	1.1399e-12	slc12a5
1	roof plate/dorsal progenitors	0.137608	0.472269	0.158896	1.57152	5.682e-14	1.17783e-12	LOC100486924
1	roof plate/dorsal progenitors	1.25781	3.16807	1.17622	1.42945	5.74287e-14	1.18824e-12	msi2
1	roof plate/dorsal progenitors	0.755066	0.685714	1.01882	-0.571219	5.76892e-14	1.19143e-12	pomp
1	roof plate/dorsal progenitors	0.172557	0.0420168	0.149701	-1.83304	5.80412e-14	1.19648e-12	rab39b
1	roof plate/dorsal progenitors	0.880796	0.890756	1.31352	-0.560331	6.01668e-14	1.23802e-12	hnrnpa2b1
1	roof plate/dorsal progenitors	4.89635	12.6387	5.11719	1.30442	6.08813e-14	1.25042e-12	glud1
1	roof plate/dorsal progenitors	0.124496	0.0739496	0.183062	-1.30772	6.18216e-14	1.2674e-12	tomm40
1	roof plate/dorsal progenitors	0.056879	0.00504202	0.0620188	-3.62063	6.19805e-14	1.26833e-12	ppp1r1b
1	roof plate/dorsal progenitors	0.12288	0.0302521	0.121685	-2.00805	6.67809e-14	1.36406e-12	sh3bgrl
1	roof plate/dorsal progenitors	0.0395285	0	0.0508982	N/A	6.79747e-14	1.38591e-12	alox5ap
1	roof plate/dorsal progenitors	0.21452	0.00504202	0.0876818	-4.1202	7.08196e-14	1.44129e-12	slc1a2
1	roof plate/dorsal progenitors	0.0888622	0.314286	0.0951668	1.72355	7.23064e-14	1.46887e-12	lrp4
1	roof plate/dorsal progenitors	0.799514	0.680672	1.02737	-0.593929	7.31187e-14	1.48268e-12	2007-09-01
1	roof plate/dorsal progenitors	0.253365	0.141176	0.293199	-1.05438	7.51408e-14	1.52092e-12	kif5b
1	roof plate/dorsal progenitors	0.130077	0.0806723	0.184559	-1.19394	7.65592e-14	1.54683e-12	psmg1
1	roof plate/dorsal progenitors	0.0622557	0.0453782	0.122541	-1.43319	7.97838e-14	1.60907e-12	LOC101733721
1	roof plate/dorsal progenitors	0.360753	0.258824	0.45509	-0.814183	8.21285e-14	1.65337e-12	bud31
1	roof plate/dorsal progenitors	0.0986512	0.010084	0.0810522	-3.00678	8.24234e-14	1.65633e-12	gng2
1	roof plate/dorsal progenitors	0.0414324	0	0.0515398	N/A	8.49142e-14	1.70331e-12	myo1a
1	roof plate/dorsal progenitors	0.0959208	0	0.0551754	N/A	8.68523e-14	1.73907e-12	gabbr2
1	roof plate/dorsal progenitors	0.298704	0.220168	0.39136	-0.829892	9.31906e-14	1.86264e-12	tpm1
1	roof plate/dorsal progenitors	0.0180504	0.0991597	0.0177502	2.48192	9.49577e-14	1.89458e-12	Xetrov90021455m.g
1	roof plate/dorsal progenitors	0.3413	0.289076	0.472412	-0.7086	9.74876e-14	1.94158e-12	cdkn2aipnl
1	roof plate/dorsal progenitors	0.346961	0.285714	0.473482	-0.728735	1.00683e-13	2.00165e-12	mrpl33
1	roof plate/dorsal progenitors	0.088767	0.0218487	0.108854	-2.31677	1.05131e-13	2.08638e-12	ndnf
1	roof plate/dorsal progenitors	0.707469	0.12605	0.376604	-1.57905	1.06424e-13	2.10829e-12	stxbp1
1	roof plate/dorsal progenitors	0.423129	0.0588235	0.224337	-1.9312	1.07663e-13	2.12907e-12	cntn1
1	roof plate/dorsal progenitors	0.0315784	0.0134454	0.0731394	-2.44354	1.11572e-13	2.20247e-12	anln
1	roof plate/dorsal progenitors	1.77644	1.96639	2.7083	-0.461839	1.16548e-13	2.29663e-12	h2afv
1	roof plate/dorsal progenitors	0.121468	0.00672269	0.0947391	-3.81685	1.17941e-13	2.31999e-12	LOC100497848
1	roof plate/dorsal progenitors	0.470195	0.14958	0.349016	-1.22238	1.19164e-13	2.33992e-12	ywhah
1	roof plate/dorsal progenitors	0.230016	0.168067	0.329555	-0.971482	1.23778e-13	2.42627e-12	psmd1
1	roof plate/dorsal progenitors	0.0531545	0.00504202	0.0605218	-3.58538	1.24154e-13	2.42938e-12	foxc2
1	roof plate/dorsal progenitors	0.107691	0.00336134	0.0656544	-4.28778	1.37239e-13	2.68072e-12	dmtn
1	roof plate/dorsal progenitors	0.0799384	0.0621849	0.152267	-1.29197	1.41945e-13	2.7678e-12	spc25
1	roof plate/dorsal progenitors	0.725914	0.704202	1.03828	-0.560136	1.43816e-13	2.7994e-12	psmb3
1	roof plate/dorsal progenitors	0.240922	0.206723	0.360992	-0.804271	1.44361e-13	2.80513e-12	g3bp1
1	roof plate/dorsal progenitors	0.366032	1.13109	0.403978	1.48537	1.46845e-13	2.84843e-12	neo1
1	roof plate/dorsal progenitors	0.171898	0.0319328	0.124038	-1.95767	1.47322e-13	2.85273e-12	atp6v1e1
1	roof plate/dorsal progenitors	0.219887	0.0470588	0.172583	-1.87476	1.63196e-13	3.15464e-12	dpysl4
1	roof plate/dorsal progenitors	0.233488	0.0588235	0.230325	-1.96921	1.64579e-13	3.1759e-12	ddit3
1	roof plate/dorsal progenitors	0.23242	0.210084	0.371685	-0.823115	1.78079e-13	3.43048e-12	hdac1
1	roof plate/dorsal progenitors	0.416017	1.34958	0.518178	1.38099	1.89566e-13	3.64548e-12	lpar1
1	roof plate/dorsal progenitors	0.0487767	0.00336134	0.0596664	-4.14981	1.90283e-13	3.65297e-12	alox5
1	roof plate/dorsal progenitors	0.117422	0.00672269	0.113772	-4.08097	1.92023e-13	3.68006e-12	Xetrov90013016m.g
1	roof plate/dorsal progenitors	0.0616746	0.0285714	0.10586	-1.88951	1.92687e-13	3.68645e-12	gmnn
1	roof plate/dorsal progenitors	0.445913	0.364706	0.58148	-0.672996	1.94368e-13	3.71226e-12	mcts1
1	roof plate/dorsal progenitors	0.093484	0.102521	0.202096	-0.97912	2.0028e-13	3.81866e-12	LOC100491408
1	roof plate/dorsal progenitors	0.0923623	0.0201681	0.0906758	-2.16864	2.13945e-13	4.07224e-12	tmem178.2
1	roof plate/dorsal progenitors	0.23804	0.0134454	0.111848	-3.05635	2.15586e-13	4.0965e-12	napb
1	roof plate/dorsal progenitors	0.579236	0.337815	0.820145	-1.27965	2.22157e-13	4.2142e-12	tfpi2
1	roof plate/dorsal progenitors	0.0840016	0.0168067	0.0883234	-2.39376	2.34643e-13	4.4435e-12	acot7
1	roof plate/dorsal progenitors	0.37156	0.231933	0.414029	-0.836025	2.42392e-13	4.58247e-12	rab1a
1	roof plate/dorsal progenitors	0.0339736	0.0151261	0.070787	-2.22645	2.45783e-13	4.63873e-12	kiaa1524
1	roof plate/dorsal progenitors	0.0396922	0.00168067	0.0515398	-4.93858	2.53813e-13	4.78222e-12	mef2c
1	roof plate/dorsal progenitors	0.0359802	0.00168067	0.0504705	-4.90833	2.56304e-13	4.82103e-12	twist1
1	roof plate/dorsal progenitors	3.87215	10.5126	4.24444	1.30847	2.57618e-13	4.8376e-12	mt4
1	roof plate/dorsal progenitors	0.087623	0.00168067	0.176647	-6.71568	2.63861e-13	4.94652e-12	slc2a2
1	roof plate/dorsal progenitors	0.614788	0.515966	0.78272	-0.60122	2.70552e-13	5.06345e-12	ndufc1
1	roof plate/dorsal progenitors	0.26551	0.173109	0.325278	-0.909991	2.71094e-13	5.0651e-12	uqcrc1
1	roof plate/dorsal progenitors	0.124112	0.0151261	0.099444	-2.71685	2.75892e-13	5.14614e-12	sh3pxd2a
1	roof plate/dorsal progenitors	0.124403	0.010084	0.0806245	-2.99914	2.80524e-13	5.22382e-12	evl
1	roof plate/dorsal progenitors	0.0902617	0.0537815	0.14414	-1.42229	2.9166e-13	5.42216e-12	dtymk
1	roof plate/dorsal progenitors	0.0335558	0.0168067	0.0731394	-2.12161	3.24845e-13	6.02906e-12	nuf2
1	roof plate/dorsal progenitors	0.0220168	0.00672269	0.0532506	-2.98569	3.33448e-13	6.17847e-12	bub1
1	roof plate/dorsal progenitors	0.0361266	0.0168067	0.0778443	-2.21155	3.41194e-13	6.31153e-12	aspm
1	roof plate/dorsal progenitors	0.445458	0.289076	0.488452	-0.756769	3.61999e-13	6.68532e-12	ndufs6
1	roof plate/dorsal progenitors	0.532814	0.401681	0.645423	-0.684197	3.74295e-13	6.90099e-12	psmd8
1	roof plate/dorsal progenitors	0.260237	0.0436975	0.162104	-1.8913	3.92198e-13	7.21915e-12	LOC100497306
1	roof plate/dorsal progenitors	0.0409104	0.00168067	0.0511121	-4.92655	3.94039e-13	7.24111e-12	LOC100490253
1	roof plate/dorsal progenitors	0.0217483	0.00504202	0.0498289	-3.30491	3.95783e-13	7.26123e-12	donson
1	roof plate/dorsal progenitors	0.0540533	0.183193	0.0297263	2.62356	4.01892e-13	7.36122e-12	ntng1
1	roof plate/dorsal progenitors	0.0475499	0.17479	0.0359281	2.28244	4.16547e-13	7.61715e-12	LOC100493841
1	roof plate/dorsal progenitors	0.359133	0.342857	0.533362	-0.637507	4.29211e-13	7.8359e-12	naa50
1	roof plate/dorsal progenitors	0.268143	0.0605042	0.175577	-1.537	4.33221e-13	7.89622e-12	brsk1
1	roof plate/dorsal progenitors	0.457536	0.418487	0.648204	-0.631263	4.45e-13	8.0977e-12	myef2
1	roof plate/dorsal progenitors	0.109294	0.0352941	0.122754	-1.79828	4.67448e-13	8.49235e-12	nars
1	roof plate/dorsal progenitors	0.806759	0.680672	0.979256	-0.524725	4.75948e-13	8.63274e-12	tceb2
1	roof plate/dorsal progenitors	0.128812	0.087395	0.194825	-1.15655	4.76757e-13	8.6334e-12	LOC100492076
1	roof plate/dorsal progenitors	0.100273	0.119328	0.221985	-0.89553	4.83118e-13	8.73443e-12	nme5
1	roof plate/dorsal progenitors	0.603765	0.547899	0.805817	-0.556542	5.02339e-13	9.06726e-12	psmb2
1	roof plate/dorsal progenitors	1.5598	1.47899	2.01925	-0.449204	5.33844e-13	9.62038e-12	atp5l
1	roof plate/dorsal progenitors	0.552715	0.34958	0.584046	-0.740461	5.76728e-13	1.03765e-11	LOC100489195
1	roof plate/dorsal progenitors	0.446509	0.193277	0.374893	-0.955807	5.81082e-13	1.0438e-11	rnasek
1	roof plate/dorsal progenitors	0.00715952	0.0621849	0.00769889	3.01384	5.95754e-13	1.06844e-11	spink2
1	roof plate/dorsal progenitors	0.201761	0.0386555	0.139008	-1.84642	6.01883e-13	1.0777e-11	map6
1	roof plate/dorsal progenitors	0.0327402	0.00672269	0.0553892	-3.04249	6.04888e-13	1.08135e-11	emilin2
1	roof plate/dorsal progenitors	0.150057	0.00504202	0.154192	-4.93458	6.1778e-13	1.10263e-11	tf
1	roof plate/dorsal progenitors	0.338607	0.27563	0.45124	-0.711162	6.19923e-13	1.10469e-11	ndufb8
1	roof plate/dorsal progenitors	0.0912407	0.00840336	0.0720701	-3.10036	6.30123e-13	1.12108e-11	gng4
1	roof plate/dorsal progenitors	0.128913	0.0571429	0.151839	-1.4099	6.35936e-13	1.12962e-11	LOC100497538
1	roof plate/dorsal progenitors	0.0972647	0.010084	0.0727117	-2.85012	6.70867e-13	1.18978e-11	cnrip1
1	roof plate/dorsal progenitors	1.01935	0.971429	1.35137	-0.476242	6.85917e-13	1.21454e-11	psmb4
1	roof plate/dorsal progenitors	0.0155528	0	0.0355004	N/A	7.05369e-13	1.24701e-11	fam72a
1	roof plate/dorsal progenitors	0.514504	0.260504	0.472626	-0.859393	7.17905e-13	1.26716e-11	sptbn1
1	roof plate/dorsal progenitors	0.0296164	0.0151261	0.0680068	-2.16864	7.37993e-13	1.30057e-11	c4orf46
1	roof plate/dorsal progenitors	0.0229546	0	0.0583832	N/A	7.77906e-13	1.36875e-11	cdh5
1	roof plate/dorsal progenitors	0.845465	0.527731	0.866339	-0.715128	8.02678e-13	1.41011e-11	ap2m1
1	roof plate/dorsal progenitors	0.16493	0.00672269	0.0985885	-3.87431	8.05106e-13	1.41216e-11	slc32a1
1	roof plate/dorsal progenitors	0.277751	0.218487	0.36976	-0.759041	8.20939e-13	1.43767e-11	naa38
1	roof plate/dorsal progenitors	0.115699	0.00504202	0.0656544	-3.70282	8.55665e-13	1.49614e-11	trim67
1	roof plate/dorsal progenitors	0.0812842	0.0537815	0.137297	-1.35212	8.58068e-13	1.498e-11	cxcr4
1	roof plate/dorsal progenitors	0.183387	0.0117647	0.0977331	-3.05438	8.71899e-13	1.51977e-11	sez6l
1	roof plate/dorsal progenitors	0.213132	0.0504202	0.170445	-1.75723	8.77149e-13	1.52654e-11	pappa
1	roof plate/dorsal progenitors	0.139773	0.105882	0.213216	-1.00986	8.85737e-13	1.53909e-11	ptprz1
1	roof plate/dorsal progenitors	0.556391	0.502521	0.735458	-0.549458	8.93036e-13	1.54936e-11	ubl5
1	roof plate/dorsal progenitors	0.21584	0.189916	0.332335	-0.807278	9.06082e-13	1.56956e-11	psma5
1	roof plate/dorsal progenitors	0.298182	0.218487	0.367622	-0.750673	9.26867e-13	1.60308e-11	ndufs3
1	roof plate/dorsal progenitors	0.265735	0.186555	0.335971	-0.848738	9.45315e-13	1.63246e-11	ndufa9
1	roof plate/dorsal progenitors	0.0634914	0.322689	0.0528229	2.61091	9.58147e-13	1.65206e-11	glis3
1	roof plate/dorsal progenitors	0.0943069	0.00168067	0.0551754	-5.03691	9.71149e-13	1.6719e-11	diras2
1	roof plate/dorsal progenitors	0.0777558	0.0302521	0.113559	-1.90833	1.00298e-12	1.72404e-11	msmo1
1	roof plate/dorsal progenitors	1.11049	0.813445	1.23546	-0.602928	1.00565e-12	1.72599e-11	tpi1
1	roof plate/dorsal progenitors	0.663924	0.6	0.871685	-0.538845	1.02404e-12	1.75484e-11	gstm1
1	roof plate/dorsal progenitors	0.201344	0.00840336	0.0902481	-3.42486	1.04848e-12	1.79398e-11	slc6a17
1	roof plate/dorsal progenitors	0.837371	0.742857	1.06993	-0.526362	1.11338e-12	1.90212e-11	fus
1	roof plate/dorsal progenitors	0.0314939	0	0.0378529	N/A	1.11892e-12	1.90865e-11	LOC100493218
1	roof plate/dorsal progenitors	0.126495	0.00168067	0.0660821	-5.29715	1.15374e-12	1.96506e-11	srrm3
1	roof plate/dorsal progenitors	0.15672	0.105882	0.211506	-0.998233	1.17028e-12	1.99019e-11	prelid1
1	roof plate/dorsal progenitors	0.0649944	0.00504202	0.0585971	-3.53876	1.19406e-12	2.02754e-11	pkib
1	roof plate/dorsal progenitors	0.10586	0.0453782	0.134517	-1.56772	1.25783e-12	2.13258e-11	cmpk1
1	roof plate/dorsal progenitors	0.239337	0.0605042	0.176433	-1.54401	1.26661e-12	2.14421e-11	bsn
1	roof plate/dorsal progenitors	0.0368051	0.00336134	0.0549615	-4.03131	1.27991e-12	2.16345e-11	LOC100145348
1	roof plate/dorsal progenitors	0.15695	0.0588235	0.163174	-1.47194	1.29036e-12	2.17782e-11	xbp1
1	roof plate/dorsal progenitors	0.680641	0.208403	0.45509	-1.12677	1.33214e-12	2.24494e-11	ywhag
1	roof plate/dorsal progenitors	0.291537	0.272269	0.439478	-0.690759	1.43854e-12	2.4206e-11	phb
1	roof plate/dorsal progenitors	3.03721	1.89916	2.87468	-0.59804	1.47962e-12	2.48598e-11	ywhab
1	roof plate/dorsal progenitors	0.0354935	0	0.0440547	N/A	1.49224e-12	2.50342e-11	fermt3
1	roof plate/dorsal progenitors	0.24856	0.181513	0.340676	-0.90833	1.5016e-12	2.51534e-11	mmp14
1	roof plate/dorsal progenitors	0.049306	0	0.0517536	N/A	1.52936e-12	2.55802e-11	olig1
1	roof plate/dorsal progenitors	0.233224	0.00336134	0.0998717	-4.89297	1.53685e-12	2.56669e-11	elavl2
1	roof plate/dorsal progenitors	0.826051	0.811765	1.36719	-0.752085	1.6377e-12	2.73105e-11	ctgf
1	roof plate/dorsal progenitors	0.359169	0.231933	0.403978	-0.800569	1.64819e-12	2.74444e-11	ppp1cc
1	roof plate/dorsal progenitors	0.0997348	0.373109	0.125749	1.56906	1.65755e-12	2.75593e-11	slc39a12
1	roof plate/dorsal progenitors	0.0317094	0.0168067	0.0697177	-2.05249	1.68158e-12	2.79173e-11	cdc20
1	roof plate/dorsal progenitors	0.0904042	0.0319328	0.121257	-1.92496	1.71086e-12	2.83612e-11	neurl1b
1	roof plate/dorsal progenitors	0.547875	0.478992	0.708725	-0.565226	1.72666e-12	2.85807e-11	psmb5
1	roof plate/dorsal progenitors	0.293579	0.260504	0.419376	-0.686936	1.74416e-12	2.88276e-11	znf326
1	roof plate/dorsal progenitors	0.0114584	0.0621849	0.00727117	3.0963	1.75397e-12	2.89469e-11	racgap1.2
1	roof plate/dorsal progenitors	0.355697	0.290756	0.461719	-0.667206	1.77533e-12	2.92563e-11	ndufb6
1	roof plate/dorsal progenitors	0.0504255	0.010084	0.0712147	-2.8201	1.82145e-12	2.9972e-11	hsph1
1	roof plate/dorsal progenitors	0.296059	0.295798	0.457656	-0.62965	1.85821e-12	3.0532e-11	parp1
1	roof plate/dorsal progenitors	0.492771	0.257143	0.453379	-0.818147	1.87443e-12	3.07534e-11	atp6v1f
1	roof plate/dorsal progenitors	0.061676	0.0285714	0.0915312	-1.67969	1.96e-12	3.21101e-11	gtf2h5
1	roof plate/dorsal progenitors	0.070461	0.0151261	0.0928144	-2.61731	1.99367e-12	3.26138e-11	rgs2
1	roof plate/dorsal progenitors	0.450933	0.253782	0.449102	-0.823456	2.06005e-12	3.36505e-11	dynlrb1
1	roof plate/dorsal progenitors	0.0369119	0.181513	0.0494012	1.87745	2.14173e-12	3.49336e-11	LOC101733912
1	roof plate/dorsal progenitors	0.299314	0.206723	0.357571	-0.790531	2.23708e-12	3.64357e-11	capza2
1	roof plate/dorsal progenitors	0.100508	0.0235294	0.0996578	-2.08252	2.24228e-12	3.64673e-11	letm1
1	roof plate/dorsal progenitors	0.110176	0.0285714	0.103721	-1.86006	2.28555e-12	3.71169e-11	sipa1
1	roof plate/dorsal progenitors	0.00694338	0.0537815	0.00598802	3.16696	2.34188e-12	3.79766e-11	fam179a
1	roof plate/dorsal progenitors	2.92775	2.84706	3.77545	-0.407176	2.40739e-12	3.89823e-11	LOC100492571
1	roof plate/dorsal progenitors	0.101634	0.0436975	0.11976	-1.45453	2.41188e-12	3.89984e-11	spryd7
1	roof plate/dorsal progenitors	0.133446	0.0941176	0.186698	-0.98817	2.447e-12	3.95092e-11	c9orf69
1	roof plate/dorsal progenitors	0.662859	0.608403	0.876604	-0.526897	2.48415e-12	4.0051e-11	cct7
1	roof plate/dorsal progenitors	0.0561835	0.221849	0.0654405	1.76132	2.49459e-12	4.01614e-11	ctnnal1
1	roof plate/dorsal progenitors	0.272822	0.991597	0.376604	1.39671	2.49839e-12	4.01647e-11	adgrv1
1	roof plate/dorsal progenitors	0.584119	0.188235	0.447605	-1.24969	2.52587e-12	4.05482e-11	gpi
1	roof plate/dorsal progenitors	0.068655	0.0302521	0.102866	-1.76565	2.53454e-12	4.06291e-11	blmh
1	roof plate/dorsal progenitors	0.197556	0.0789916	0.207442	-1.39294	2.53884e-12	4.06396e-11	LOC100145508
1	roof plate/dorsal progenitors	0.309618	0.223529	0.384303	-0.781779	2.60749e-12	4.16789e-11	rab2a
1	roof plate/dorsal progenitors	0.142275	0.087395	0.188837	-1.11152	2.61152e-12	4.16837e-11	cluh
1	roof plate/dorsal progenitors	0.70741	0.522689	0.802395	-0.61836	2.64471e-12	4.21532e-11	slc3a2
1	roof plate/dorsal progenitors	0.0604571	0.252101	0.0774166	1.70329	2.67188e-12	4.25256e-11	abcc3
1	roof plate/dorsal progenitors	0.087099	0.0352941	0.116553	-1.72348	2.72866e-12	4.33674e-11	trap1
1	roof plate/dorsal progenitors	0.274036	0.210084	0.362275	-0.786121	2.81124e-12	4.46164e-11	lsm12
1	roof plate/dorsal progenitors	0.0220212	0.010084	0.0566724	-2.49057	2.85196e-12	4.51985e-11	aurkb
1	roof plate/dorsal progenitors	0.0239826	0.010084	0.0568862	-2.49601	3.03516e-12	4.80337e-11	esco2
1	roof plate/dorsal progenitors	0.0814839	0.00504202	0.0579555	-3.52287	3.04103e-12	4.80587e-11	celf3.1
1	roof plate/dorsal progenitors	0.471574	0.361345	0.562447	-0.638341	3.16958e-12	5.00193e-11	ptp4a2
1	roof plate/dorsal progenitors	0.281612	0.189916	0.335329	-0.820218	3.21531e-12	5.06695e-11	ndufa5
1	roof plate/dorsal progenitors	0.254856	0.0302521	0.144568	-2.25664	3.23688e-12	5.09375e-11	iglon5
1	roof plate/dorsal progenitors	0.496736	0.408403	0.618905	-0.599723	3.47917e-12	5.46733e-11	actr3
1	roof plate/dorsal progenitors	0.081127	0	0.0508982	N/A	3.50384e-12	5.49837e-11	c16orf45
1	roof plate/dorsal progenitors	0.0456549	0	0.0434132	N/A	3.56575e-12	5.58768e-11	il13ra2
1	roof plate/dorsal progenitors	0.0651366	0.00336134	0.0553892	-4.04249	3.58076e-12	5.60333e-11	stmn4
1	roof plate/dorsal progenitors	0.0294635	0.00504202	0.048118	-3.25451	3.66306e-12	5.72411e-11	emilin1
1	roof plate/dorsal progenitors	0.150205	0.115966	0.222626	-0.940917	3.84511e-12	6.0002e-11	gspt1
1	roof plate/dorsal progenitors	0.0383882	0.152941	0.039136	1.96641	3.91009e-12	6.09308e-11	ghr
1	roof plate/dorsal progenitors	0.0192363	0.00168067	0.0384944	-4.51754	4.20111e-12	6.53747e-11	ntn1.1
1	roof plate/dorsal progenitors	0.276973	0.22521	0.39414	-0.807438	4.35376e-12	6.76559e-11	msn
1	roof plate/dorsal progenitors	0.237803	0.0336134	0.133875	-1.99378	4.49171e-12	6.97027e-11	chga
1	roof plate/dorsal progenitors	0.259993	0.268908	0.413388	-0.620384	4.54412e-12	7.04182e-11	polr2l.1
1	roof plate/dorsal progenitors	0.221606	0.00840336	0.123182	-3.87368	4.64851e-12	7.19361e-11	gad2
1	roof plate/dorsal progenitors	0.0669435	0.0151261	0.0793413	-2.39104	4.71989e-12	7.29396e-11	tars
1	roof plate/dorsal progenitors	0.285073	0.235294	0.401198	-0.769848	5.04277e-12	7.78216e-11	ier3
1	roof plate/dorsal progenitors	0.0790673	0.00168067	0.0489735	-4.86489	5.13103e-12	7.90745e-11	edil3
1	roof plate/dorsal progenitors	0.679825	0.746218	1.01839	-0.448623	5.18379e-12	7.97776e-11	snrpd3
1	roof plate/dorsal progenitors	0.538225	0.112605	0.296193	-1.39527	5.2569e-12	8.07914e-11	vamp2
1	roof plate/dorsal progenitors	0.120682	0.0117647	0.0750642	-2.67366	5.27739e-12	8.09948e-11	c4orf48
1	roof plate/dorsal progenitors	1.12837	1.15462	1.55774	-0.432036	5.31434e-12	8.14501e-11	sub1
1	roof plate/dorsal progenitors	0.449179	0.337815	0.545552	-0.691482	5.32861e-12	8.15569e-11	eif5
1	roof plate/dorsal progenitors	0.0284474	0.010084	0.0596664	-2.56485	5.41527e-12	8.27699e-11	hmmr
1	roof plate/dorsal progenitors	0.13928	0.0689076	0.16852	-1.29019	5.45516e-12	8.32657e-11	bmp3
1	roof plate/dorsal progenitors	0.0421174	0.00168067	0.0474765	-4.8201	5.64723e-12	8.60798e-11	ptprc
1	roof plate/dorsal progenitors	0.0882791	0.0184874	0.0985885	-2.41488	5.66616e-12	8.62507e-11	hla-dqa1
1	roof plate/dorsal progenitors	0.290633	0.216807	0.377673	-0.800729	6.00866e-12	9.13398e-11	hmgcr
1	roof plate/dorsal progenitors	0.087077	0.00336134	0.0504705	-3.90833	6.20927e-12	9.42612e-11	LOC105947438
1	roof plate/dorsal progenitors	0.221526	0.00336134	0.189264	-5.81522	6.30314e-12	9.55562e-11	chgb
1	roof plate/dorsal progenitors	0.213199	0.216807	0.345595	-0.672671	6.33942e-12	9.59761e-11	timm13
1	roof plate/dorsal progenitors	0.122254	0.00336134	0.0607357	-4.17543	6.42361e-12	9.71191e-11	LOC101733143
1	roof plate/dorsal progenitors	0.221221	0.213445	0.346878	-0.70056	6.53474e-12	9.86658e-11	pole3
1	roof plate/dorsal progenitors	0.567432	0.482353	0.721557	-0.581024	6.6597e-12	1.00417e-10	tcp1
1	roof plate/dorsal progenitors	0.0464057	0.178151	0.0474765	1.90782	6.67063e-12	1.00446e-10	hopx
1	roof plate/dorsal progenitors	0.232017	0.198319	0.322926	-0.703376	6.7307e-12	1.01214e-10	ict1
1	roof plate/dorsal progenitors	0.192513	0.171429	0.288708	-0.752005	6.85601e-12	1.0296e-10	polr2j
1	roof plate/dorsal progenitors	0.0970228	0.0773109	0.16018	-1.05095	6.8825e-12	1.03219e-10	polr2h
1	roof plate/dorsal progenitors	0.03076	0.0168067	0.0669376	-1.99378	6.92798e-12	1.03762e-10	ncapg
1	roof plate/dorsal progenitors	0.0404569	0.0268908	0.0829769	-1.6256	7.07102e-12	1.05762e-10	c4orf27
1	roof plate/dorsal progenitors	0.0520701	0	0.0470488	N/A	7.25713e-12	1.08401e-10	LOC100494786
1	roof plate/dorsal progenitors	0.474524	0.0168067	0.232891	-3.79255	7.30299e-12	1.0894e-10	mpz
1	roof plate/dorsal progenitors	0.25711	0.0453782	0.163815	-1.852	7.4218e-12	1.10565e-10	atp6v1b2
1	roof plate/dorsal progenitors	0.0370177	0.0151261	0.0652267	-2.10843	7.46564e-12	1.1107e-10	serpinh1
1	roof plate/dorsal progenitors	0.162282	0.112605	0.21621	-0.941165	7.49839e-12	1.11409e-10	psmc2
1	roof plate/dorsal progenitors	0.0354926	0	0.0434132	N/A	7.53289e-12	1.11773e-10	spi1
1	roof plate/dorsal progenitors	0.177205	0.010084	0.094953	-3.23514	7.66305e-12	1.13553e-10	ptprn2
1	roof plate/dorsal progenitors	0.178873	0.0252101	0.103721	-2.04064	7.93959e-12	1.17495e-10	adgrl1
1	roof plate/dorsal progenitors	0.438437	0.394958	0.588109	-0.574386	8.08957e-12	1.19557e-10	srsf1
1	roof plate/dorsal progenitors	0.0381733	0.00168067	0.0476903	-4.82659	8.22967e-12	1.21466e-10	lamp3
1	roof plate/dorsal progenitors	0.0457185	0.0386555	0.100299	-1.37557	8.42e-12	1.24112e-10	ung
1	roof plate/dorsal progenitors	0.0318071	0.00672269	0.0515398	-2.93858	8.59138e-12	1.26471e-10	acat2
1	roof plate/dorsal progenitors	0.447926	0.415126	0.609281	-0.553559	9.0868e-12	1.33588e-10	eif3j
1	roof plate/dorsal progenitors	0.1626	0.0184874	0.0955945	-2.37039	9.18765e-12	1.34893e-10	dnajc6
1	roof plate/dorsal progenitors	0.969437	1.08908	1.45851	-0.421393	9.23552e-12	1.35418e-10	Xetrov90014636m.g
1	roof plate/dorsal progenitors	0.0543065	0.0184874	0.0739949	-2.00088	9.81185e-12	1.4368e-10	LOC101734953
1	roof plate/dorsal progenitors	0.0664304	0	0.0384944	N/A	9.97001e-12	1.45805e-10	kiaa1211
1	roof plate/dorsal progenitors	0.0996479	0.00840336	0.0930282	-3.46863	1.0107e-11	1.47615e-10	atf3
1	roof plate/dorsal progenitors	0.038335	0.00504202	0.0502566	-3.31724	1.01426e-11	1.47942e-10	cd37
1	roof plate/dorsal progenitors	0.370514	0.218487	0.402908	-0.882902	1.0242e-11	1.49196e-10	pdgfb.1
1	roof plate/dorsal progenitors	0.0895295	0.0369748	0.110137	-1.57468	1.027e-11	1.4941e-10	gpc5
1	roof plate/dorsal progenitors	0.145817	0.156303	0.258127	-0.723738	1.0539e-11	1.53124e-10	ruvbl2
1	roof plate/dorsal progenitors	0.219021	0.0722689	0.22284	-1.62456	1.07004e-11	1.55267e-10	tspan31
1	roof plate/dorsal progenitors	1.34425	0.670588	1.22284	-0.866737	1.08678e-11	1.57491e-10	l1cam
1	roof plate/dorsal progenitors	0.023688	0.00336134	0.0412746	-3.61814	1.1117e-11	1.60894e-10	fam64a
1	roof plate/dorsal progenitors	0.114529	0.0218487	0.0928144	-2.0868	1.11345e-11	1.60939e-10	myoc
1	roof plate/dorsal progenitors	1.55003	1.17815	1.68627	-0.517311	1.14905e-11	1.6587e-10	cdc42
1	roof plate/dorsal progenitors	0.0322313	0	0.0337896	N/A	1.2106e-11	1.74529e-10	adgra2
1	roof plate/dorsal progenitors	0.0157686	0.00336134	0.0404192	-3.58793	1.21532e-11	1.74984e-10	plk1
1	roof plate/dorsal progenitors	1.17981	1.21345	1.61762	-0.414765	1.23406e-11	1.77454e-10	ilf3
1	roof plate/dorsal progenitors	0.0274461	0	0.0365697	N/A	1.25618e-11	1.80403e-10	LOC100488380
1	roof plate/dorsal progenitors	0.167307	0.12605	0.241232	-0.936419	1.28698e-11	1.84588e-10	psmc4
1	roof plate/dorsal progenitors	0.309359	0.314286	0.465783	-0.56758	1.3794e-11	1.9759e-10	LOC101731762
1	roof plate/dorsal progenitors	0.238803	0.183193	0.321429	-0.811132	1.39468e-11	1.99524e-10	psmc1
1	roof plate/dorsal progenitors	1.96664	2.27731	2.90975	-0.353565	1.41887e-11	2.02724e-10	ran
1	roof plate/dorsal progenitors	0.571367	0.492437	0.70787	-0.523545	1.47495e-11	2.10467e-10	azin1
1	roof plate/dorsal progenitors	0.377131	0.359664	0.521172	-0.53511	1.5639e-11	2.22876e-10	ssbp1
1	roof plate/dorsal progenitors	0.0477999	0.00168067	0.0402053	-4.58028	1.58843e-11	2.26083e-10	LOC100496864
1	roof plate/dorsal progenitors	9.33461	10.7916	13.6133	-0.335113	1.65209e-11	2.34844e-10	hmgn1
1	roof plate/dorsal progenitors	0.0381477	0	0.0427716	N/A	1.66766e-11	2.36757e-10	aifm3
1	roof plate/dorsal progenitors	0.117639	0.127731	0.219204	-0.779167	1.67365e-11	2.37306e-10	tepp
1	roof plate/dorsal progenitors	0.543073	0.12437	0.310094	-1.31807	1.68538e-11	2.38666e-10	gphn
1	roof plate/dorsal progenitors	0.0853079	0.00168067	0.0502566	-4.9022	1.71402e-11	2.42415e-10	unc13a
1	roof plate/dorsal progenitors	0.113039	0.092437	0.175791	-0.927322	1.73452e-11	2.45003e-10	hddc2
1	roof plate/dorsal progenitors	0.01957	0.00672269	0.0470488	-2.80705	1.78923e-11	2.52412e-10	kif11
1	roof plate/dorsal progenitors	0.0429645	0.0235294	0.0759196	-1.69001	1.80498e-11	2.54313e-10	pcid2
1	roof plate/dorsal progenitors	0.0299973	0.0151261	0.0643713	-2.08938	1.86402e-11	2.623e-10	dlgap5
1	roof plate/dorsal progenitors	0.0802301	0.0705882	0.143071	-1.01923	1.87485e-11	2.63493e-10	rrp15
1	roof plate/dorsal progenitors	0.173784	0.00168067	0.0712147	-5.40507	1.8861e-11	2.64742e-10	cbln2
1	roof plate/dorsal progenitors	0.197859	0.0907563	0.211719	-1.22208	1.91845e-11	2.68944e-10	dync1li1
1	roof plate/dorsal progenitors	0.038465	0	0.0402053	N/A	1.92654e-11	2.69739e-10	igsf10
1	roof plate/dorsal progenitors	0.0981945	0.0789916	0.163601	-1.05041	1.93446e-11	2.7051e-10	hat1
1	roof plate/dorsal progenitors	0.235812	0.253782	0.406758	-0.680583	1.93795e-11	2.70659e-10	pdia6
1	roof plate/dorsal progenitors	0.0588965	0.0168067	0.0727117	-2.11315	1.96922e-11	2.74683e-10	limd2
1	roof plate/dorsal progenitors	0.123641	0.0184874	0.0883234	-2.25625	1.97179e-11	2.74698e-10	rundc3a.1
1	roof plate/dorsal progenitors	0.08097	0.0268908	0.0940975	-1.80705	1.99028e-11	2.76929e-10	srm
1	roof plate/dorsal progenitors	0.0176995	0.0823529	0.0141146	2.54463	2.01931e-11	2.80618e-10	tnfrsf19
1	roof plate/dorsal progenitors	1.74927	1.51429	1.97541	-0.383512	2.03695e-11	2.82718e-10	LOC101733291
1	roof plate/dorsal progenitors	0.115763	0.0117647	0.0784859	-2.73797	2.05272e-11	2.84553e-10	sbk1.1
1	roof plate/dorsal progenitors	0.319239	0.321008	0.478614	-0.576252	2.09347e-11	2.89844e-10	timm8b
1	roof plate/dorsal progenitors	0.0471362	0.0201681	0.0733533	-1.86279	2.15781e-11	2.98382e-10	hn1l
1	roof plate/dorsal progenitors	0.0315535	0.0134454	0.0592387	-2.13943	2.20407e-11	3.04401e-10	LOC100488577
1	roof plate/dorsal progenitors	0.141939	0.0403361	0.129598	-1.6839	2.20836e-11	3.04617e-10	crem
1	roof plate/dorsal progenitors	0.0644127	0.00504202	0.0513259	-3.34761	2.21844e-11	3.05631e-10	ogdhl
1	roof plate/dorsal progenitors	0.13255	0	0.0562447	N/A	2.23711e-11	3.07823e-10	slc17a7
1	roof plate/dorsal progenitors	0.118967	0.0806723	0.162104	-1.00678	2.36828e-11	3.2547e-10	polr1d.2
1	roof plate/dorsal progenitors	0.0920274	0.0588235	0.146279	-1.31426	2.43499e-11	3.34228e-10	nolc1
1	roof plate/dorsal progenitors	0.297865	0.142857	0.314799	-1.13986	2.47957e-11	3.39929e-10	col1a2
1	roof plate/dorsal progenitors	0.444655	0.37479	0.557956	-0.574068	2.58163e-11	3.53487e-10	clta
1	roof plate/dorsal progenitors	0.0453779	0	0.048118	N/A	2.63761e-11	3.6071e-10	gata2
1	roof plate/dorsal progenitors	0.399248	0.260504	0.436912	-0.746036	2.71761e-11	3.71196e-10	rab11a
1	roof plate/dorsal progenitors	0.457901	0.495798	0.689264	-0.475304	2.76355e-11	3.7701e-10	srsf9
1	roof plate/dorsal progenitors	1.41605	1.5042	1.93926	-0.366511	2.80737e-11	3.82521e-10	tbca
1	roof plate/dorsal progenitors	0.184221	0.0285714	0.115056	-2.00969	2.87984e-11	3.91917e-10	ldha
1	roof plate/dorsal progenitors	4.51223	4.52605	5.77502	-0.351574	2.92111e-11	3.9705e-10	hmgb3
1	roof plate/dorsal progenitors	0.0727503	0.010084	0.0714286	-2.82443	2.93335e-11	3.9823e-10	psph
1	roof plate/dorsal progenitors	0.456911	0.47395	0.671514	-0.502684	3.0131e-11	4.0856e-10	hnrnph1
1	roof plate/dorsal progenitors	0.0939372	0	0.0431993	N/A	3.12039e-11	4.22596e-10	myt1l
1	roof plate/dorsal progenitors	0.143476	0.00504202	0.061805	-3.61565	3.15009e-11	4.26101e-10	syt7
1	roof plate/dorsal progenitors	0.431715	0.352941	0.519461	-0.557588	3.18148e-11	4.29826e-10	ndufs4
1	roof plate/dorsal progenitors	0.0862287	0.00168067	0.0498289	-4.88987	3.2024e-11	4.32131e-10	LOC100489231
1	roof plate/dorsal progenitors	0.0752207	0.00336134	0.0508982	-3.9205	3.29329e-11	4.4386e-10	atl1
1	roof plate/dorsal progenitors	0.0929182	0.0756303	0.148417	-0.972625	3.36436e-11	4.52891e-10	taf9b
1	roof plate/dorsal progenitors	0.742914	0.890756	1.1837	-0.410206	3.39985e-11	4.57118e-10	ctnnb1
1	roof plate/dorsal progenitors	0.0459031	0	0.0464072	N/A	3.44605e-11	4.62773e-10	mfap4
1	roof plate/dorsal progenitors	0.0540116	0.010084	0.0637297	-2.65989	3.45669e-11	4.63645e-10	insm1
1	roof plate/dorsal progenitors	0.35262	0.302521	0.458512	-0.599923	3.4864e-11	4.67069e-10	mdh2
1	roof plate/dorsal progenitors	0.0713881	0.0403361	0.104577	-1.37441	3.5428e-11	4.74057e-10	olfml2a
1	roof plate/dorsal progenitors	9.90837	10.8857	13.5184	-0.312487	3.61222e-11	4.82767e-10	ND1
1	roof plate/dorsal progenitors	0.0662862	0.0285714	0.0923867	-1.69311	3.63763e-11	4.85582e-10	yars
1	roof plate/dorsal progenitors	0.185679	0.0420168	0.132806	-1.66028	3.6584e-11	4.87772e-10	map7d2
1	roof plate/dorsal progenitors	0.0470284	0.0302521	0.0851155	-1.49239	3.73225e-11	4.97025e-10	wdr12
1	roof plate/dorsal progenitors	0.025887	0.00672269	0.0461933	-2.78057	3.74688e-11	4.9838e-10	polr1a
1	roof plate/dorsal progenitors	0.124809	0.0605042	0.144568	-1.25664	3.77516e-11	5.01544e-10	ap1s1
1	roof plate/dorsal progenitors	0.327744	0.278992	0.422156	-0.597553	3.79333e-11	5.03359e-10	c6h8orf59
1	roof plate/dorsal progenitors	1.11624	1.07731	1.44504	-0.423673	3.81365e-11	5.05455e-10	idh2
1	roof plate/dorsal progenitors	0.793528	0.692437	1.02545	-0.566501	3.86249e-11	5.11322e-10	eif5b
1	roof plate/dorsal progenitors	0.187954	0.215126	0.326989	-0.604059	3.97165e-11	5.25151e-10	gar1
1	roof plate/dorsal progenitors	0.0170641	0.00336134	0.0404192	-3.58793	3.98203e-11	5.25901e-10	ckap2
1	roof plate/dorsal progenitors	0.226004	0.211765	0.352866	-0.736657	4.09581e-11	5.40289e-10	slbp
1	roof plate/dorsal progenitors	0.0309098	0.00168067	0.0374251	-4.4769	4.14694e-11	5.46389e-10	dock8
1	roof plate/dorsal progenitors	0.373765	0.403361	0.57207	-0.504119	4.25069e-11	5.59399e-10	lsm4
1	roof plate/dorsal progenitors	0.154422	0.110924	0.207015	-0.900156	4.2607e-11	5.60056e-10	adrm1
1	roof plate/dorsal progenitors	0.55878	0.546218	0.757699	-0.472146	4.53793e-11	5.95797e-10	arpc3
1	roof plate/dorsal progenitors	1.60156	1.63866	2.08298	-0.346134	4.57425e-11	5.9986e-10	sumo2
1	roof plate/dorsal progenitors	0.0187243	0.00504202	0.0423439	-3.07008	4.63551e-11	6.07181e-10	ect2
1	roof plate/dorsal progenitors	0.0823377	0.0521008	0.136441	-1.3889	4.67036e-11	6.1103e-10	lig1
1	roof plate/dorsal progenitors	0.047174	0.0302521	0.0844739	-1.48147	4.69648e-11	6.13728e-10	cdca7l
1	roof plate/dorsal progenitors	0.577879	0.542857	0.754277	-0.474522	4.73213e-11	6.17664e-10	nop10
1	roof plate/dorsal progenitors	0.132724	0.406723	0.137297	1.56675	4.80337e-11	6.26231e-10	neto2
1	roof plate/dorsal progenitors	0.0973231	0.0302521	0.101796	-1.75058	4.81878e-11	6.27508e-10	ptp4a3
1	roof plate/dorsal progenitors	0.00598731	0.0504202	0.00620188	3.02322	4.92113e-11	6.40091e-10	c10orf105
1	roof plate/dorsal progenitors	1.83642	1.71092	2.22861	-0.381371	5.41147e-11	7.0305e-10	ddx5
1	roof plate/dorsal progenitors	0.12087	0.12437	0.211078	-0.76314	5.47348e-11	7.10281e-10	ppil1
1	roof plate/dorsal progenitors	0.213186	0.0470588	0.149487	-1.66748	5.48583e-11	7.11057e-10	pfkp
1	roof plate/dorsal progenitors	0.0829338	0.0890756	0.164457	-0.884606	5.54586e-11	7.18006e-10	pola1
1	roof plate/dorsal progenitors	0.493976	0.457143	0.644354	-0.495209	5.62527e-11	7.27443e-10	psmc6
1	roof plate/dorsal progenitors	0.671466	0.0117647	0.248931	-4.40321	5.68509e-11	7.3433e-10	sncg
1	roof plate/dorsal progenitors	0.0693111	0.0285714	0.101583	-1.83001	5.77954e-11	7.45668e-10	cndp2
1	roof plate/dorsal progenitors	0.696942	1.71597	0.711719	1.26964	5.79878e-11	7.47286e-10	sesn1
1	roof plate/dorsal progenitors	0.075794	0.00168067	0.0656544	-5.28778	6.23584e-11	8.02684e-10	tal1
1	roof plate/dorsal progenitors	0.205414	0.12605	0.242515	-0.944073	6.6005e-11	8.48647e-10	smarca4
1	roof plate/dorsal progenitors	0.102358	0.00336134	0.0558169	-4.05359	6.88058e-11	8.83641e-10	mettl21c
1	roof plate/dorsal progenitors	0.0368643	0	0.0378529	N/A	6.91555e-11	8.87112e-10	hgf
1	roof plate/dorsal progenitors	0.284353	0.220168	0.343884	-0.643315	6.93936e-11	8.89146e-10	ndufa2
1	roof plate/dorsal progenitors	0.0402091	0.010084	0.0564585	-2.48512	7.22796e-11	9.25063e-10	timm50
1	roof plate/dorsal progenitors	1.53663	1.57983	2.03443	-0.364854	7.30473e-11	9.33819e-10	hnrnpa3
1	roof plate/dorsal progenitors	0.0576483	0.00336134	0.043627	-3.69811	7.55093e-11	9.64189e-10	egfl8
1	roof plate/dorsal progenitors	0.100925	0.0588235	0.161677	-1.45865	7.59001e-11	9.68073e-10	rrbp1
1	roof plate/dorsal progenitors	0.0182524	0.00168067	0.0402053	-4.58028	7.90774e-11	1.00745e-09	itih5
1	roof plate/dorsal progenitors	0.0624884	0	0.0380667	N/A	8.02427e-11	1.02113e-09	amer3
1	roof plate/dorsal progenitors	0.313194	0.0957983	0.226048	-1.23856	8.16351e-11	1.03767e-09	atp6v1a.1
1	roof plate/dorsal progenitors	0.103939	0.00840336	0.0951668	-3.50142	8.19611e-11	1.04063e-09	spry3
1	roof plate/dorsal progenitors	0.0950695	0.0352941	0.113772	-1.68865	8.39649e-11	1.06486e-09	far1
1	roof plate/dorsal progenitors	0.0207424	0	0.0333618	N/A	8.55108e-11	1.08323e-09	itga8
1	roof plate/dorsal progenitors	0.0241998	0.010084	0.0506843	-2.32947	8.87193e-11	1.12261e-09	Xetrov90008063m.g
1	roof plate/dorsal progenitors	0.0625928	0.0521008	0.113559	-1.12406	9.21004e-11	1.16407e-09	exosc8
1	roof plate/dorsal progenitors	0.0519989	0.00672269	0.0491873	-2.87118	9.32072e-11	1.17673e-09	adgrg6
1	roof plate/dorsal progenitors	0.405844	0.378151	0.540633	-0.515686	9.35317e-11	1.17949e-09	ube2l3
1	roof plate/dorsal progenitors	0.468037	0.396639	0.579769	-0.547653	9.55034e-11	1.203e-09	csnk2b
1	roof plate/dorsal progenitors	0.375985	0.403361	0.558383	-0.469183	9.66171e-11	1.21566e-09	uqcrfs1
1	roof plate/dorsal progenitors	0.0517213	0.00336134	0.0440547	-3.71219	9.6826e-11	1.21692e-09	soga3
1	roof plate/dorsal progenitors	0.300202	0.265546	0.463858	-0.80472	1.02885e-10	1.29161e-09	hspa5
1	roof plate/dorsal progenitors	0.0614716	0.00840336	0.0538922	-2.68104	1.0845e-10	1.35995e-09	pkia
1	roof plate/dorsal progenitors	0.0861623	0.0470588	0.117836	-1.32424	1.10785e-10	1.38767e-09	naa10
1	roof plate/dorsal progenitors	0.0566605	0.00336134	0.0427716	-3.66954	1.11748e-10	1.39817e-09	lama2
1	roof plate/dorsal progenitors	0.383055	0.337815	0.484388	-0.51993	1.13388e-10	1.41709e-09	pfdn6
1	roof plate/dorsal progenitors	0.307806	0.290756	0.440547	-0.599487	1.17954e-10	1.47252e-09	eif2s1
1	roof plate/dorsal progenitors	0.540279	0.554622	0.76219	-0.458646	1.23802e-10	1.54379e-09	hnrnpl
1	roof plate/dorsal progenitors	1.66648	1.6605	2.09923	-0.338239	1.24876e-10	1.55545e-09	atp5o
1	roof plate/dorsal progenitors	0.177898	0.122689	0.244226	-0.993209	1.29402e-10	1.61003e-09	plpp1
1	roof plate/dorsal progenitors	0.124013	0.0890756	0.169376	-0.927123	1.32885e-10	1.65152e-09	mrps12
1	roof plate/dorsal progenitors	0.12522	0.0537815	0.132592	-1.30181	1.33656e-10	1.65927e-09	awat1
1	roof plate/dorsal progenitors	0.279871	0.183193	0.314585	-0.780084	1.36235e-10	1.68941e-09	aco2
1	roof plate/dorsal progenitors	0.253606	0.253782	0.38195	-0.589798	1.3657e-10	1.69168e-09	stt3a
1	roof plate/dorsal progenitors	0.253225	0.243697	0.359709	-0.56174	1.37052e-10	1.69577e-09	mbd3
1	roof plate/dorsal progenitors	0.0877467	0.0638655	0.143499	-1.16793	1.39116e-10	1.71941e-09	hirip3
1	roof plate/dorsal progenitors	0.0291004	0.00168067	0.0710009	-5.40073	1.4244e-10	1.75854e-09	apold1
1	roof plate/dorsal progenitors	0.267105	0.0655462	0.192472	-1.55407	1.43655e-10	1.77159e-09	marcksl1
1	roof plate/dorsal progenitors	0.0378934	0.0218487	0.0744226	-1.76819	1.4522e-10	1.78891e-09	polg
1	roof plate/dorsal progenitors	0.0782862	0.00336134	0.0547476	-4.02569	1.51982e-10	1.87015e-09	scn2a
1	roof plate/dorsal progenitors	0.636212	0.405042	0.660607	-0.705721	1.52627e-10	1.87602e-09	hspa9
1	roof plate/dorsal progenitors	0.331801	0.127731	0.261976	-1.03633	1.53486e-10	1.88451e-09	rbfox2
1	roof plate/dorsal progenitors	0.0490425	0.0403361	0.0966638	-1.2609	1.55286e-10	1.90451e-09	pycard
1	roof plate/dorsal progenitors	0.258822	0.0554622	0.172156	-1.63414	1.57802e-10	1.93325e-09	pde4a
1	roof plate/dorsal progenitors	0.329659	0.208403	0.331908	-0.671403	1.58301e-10	1.93724e-09	mxra7
1	roof plate/dorsal progenitors	0.446814	0.383193	0.551326	-0.524833	1.606e-10	1.96322e-09	sdhb
1	roof plate/dorsal progenitors	0.156982	0.117647	0.21065	-0.840384	1.60955e-10	1.96541e-09	maf
1	roof plate/dorsal progenitors	0.223054	0.00168067	0.0829769	-5.6256	1.6377e-10	1.99761e-09	pcsk1
1	roof plate/dorsal progenitors	2.25554	2.92437	3.5834	-0.293205	1.65947e-10	2.02194e-09	snrpf
1	roof plate/dorsal progenitors	0.474081	0.253782	0.467494	-0.88136	1.6643e-10	2.02563e-09	atp2a2
1	roof plate/dorsal progenitors	0.0914947	0.0537815	0.124251	-1.20808	1.67165e-10	2.03235e-09	dnaja3
1	roof plate/dorsal progenitors	0.0767018	0.0857143	0.156116	-0.865014	1.70069e-10	2.06542e-09	gins4
1	roof plate/dorsal progenitors	0.376312	0.376471	0.527588	-0.486874	1.70394e-10	2.06711e-09	fkbp2
1	roof plate/dorsal progenitors	0.242732	0.157983	0.270103	-0.773737	1.71853e-10	2.08255e-09	anapc13.1
1	roof plate/dorsal progenitors	0.00715083	0.0487395	0.00620188	2.97431	1.73743e-10	2.10318e-09	Xetrov90012885m.g
1	roof plate/dorsal progenitors	0.18764	0.152941	0.257699	-0.752709	1.77991e-10	2.15226e-09	psmc5
1	roof plate/dorsal progenitors	0.0798187	0.00336134	0.0528229	-3.97405	1.79866e-10	2.17259e-09	naca
1	roof plate/dorsal progenitors	0.0603028	0.0453782	0.109709	-1.27361	1.83486e-10	2.21392e-09	cse1l
1	roof plate/dorsal progenitors	0.0565897	0.0319328	0.0853293	-1.418	1.8591e-10	2.24075e-09	arf4
1	roof plate/dorsal progenitors	0.563721	0.467227	0.656116	-0.489828	1.86858e-10	2.24974e-09	gdi2
1	roof plate/dorsal progenitors	0.0857051	0.00840336	0.0731394	-3.12161	1.92867e-10	2.3196e-09	mcam
1	roof plate/dorsal progenitors	0.615954	0.742857	0.979897	-0.399546	1.93447e-10	2.32406e-09	hes6.2
1	roof plate/dorsal progenitors	0.0968879	0.00672269	0.0628743	-3.22536	1.94115e-10	2.32958e-09	kiaa0408
1	roof plate/dorsal progenitors	0.474555	0.315966	0.484602	-0.61703	2.11429e-10	2.53465e-09	ptp4a1
1	roof plate/dorsal progenitors	0.0419495	0.00504202	0.0479042	-3.24808	2.13489e-10	2.5566e-09	rhof
1	roof plate/dorsal progenitors	0.0978158	0.0941176	0.174936	-0.894289	2.13956e-10	2.55945e-09	apex1
1	roof plate/dorsal progenitors	0.421934	0.552941	0.723909	-0.388683	2.16987e-10	2.59294e-09	ssna1
1	roof plate/dorsal progenitors	0.0302173	0.00168067	0.0378529	-4.49329	2.19679e-10	2.6223e-09	abcb1
1	roof plate/dorsal progenitors	0.0140813	0	0.0275877	N/A	2.26642e-10	2.70254e-09	foxa1
1	roof plate/dorsal progenitors	0.028694	0.0117647	0.0575278	-2.28979	2.29425e-10	2.7328e-09	elk3
1	roof plate/dorsal progenitors	0.0621781	0.0403361	0.0970915	-1.26727	2.3149e-10	2.75445e-09	psmg2
1	roof plate/dorsal progenitors	0.196417	0.169748	0.272455	-0.682625	2.33025e-10	2.76978e-09	znf207
1	roof plate/dorsal progenitors	0.052739	0.215126	0.0665098	1.69354	2.4068e-10	2.85773e-09	megf6
1	roof plate/dorsal progenitors	0.127486	0.0436975	0.137511	-1.65392	2.46751e-10	2.9267e-09	lrpprc
1	roof plate/dorsal progenitors	0.0198024	0.109244	0.00983747	3.47312	2.51236e-10	2.97674e-09	bmper
1	roof plate/dorsal progenitors	0.0377829	0.00168067	0.0367836	-4.45195	2.51817e-10	2.98046e-09	hsd17b6
1	roof plate/dorsal progenitors	0.131243	0.0504202	0.137083	-1.44298	2.53989e-10	3.00298e-09	bod1
1	roof plate/dorsal progenitors	0.309987	0.236975	0.380453	-0.682986	2.5628e-10	3.02687e-09	ndufs8
1	roof plate/dorsal progenitors	0.0928574	0.0151261	0.110351	-2.86699	2.57234e-10	3.03492e-09	lgals9c
1	roof plate/dorsal progenitors	0.397168	0.363025	0.516895	-0.509801	2.58187e-10	3.04296e-09	lypla2
1	roof plate/dorsal progenitors	0.488927	0.490756	0.70124	-0.514902	2.61267e-10	3.07602e-09	got2
1	roof plate/dorsal progenitors	0.768483	0.635294	0.937981	-0.562134	2.69005e-10	3.16378e-09	atp1a1
1	roof plate/dorsal progenitors	0.405719	0.423529	0.591317	-0.48147	2.70427e-10	3.17717e-09	elof1
1	roof plate/dorsal progenitors	0.0515774	0.0235294	0.0774166	-1.71818	2.74808e-10	3.22524e-09	dusp1
1	roof plate/dorsal progenitors	2.7193	2.56639	3.14885	-0.295084	2.77413e-10	3.2524e-09	cox6b1
1	roof plate/dorsal progenitors	0.109671	0.0588235	0.141146	-1.26273	2.81991e-10	3.30261e-09	vasp
1	roof plate/dorsal progenitors	1.19225	0.695798	0.98118	-0.495849	2.85533e-10	3.34059e-09	gng3
1	roof plate/dorsal progenitors	0.324989	0.393277	0.539136	-0.455102	2.90306e-10	3.39287e-09	hdgf
1	roof plate/dorsal progenitors	0.712969	0.371429	0.629812	-0.761836	2.9609e-10	3.45686e-09	dync1h1
1	roof plate/dorsal progenitors	0.12954	0.0386555	0.115056	-1.57359	2.97052e-10	3.46446e-09	clip2
1	roof plate/dorsal progenitors	0.419672	0.332773	0.479897	-0.528187	3.11382e-10	3.62781e-09	ndufa11
1	roof plate/dorsal progenitors	0.086958	0.00336134	0.0581694	-4.11315	3.17755e-10	3.6982e-09	nxph3
1	roof plate/dorsal progenitors	0.0794472	0.0117647	0.0635158	-2.43265	3.20023e-10	3.72072e-09	col13a1
1	roof plate/dorsal progenitors	0.109214	0.0739496	0.147348	-0.994615	3.20814e-10	3.72604e-09	iffo2
1	roof plate/dorsal progenitors	0.394467	0.361345	0.513259	-0.506312	3.2421e-10	3.76157e-09	sltm
1	roof plate/dorsal progenitors	0.0778165	0.0218487	0.078272	-1.84095	3.24589e-10	3.76206e-09	slc9a7
1	roof plate/dorsal progenitors	0.0923101	0.092437	0.162532	-0.814183	3.32409e-10	3.84871e-09	cnn1
1	roof plate/dorsal progenitors	0.081545	0.0487395	0.119974	-1.29956	3.3372e-10	3.85989e-09	prmt5
1	roof plate/dorsal progenitors	1.234	3.44034	1.50898	1.18897	3.35066e-10	3.87145e-09	cdo1
1	roof plate/dorsal progenitors	0.0908069	0.29916	0.0998717	1.58277	3.38511e-10	3.90722e-09	hectd2
1	roof plate/dorsal progenitors	0.11574	0.092437	0.168092	-0.862712	3.40881e-10	3.93051e-09	sept2-a
1	roof plate/dorsal progenitors	0.106794	0.10084	0.172797	-0.777008	3.44188e-10	3.96455e-09	tp53
1	roof plate/dorsal progenitors	0.123875	0.368067	0.120402	1.61211	3.47884e-10	4.003e-09	hs6st1
1	roof plate/dorsal progenitors	0.542184	0.603361	0.802823	-0.41206	3.48582e-10	4.0069e-09	prdx5
1	roof plate/dorsal progenitors	0.0161034	0.00504202	0.0389222	-2.94852	3.5118e-10	4.03262e-09	prr11
1	roof plate/dorsal progenitors	0.0408052	0.0285714	0.0776305	-1.44205	3.53281e-10	4.05257e-09	mob3a
1	roof plate/dorsal progenitors	1.27185	1.5395	1.95038	-0.341301	3.60873e-10	4.13542e-09	pdia3
1	roof plate/dorsal progenitors	0.339052	0.0285714	0.145637	-2.34973	3.66724e-10	4.19816e-09	nell2
1	roof plate/dorsal progenitors	0.117035	0.0941176	0.180924	-0.942846	3.67117e-10	4.19836e-09	hyou1
1	roof plate/dorsal progenitors	0.1931	0.109244	0.225406	-1.04498	3.7358e-10	4.2679e-09	prps1
1	roof plate/dorsal progenitors	0.0737367	0	0.0620188	N/A	3.74209e-10	4.27072e-09	fam150a
1	roof plate/dorsal progenitors	0.0249158	0.0168067	0.0590248	-1.81228	3.75902e-10	4.28566e-09	kif23
1	roof plate/dorsal progenitors	0.234769	0.097479	0.203379	-1.06101	3.88586e-10	4.42576e-09	idh3a
1	roof plate/dorsal progenitors	0.166446	0.546218	0.215141	1.34419	4.14621e-10	4.71747e-09	gli3
1	roof plate/dorsal progenitors	0.223188	0.184874	0.306672	-0.730156	4.21815e-10	4.79444e-09	vmp1
1	roof plate/dorsal progenitors	0.0422718	0.0117647	0.0573139	-2.28442	4.23362e-10	4.80714e-09	LOC100492579
1	roof plate/dorsal progenitors	0.324334	0.0487395	0.156544	-1.68341	4.38157e-10	4.97008e-09	dpp6
1	roof plate/dorsal progenitors	0.611559	0.571429	0.748503	-0.389435	4.41231e-10	4.99987e-09	pfdn4
1	roof plate/dorsal progenitors	0.0675456	0.252101	0.078272	1.68743	4.52503e-10	5.1224e-09	ell3
1	roof plate/dorsal progenitors	0.118455	0.00672269	0.139008	-4.36998	4.63233e-10	5.23857e-09	LOC100491107
1	roof plate/dorsal progenitors	0.0695439	0.0218487	0.0840462	-1.94363	4.63811e-10	5.2398e-09	lrp8
1	roof plate/dorsal progenitors	0.413172	0.329412	0.477545	-0.535744	4.81312e-10	5.43202e-09	vma21
1	roof plate/dorsal progenitors	0.224815	0.216807	0.326775	-0.591888	4.95717e-10	5.58895e-09	cdv3
1	roof plate/dorsal progenitors	1.70792	1.82521	2.26989	-0.314559	4.9958e-10	5.62683e-09	rhoa
1	roof plate/dorsal progenitors	0.0769761	0	0.0412746	N/A	5.15499e-10	5.80028e-09	b4galnt1
1	roof plate/dorsal progenitors	1.28381	1.58992	1.94525	-0.291007	5.16896e-10	5.81014e-09	snrpe
1	roof plate/dorsal progenitors	0.0492366	0	0.0359281	N/A	5.20682e-10	5.84682e-09	cnih2
1	roof plate/dorsal progenitors	0.0541729	0.0218487	0.0735672	-1.75151	5.34675e-10	5.99792e-09	fam136a
1	roof plate/dorsal progenitors	0.106669	0.0907563	0.160821	-0.825388	5.42538e-10	6.08002e-09	wdr43
1	roof plate/dorsal progenitors	0.0399888	0.0201681	0.0667237	-1.72613	5.44018e-10	6.09049e-09	clpp
1	roof plate/dorsal progenitors	0.0846557	0.0487395	0.121471	-1.31745	5.52145e-10	6.1753e-09	LOC101732341
1	roof plate/dorsal progenitors	0.247883	0.263866	0.386228	-0.549648	5.70135e-10	6.37011e-09	rpn1
1	roof plate/dorsal progenitors	0.24945	0.744538	0.292344	1.34868	5.74774e-10	6.41553e-09	sema6d
1	roof plate/dorsal progenitors	0.0479776	0.00840336	0.0504705	-2.5864	5.92554e-10	6.60739e-09	lcorl
1	roof plate/dorsal progenitors	0.298643	0.282353	0.411891	-0.544761	5.96056e-10	6.63981e-09	rap2a
1	roof plate/dorsal progenitors	1.21068	1.05714	1.39735	-0.402521	5.96818e-10	6.64168e-09	vdac1
1	roof plate/dorsal progenitors	0.0365727	0	0.043627	N/A	6.02695e-10	6.70041e-09	cemip
1	roof plate/dorsal progenitors	0.186968	0.0756303	0.161677	-1.09608	6.05455e-10	6.7244e-09	2005-09-01
1	roof plate/dorsal progenitors	0.459542	0.416807	0.576989	-0.469165	6.30953e-10	7.00064e-09	slirp
1	roof plate/dorsal progenitors	0.0192103	0.00168067	0.0320787	-4.25451	6.63348e-10	7.35276e-09	f13a1
1	roof plate/dorsal progenitors	0.075695	0.010084	0.0675791	-2.7445	6.64679e-10	7.36022e-09	sacs
1	roof plate/dorsal progenitors	0.578511	0.573109	0.761334	-0.40972	6.66784e-10	7.37621e-09	srp14
1	roof plate/dorsal progenitors	0.275796	0.255462	0.378956	-0.568922	6.79449e-10	7.50889e-09	capns2
1	roof plate/dorsal progenitors	0.1309	0	0.0479042	N/A	6.91979e-10	7.6398e-09	rbfox1
1	roof plate/dorsal progenitors	0.292552	0.280672	0.396707	-0.499186	6.99442e-10	7.71457e-09	phb2
1	roof plate/dorsal progenitors	0.217107	0.12605	0.23225	-0.881676	7.07902e-10	7.80018e-09	ifrd1
1	roof plate/dorsal progenitors	0.208983	0.168067	0.273524	-0.702631	7.24596e-10	7.97627e-09	yeats4
1	roof plate/dorsal progenitors	32.33	65.3664	28.7207	1.18646	7.25441e-10	7.97771e-09	Xetrov90011073m.g
1	roof plate/dorsal progenitors	0.231575	0.258824	0.361206	-0.480854	7.28355e-10	8.00188e-09	bcas2
1	roof plate/dorsal progenitors	0.138772	0.0151261	0.0757057	-2.32337	7.32051e-10	8.03458e-09	sult4a1
1	roof plate/dorsal progenitors	0.137566	0.0672269	0.162532	-1.27361	7.63072e-10	8.36684e-09	mat2a
1	roof plate/dorsal progenitors	0.0808517	0.0689076	0.130881	-0.925522	7.75536e-10	8.49516e-09	dpm1
1	roof plate/dorsal progenitors	0.0390458	0.010084	0.0526091	-2.38324	7.94996e-10	8.6998e-09	acss2.2
1	roof plate/dorsal progenitors	0.915304	0.957983	1.20488	-0.330812	8.24762e-10	9.0167e-09	tmem258
1	roof plate/dorsal progenitors	0.191338	0.146218	0.241446	-0.723573	8.28978e-10	9.05393e-09	sptssa
1	roof plate/dorsal progenitors	0.0781546	0.0773109	0.139863	-0.855272	8.554e-10	9.33338e-09	tacc3
1	roof plate/dorsal progenitors	0.394076	0.334454	0.497006	-0.571456	8.59593e-10	9.36998e-09	vcp
1	roof plate/dorsal progenitors	0.630683	0.547899	0.744226	-0.44183	8.61299e-10	9.37943e-09	ube2b
1	roof plate/dorsal progenitors	0.145842	0.0672269	0.142216	-1.08097	8.63914e-10	9.39875e-09	tgfbr2
1	roof plate/dorsal progenitors	0.0816665	0.0722689	0.134303	-0.894043	8.79853e-10	9.56284e-09	commd6
1	roof plate/dorsal progenitors	0.245529	0.146218	0.269247	-0.880806	8.83202e-10	9.58991e-09	pim1
1	roof plate/dorsal progenitors	0.71053	0.808403	1.01625	-0.330113	9.19745e-10	9.977e-09	hnrnph3
1	roof plate/dorsal progenitors	0.254286	0.184874	0.303464	-0.714986	9.30709e-10	1.00861e-08	uqcrc2
1	roof plate/dorsal progenitors	0.0139997	0.00336134	0.0342173	-3.34761	9.31959e-10	1.00899e-08	znf367
1	roof plate/dorsal progenitors	0.0499448	0.00168067	0.0442686	-4.71917	9.33136e-10	1.00929e-08	rhbg
1	roof plate/dorsal progenitors	0.0124625	0	0.0260907	N/A	9.47977e-10	1.02435e-08	kif20a
1	roof plate/dorsal progenitors	0.120944	0.092437	0.167237	-0.855352	9.56576e-10	1.03264e-08	golt1b
1	roof plate/dorsal progenitors	0.0851574	0.0386555	0.103721	-1.42397	9.61e-10	1.03641e-08	wars
1	roof plate/dorsal progenitors	0.0869674	0	0.0389222	N/A	9.62396e-10	1.03692e-08	clstn3
1	roof plate/dorsal progenitors	0.618288	0.547899	0.731394	-0.416739	9.77047e-10	1.05169e-08	ppp2r2a
1	roof plate/dorsal progenitors	0.1273	0.0134454	0.0703593	-2.38763	9.82873e-10	1.05694e-08	tmem59l
1	roof plate/dorsal progenitors	0.0975412	0.0285714	0.0932421	-1.70641	9.88357e-10	1.06182e-08	sema4c
1	roof plate/dorsal progenitors	0.0687962	0.0268908	0.0891788	-1.72959	9.94402e-10	1.06729e-08	lrrc20
1	roof plate/dorsal progenitors	0.251636	0.137815	0.257699	-0.902952	9.96537e-10	1.06855e-08	cdh6
1	roof plate/dorsal progenitors	0.0447414	0.010084	0.0513259	-2.34761	1.0003e-09	1.07156e-08	mrpl19
1	roof plate/dorsal progenitors	0.204252	0.00336134	0.120188	-5.16011	1.00557e-09	1.07618e-08	nptx1
1	roof plate/dorsal progenitors	0.44632	0.37479	0.52053	-0.4739	1.0108e-09	1.08073e-08	ube2v2
1	roof plate/dorsal progenitors	0.46511	0.421849	0.577844	-0.453955	1.0231e-09	1.09284e-08	ndufv2
1	roof plate/dorsal progenitors	0.0753731	0.00168067	0.0389222	-4.53348	1.04325e-09	1.1133e-08	ncan
1	roof plate/dorsal progenitors	0.882411	0.784874	1.00749	-0.360226	1.05815e-09	1.12812e-08	ndufb10
1	roof plate/dorsal progenitors	0.0837173	0.00672269	0.0547476	-3.02569	1.06025e-09	1.12928e-08	dync1i1
1	roof plate/dorsal progenitors	0.641916	0.613445	0.806672	-0.395048	1.07281e-09	1.14157e-08	LOC101731107
1	roof plate/dorsal progenitors	0.241832	0.184874	0.298332	-0.690376	1.08615e-09	1.15466e-08	ap1m1
1	roof plate/dorsal progenitors	0.0403447	0.0319328	0.0795552	-1.31692	1.08815e-09	1.15569e-08	LOC101732958
1	roof plate/dorsal progenitors	0.0856634	0.0151261	0.0656544	-2.11786	1.15495e-09	1.22548e-08	dynll2
1	roof plate/dorsal progenitors	0.456678	0.433613	0.579555	-0.418537	1.20601e-09	1.27844e-08	ndufs7
1	roof plate/dorsal progenitors	0.15685	0.0655462	0.148845	-1.18323	1.23258e-09	1.30537e-08	zfp36
1	roof plate/dorsal progenitors	12.2873	14.7176	17.1632	-0.221769	1.25524e-09	1.3281e-08	ybx1
1	roof plate/dorsal progenitors	0.0638406	0.00336134	0.0453379	-3.75361	1.25776e-09	1.32951e-08	reep2
1	roof plate/dorsal progenitors	0.270493	0.263866	0.379598	-0.524669	1.25964e-09	1.33025e-08	med9
1	roof plate/dorsal progenitors	0.0372831	0	0.030154	N/A	1.31957e-09	1.39221e-08	sema4a
1	roof plate/dorsal progenitors	0.277415	0.263866	0.378956	-0.522229	1.34587e-09	1.41862e-08	mmgt1
1	roof plate/dorsal progenitors	0.177215	0.154622	0.25278	-0.709139	1.38429e-09	1.45775e-08	rnaset2
1	roof plate/dorsal progenitors	0.00915618	0.0521008	0.0081266	2.68058	1.39132e-09	1.46377e-08	unc5c
1	roof plate/dorsal progenitors	0.0228416	0.00504202	0.0457656	-3.18219	1.42874e-09	1.50173e-08	kifc1
1	roof plate/dorsal progenitors	0.0215275	0.0890756	0.0156116	2.51241	1.44829e-09	1.52084e-08	rspo2
1	roof plate/dorsal progenitors	0.388824	0.238655	0.410821	-0.783581	1.46548e-09	1.53744e-08	slc7a5
1	roof plate/dorsal progenitors	1.46016	1.86723	2.25599	-0.272862	1.47907e-09	1.55025e-08	sri
1	roof plate/dorsal progenitors	0.487091	0.490756	0.644996	-0.394283	1.48667e-09	1.55675e-08	arpc1b
1	roof plate/dorsal progenitors	0.0995044	0	0.0414885	N/A	1.50033e-09	1.56958e-08	nrn1
1	roof plate/dorsal progenitors	0.179229	0.166387	0.262618	-0.658425	1.52946e-09	1.59857e-08	kdelr1
1	roof plate/dorsal progenitors	0.109115	0.0201681	0.0844739	-2.06643	1.56438e-09	1.63354e-08	chd3
1	roof plate/dorsal progenitors	0.0647267	0.00336134	0.04213	-3.64774	1.57892e-09	1.64718e-08	galnt16
1	roof plate/dorsal progenitors	1.23809	1.30252	1.59602	-0.293174	1.58435e-09	1.6513e-08	u2af2
1	roof plate/dorsal progenitors	0.0509146	0.0403361	0.0902481	-1.16182	1.59425e-09	1.66007e-08	LOC101734286
1	roof plate/dorsal progenitors	0.121399	0.386555	0.113559	1.76724	1.61186e-09	1.67684e-08	pkp4
1	roof plate/dorsal progenitors	0.0892141	0.0739496	0.140719	-0.928199	1.62463e-09	1.68856e-08	idi1
1	roof plate/dorsal progenitors	0.132121	0.0151261	0.0829769	-2.45567	1.6852e-09	1.74988e-08	palm
1	roof plate/dorsal progenitors	0.162603	0.0705882	0.154405	-1.12922	1.70625e-09	1.7701e-08	mapkapk3
1	roof plate/dorsal progenitors	0.152927	0.097479	0.181352	-0.895626	1.73289e-09	1.79607e-08	snx12
1	roof plate/dorsal progenitors	0.14958	0.0302521	0.107143	-1.82443	1.80709e-09	1.87123e-08	mkl2
1	roof plate/dorsal progenitors	0.0590528	0.00168067	0.0412746	-4.61814	1.80924e-09	1.87173e-08	tmem178a
1	roof plate/dorsal progenitors	0.0431204	0.00336134	0.0425577	-3.66231	1.81898e-09	1.88006e-08	postn
1	roof plate/dorsal progenitors	0.149473	0.0117647	0.0757057	-2.68594	1.82638e-09	1.88597e-08	nptxr
1	roof plate/dorsal progenitors	0.0615608	0.0638655	0.120402	-0.91475	1.85923e-09	1.91811e-08	casp2
1	roof plate/dorsal progenitors	0.0203776	0.00336134	0.0359281	-3.418	1.88593e-09	1.94387e-08	serpN/A2
1	roof plate/dorsal progenitors	0.128651	0.0773109	0.155047	-1.00396	1.90879e-09	1.96561e-08	sucla2
1	roof plate/dorsal progenitors	0.150355	0.087395	0.186484	-1.09343	1.9336e-09	1.98933e-08	eef1e1
1	roof plate/dorsal progenitors	0.0343939	0.00168067	0.0425577	-4.66231	1.93656e-09	1.99054e-08	adcy4
1	roof plate/dorsal progenitors	2.47947	2.55462	3.08148	-0.270514	1.97351e-09	2.02665e-08	vdac2
1	roof plate/dorsal progenitors	0.0620937	0.00672269	0.0494012	-2.87744	1.97884e-09	2.03026e-08	prlr
1	roof plate/dorsal progenitors	0.224393	0.0991597	0.194183	-0.969592	1.98158e-09	2.03121e-08	phactr1
1	roof plate/dorsal progenitors	0.445288	0.315966	0.466852	-0.563194	1.99912e-09	2.04731e-08	gnb4
1	roof plate/dorsal progenitors	0.0681363	0.0689076	0.126604	-0.877588	2.01482e-09	2.0615e-08	itpa
1	roof plate/dorsal progenitors	0.151859	0.122689	0.208725	-0.766599	2.02319e-09	2.06817e-08	gnai3
1	roof plate/dorsal progenitors	0.0611158	0.0151261	0.0624465	-2.04559	2.04364e-09	2.08716e-08	gpr17
1	roof plate/dorsal progenitors	0.199882	0.122689	0.221557	-0.85267	2.04889e-09	2.09061e-08	rhob
1	roof plate/dorsal progenitors	1.45394	1.32605	1.67087	-0.333466	2.05537e-09	2.09531e-08	atf4
1	roof plate/dorsal progenitors	0.921522	0.867227	1.1157	-0.363464	2.08879e-09	2.12745e-08	skp1
1	roof plate/dorsal progenitors	0.0202511	0.00336134	0.0335757	-3.32031	2.11671e-09	2.15392e-08	lss
1	roof plate/dorsal progenitors	0.0219503	0	0.0290847	N/A	2.14459e-09	2.1803e-08	thbs4
1	roof plate/dorsal progenitors	0.191146	0.154622	0.247006	-0.675802	2.15348e-09	2.18735e-08	cops6
1	roof plate/dorsal progenitors	0.0936132	0.287395	0.0804106	1.83758	2.19141e-09	2.22386e-08	anos1
1	roof plate/dorsal progenitors	0.579025	0.611765	0.775449	-0.342055	2.20065e-09	2.2312e-08	ubxn1
1	roof plate/dorsal progenitors	0.211998	0.178151	0.267964	-0.588937	2.2034e-09	2.23196e-08	lamc1
1	roof plate/dorsal progenitors	0.0997203	0.0672269	0.129598	-0.946933	2.21307e-09	2.23973e-08	c17orf49
1	roof plate/dorsal progenitors	0.112527	0.0302521	0.0985885	-1.70438	2.21798e-09	2.24267e-08	tub-like.2
1	roof plate/dorsal progenitors	1.12966	1.14286	1.40783	-0.300825	2.22095e-09	2.24364e-08	srsf2
1	roof plate/dorsal progenitors	0.0295928	0.00672269	0.0455518	-2.7604	2.22382e-09	2.24451e-08	net1
1	roof plate/dorsal progenitors	0.0751685	0.00504202	0.0517536	-3.35959	2.26694e-09	2.28597e-08	LOC101730286
1	roof plate/dorsal progenitors	0.182412	0.0857143	0.176219	-1.03976	2.28471e-09	2.30181e-08	atf5.2
1	roof plate/dorsal progenitors	0.0821679	0.0134454	0.0613772	-2.19059	2.29423e-09	2.30932e-08	kif21b
1	roof plate/dorsal progenitors	0.143847	0.141176	0.222412	-0.655737	2.30412e-09	2.31719e-08	mlec
1	roof plate/dorsal progenitors	0.0815627	0.0739496	0.140077	-0.921606	2.35682e-09	2.36806e-08	nup210
1	roof plate/dorsal progenitors	0.168222	0.114286	0.210222	-0.879271	2.37933e-09	2.38852e-08	psmd2
1	roof plate/dorsal progenitors	0.583605	0.47563	0.649701	-0.449935	2.4066e-09	2.41373e-08	arf5
1	roof plate/dorsal progenitors	0.244285	0.189916	0.296193	-0.641178	2.41137e-09	2.41635e-08	LOC100488277
1	roof plate/dorsal progenitors	0.0801185	0.0907563	0.154192	-0.764655	2.48253e-09	2.48542e-08	arhgap11a.1
1	roof plate/dorsal progenitors	0.093828	0.00168067	0.0440547	-4.71219	2.49624e-09	2.49691e-08	sv2a
1	roof plate/dorsal progenitors	0.106738	0.0689076	0.133447	-0.953537	2.51839e-09	2.51681e-08	bola1
1	roof plate/dorsal progenitors	0.345627	0.194958	0.344739	-0.822342	2.52791e-09	2.52407e-08	arnt2
1	roof plate/dorsal progenitors	0.0103529	0	0.0267322	N/A	2.56736e-09	2.56117e-08	erg
1	roof plate/dorsal progenitors	1.49097	1.84034	2.18092	-0.24497	2.5733e-09	2.56481e-08	snrpb
1	roof plate/dorsal progenitors	0.0788526	0.010084	0.0543199	-2.42941	2.61383e-09	2.60288e-08	nav3
1	roof plate/dorsal progenitors	0.042488	0.00840336	0.0508982	-2.59858	2.62427e-09	2.61095e-08	steap4
1	roof plate/dorsal progenitors	0.0587341	0.00840336	0.0532506	-2.66376	2.64213e-09	2.62638e-08	clmp
1	roof plate/dorsal progenitors	0.0977072	0.0235294	0.0838323	-1.83304	2.64494e-09	2.62683e-08	shtn1
1	roof plate/dorsal progenitors	0.22529	0.107563	0.207228	-0.946039	2.65735e-09	2.63682e-08	mpp1
1	roof plate/dorsal progenitors	0.0389356	0.00168067	0.0534645	-4.99147	2.69221e-09	2.66903e-08	abcb5
1	roof plate/dorsal progenitors	0.28345	0.131092	0.232464	-0.826421	2.75865e-09	2.73249e-08	cystm1
1	roof plate/dorsal progenitors	0.122453	0.0806723	0.151198	-0.906291	2.79912e-09	2.77012e-08	cops3
1	roof plate/dorsal progenitors	0.0514568	0.00504202	0.0598802	-3.57001	2.80778e-09	2.77622e-08	dll4
1	roof plate/dorsal progenitors	0.378893	0.484034	0.618905	-0.354611	2.87545e-09	2.84062e-08	eny2
1	roof plate/dorsal progenitors	0.886151	1.32101	1.59346	-0.270519	2.92476e-09	2.88678e-08	ahcy
1	roof plate/dorsal progenitors	2.36479	2.23361	2.70359	-0.275498	2.93476e-09	2.89409e-08	ywhae
1	roof plate/dorsal progenitors	0.0135093	0.00336134	0.0327203	-3.28307	2.94775e-09	2.90434e-08	ncapg2
1	roof plate/dorsal progenitors	0.323651	0.272269	0.387297	-0.508407	2.95915e-09	2.913e-08	ube2v1
1	roof plate/dorsal progenitors	0.11019	0.00840336	0.0579555	-2.78591	3.01693e-09	2.96727e-08	cacng2
1	roof plate/dorsal progenitors	0.020803	0.00168067	0.0310094	-4.2056	3.02591e-09	2.97349e-08	mrpl46
1	roof plate/dorsal progenitors	0.737246	0.890756	1.14885	-0.367082	3.14487e-09	3.08766e-08	tagln2
1	roof plate/dorsal progenitors	0.0618687	0.205042	0.0690761	1.56966	3.19566e-09	3.13478e-08	LOC101734934
1	roof plate/dorsal progenitors	0.0552584	0	0.0333618	N/A	3.2115e-09	3.14755e-08	scrn1
1	roof plate/dorsal progenitors	0.194719	0.176471	0.280368	-0.667893	3.22336e-09	3.1564e-08	tmem18
1	roof plate/dorsal progenitors	0.256735	0.184874	0.282934	-0.613924	3.23615e-09	3.16616e-08	mrpl20
1	roof plate/dorsal progenitors	0.133544	0.102521	0.175791	-0.777944	3.24609e-09	3.17311e-08	mrps24
1	roof plate/dorsal progenitors	0.0557549	0.00336134	0.0387083	-3.52553	3.27246e-09	3.19609e-08	galnt9
1	roof plate/dorsal progenitors	0.280043	0.262185	0.370402	-0.498508	3.36538e-09	3.28397e-08	mrpl14
1	roof plate/dorsal progenitors	0.0231503	0	0.0325064	N/A	3.38425e-09	3.2995e-08	LOC594886
1	roof plate/dorsal progenitors	0.237622	0.112605	0.201668	-0.840711	3.39896e-09	3.31095e-08	apc
1	roof plate/dorsal progenitors	0.145798	0.0184874	0.0733533	-1.98832	3.4133e-09	3.32202e-08	nrxn2
1	roof plate/dorsal progenitors	0.0732385	0.0537815	0.111848	-1.05635	3.43333e-09	3.33861e-08	usp14
1	roof plate/dorsal progenitors	0.0637058	0.0235294	0.0718563	-1.61065	3.45822e-09	3.35988e-08	pmepa1
1	roof plate/dorsal progenitors	0.882632	1.18655	1.44568	-0.28497	3.70334e-09	3.59492e-08	akap12
1	roof plate/dorsal progenitors	0.062804	0.0268908	0.165098	-2.61814	3.7349e-09	3.6224e-08	fabp4
1	roof plate/dorsal progenitors	0.0271296	0.0235294	0.064799	-1.46151	3.75071e-09	3.63458e-08	atad2
1	roof plate/dorsal progenitors	0.0951135	0.00504202	0.0487596	-3.27361	3.76209e-09	3.64244e-08	ifitm10
1	roof plate/dorsal progenitors	0.0654914	0.0252101	0.0784859	-1.63843	3.87731e-09	3.75075e-08	ublcp1
1	roof plate/dorsal progenitors	0.0879077	0.0621849	0.122113	-0.97358	3.88971e-09	3.75949e-08	c9orf3
1	roof plate/dorsal progenitors	0.519413	0.608403	0.760051	-0.321069	3.94554e-09	3.81015e-08	snrpc
1	roof plate/dorsal progenitors	0.0500894	0.00336134	0.0489735	-3.86489	3.99771e-09	3.85721e-08	pdzrn4
1	roof plate/dorsal progenitors	0.134777	0.0235294	0.0806245	-1.77675	4.02209e-09	3.87738e-08	gnaz
1	roof plate/dorsal progenitors	0.0219638	0	0.0265184	N/A	4.04738e-09	3.89839e-08	xilr1
1	roof plate/dorsal progenitors	0.0162313	0.00504202	0.0350727	-2.79828	4.09221e-09	3.93818e-08	depdc1
1	roof plate/dorsal progenitors	0.999414	0.956303	1.17857	-0.3015	4.18219e-09	4.02131e-08	romo1
1	roof plate/dorsal progenitors	0.400397	0.405042	0.52994	-0.387758	4.22584e-09	4.05979e-08	nono
1	roof plate/dorsal progenitors	0.0831174	0.0319328	0.0919589	-1.52595	4.41661e-09	4.23942e-08	mars
1	roof plate/dorsal progenitors	0.14	0.122689	0.194183	-0.662411	4.43743e-09	4.25574e-08	gatc
1	roof plate/dorsal progenitors	0.0445753	0	0.0327203	N/A	4.45017e-09	4.2643e-08	inafm2
1	roof plate/dorsal progenitors	0.114547	0.0806723	0.146065	-0.856466	4.5699e-09	4.37528e-08	cbx5
1	roof plate/dorsal progenitors	0.0200502	0.0134454	0.0547476	-2.02569	4.62208e-09	4.42144e-08	ehd2
1	roof plate/dorsal progenitors	0.334476	0.201681	0.338537	-0.747242	4.67131e-09	4.46472e-08	ap2b1
1	roof plate/dorsal progenitors	0.077836	0.0151261	0.0654405	-2.11315	4.70542e-09	4.49347e-08	crip2
1	roof plate/dorsal progenitors	0.0807402	0.0672269	0.122968	-0.871177	4.77515e-09	4.55617e-08	fcf1
1	roof plate/dorsal progenitors	0.479776	0.527731	0.669162	-0.342552	4.79333e-09	4.56962e-08	sf3b5
1	roof plate/dorsal progenitors	0.274742	0.169748	0.28272	-0.735982	4.80653e-09	4.5783e-08	pea15
1	roof plate/dorsal progenitors	0.0802581	0.0252101	0.0842601	-1.74085	4.82464e-09	4.59163e-08	glrx2
1	roof plate/dorsal progenitors	0.134636	0.115966	0.19012	-0.713202	4.86258e-09	4.6238e-08	psmb7
1	roof plate/dorsal progenitors	0.0572443	0.00168067	0.036142	-4.42657	4.92275e-09	4.67703e-08	npdc1.2
1	roof plate/dorsal progenitors	12.5838	0.208403	8.17921	-5.29451	4.95686e-09	4.70544e-08	npb
1	roof plate/dorsal progenitors	0.18768	0.0252101	0.0943114	-1.90343	4.96357e-09	4.7078e-08	onecut2
1	roof plate/dorsal progenitors	0.0162547	0	0.024166	N/A	5.05104e-09	4.78671e-08	ifitm3
1	roof plate/dorsal progenitors	0.319695	0.357983	0.471985	-0.398848	5.10882e-09	4.83736e-08	ube2i
1	roof plate/dorsal progenitors	0.503784	0.478992	0.632592	-0.401275	5.15254e-09	4.87463e-08	LOC100487101
1	roof plate/dorsal progenitors	0.0625137	0.0369748	0.0883234	-1.25625	5.16327e-09	4.88064e-08	chchd4
1	roof plate/dorsal progenitors	0.0298034	0.00168067	0.0395637	-4.55707	5.23982e-09	4.94882e-08	ppfibp2
1	roof plate/dorsal progenitors	0.0412761	0.0218487	0.0658683	-1.59203	5.25992e-09	4.96361e-08	farsa
1	roof plate/dorsal progenitors	0.365855	0.45042	0.580624	-0.366334	5.26756e-09	4.96662e-08	cetn3
1	roof plate/dorsal progenitors	0.0832354	0.0268908	0.0799829	-1.57258	5.31044e-09	5.00283e-08	alad
1	roof plate/dorsal progenitors	0.258744	0.295798	0.409324	-0.46863	5.31712e-09	5.00491e-08	btg3
1	roof plate/dorsal progenitors	0.0547183	0.0168067	0.0598802	-1.83304	5.33852e-09	5.02082e-08	myo10.2
1	roof plate/dorsal progenitors	0.152937	0.482353	0.189692	1.34643	5.4107e-09	5.08442e-08	nsun7
1	roof plate/dorsal progenitors	0.122168	0.0621849	0.131523	-1.08068	5.56227e-09	5.22245e-08	kif2a
1	roof plate/dorsal progenitors	0.192468	0.119328	0.211506	-0.825766	5.6224e-09	5.27448e-08	plin2
1	roof plate/dorsal progenitors	0.0882567	0.00672269	0.0508982	-2.9205	5.68401e-09	5.3278e-08	bzrap1
1	roof plate/dorsal progenitors	0.0845826	0.0504202	0.111634	-1.1467	5.6907e-09	5.3296e-08	timm8a
1	roof plate/dorsal progenitors	0.340371	0.183193	0.316724	-0.789858	5.73713e-09	5.36859e-08	ypel1
1	roof plate/dorsal progenitors	0.0729993	0.00840336	0.0577417	-2.78057	5.78533e-09	5.40916e-08	rimbp2
1	roof plate/dorsal progenitors	0.320888	0.472269	0.613345	-0.37709	5.79133e-09	5.41024e-08	gpx1
1	roof plate/dorsal progenitors	0.0711731	0.0655462	0.120402	-0.877276	5.80076e-09	5.41453e-08	hadha
1	roof plate/dorsal progenitors	0.0335478	0.146218	0.0449102	1.70301	5.84251e-09	5.44895e-08	Xetrov90028161m.g
1	roof plate/dorsal progenitors	0.317057	0.332773	0.477117	-0.519805	5.91666e-09	5.5135e-08	junb
1	roof plate/dorsal progenitors	0.622863	0.606723	0.786784	-0.37493	5.96661e-09	5.55541e-08	c1qbp
1	roof plate/dorsal progenitors	0.254526	0.107563	0.21343	-0.988583	6.04643e-09	5.62504e-08	atp6v0b
1	roof plate/dorsal progenitors	0.289107	0.245378	0.357998	-0.544946	6.16736e-09	5.73277e-08	ndufa12
1	roof plate/dorsal progenitors	0.0877212	0.010084	0.0551754	-2.45195	6.24912e-09	5.80394e-08	svop
1	roof plate/dorsal progenitors	0.037758	0.0235294	0.0660821	-1.48979	6.32428e-09	5.86887e-08	rnaseh2a
1	roof plate/dorsal progenitors	0.279907	0.216807	0.320145	-0.562318	6.46168e-09	5.9914e-08	syf2
1	roof plate/dorsal progenitors	0.050081	0.00168067	0.0369974	-4.46031	6.50476e-09	6.02634e-08	gfra3
1	roof plate/dorsal progenitors	0.0619781	0.0403361	0.0951668	-1.23839	6.5237e-09	6.03888e-08	tspan4.1
1	roof plate/dorsal progenitors	0.186278	0.00336134	0.0598802	-4.15497	6.55295e-09	6.06094e-08	cnr1
1	roof plate/dorsal progenitors	0.0604624	0.00168067	0.0384944	-4.51754	6.65619e-09	6.15134e-08	rph3a
1	roof plate/dorsal progenitors	0.0434054	0.00168067	0.0596664	-5.14981	6.67179e-09	6.16065e-08	LOC101733634
1	roof plate/dorsal progenitors	0.133922	0.122689	0.197605	-0.687611	6.68693e-09	6.16954e-08	uchl5
1	roof plate/dorsal progenitors	0.52265	0.534454	0.675791	-0.338513	6.72027e-09	6.19518e-08	suclg1
1	roof plate/dorsal progenitors	0.0148015	0.00336134	0.0359281	-3.418	6.72633e-09	6.19565e-08	eng
1	roof plate/dorsal progenitors	0.153862	0.115966	0.18734	-0.691949	6.73716e-09	6.20052e-08	tia1
1	roof plate/dorsal progenitors	0.260107	0.147899	0.260265	-0.815368	6.87565e-09	6.32277e-08	actr1a
1	roof plate/dorsal progenitors	0.0365656	0.0336134	0.0772027	-1.19961	6.99093e-09	6.42349e-08	lmcd1
1	roof plate/dorsal progenitors	0.0505419	0.00672269	0.0479042	-2.83304	7.1551e-09	6.56894e-08	nceh1
1	roof plate/dorsal progenitors	0.050105	0.0285714	0.0718563	-1.33054	7.19634e-09	6.60137e-08	vegfb
1	roof plate/dorsal progenitors	0.111185	0.0806723	0.14692	-0.86489	7.27848e-09	6.67124e-08	gtf2f2
1	roof plate/dorsal progenitors	0.0864816	0.0504202	0.107571	-1.09321	7.30354e-09	6.68873e-08	LOC100492917
1	roof plate/dorsal progenitors	0.0310501	0.131092	0.0350727	1.90216	7.3789e-09	6.75221e-08	frmd4b
1	roof plate/dorsal progenitors	0.0962182	0.0521008	0.114628	-1.13758	7.45243e-09	6.81391e-08	larp4
1	roof plate/dorsal progenitors	0.0290117	0.00168067	0.0335757	-4.32031	7.51633e-09	6.86671e-08	tinagl1
1	roof plate/dorsal progenitors	0.772608	0.768067	0.956373	-0.316341	7.52891e-09	6.87259e-08	tceb1
1	roof plate/dorsal progenitors	0.083155	0.00504202	0.0455518	-3.17543	7.67286e-09	6.99828e-08	unc80
1	roof plate/dorsal progenitors	0.173652	0.152941	0.233105	-0.608004	7.68369e-09	7.00244e-08	cmc2
1	roof plate/dorsal progenitors	0.264263	0.245378	0.343884	-0.486914	7.76284e-09	7.0688e-08	taf13
1	roof plate/dorsal progenitors	0.0191044	0.00840336	0.0410607	-2.28872	7.78881e-09	7.08667e-08	rcn3
1	roof plate/dorsal progenitors	0.137195	0.0773109	0.147776	-0.934667	7.86042e-09	7.14601e-08	impa1
1	roof plate/dorsal progenitors	0.129672	0.00336134	0.133447	-5.31109	7.89615e-09	7.17266e-08	cfd
1	roof plate/dorsal progenitors	0.0366074	0	0.0314371	N/A	8.07984e-09	7.33355e-08	lepr
1	roof plate/dorsal progenitors	0.126001	0.115966	0.187767	-0.695239	8.11919e-09	7.36329e-08	pdcd11
1	roof plate/dorsal progenitors	0.0739013	0.0588235	0.110565	-0.910424	8.16421e-09	7.39812e-08	smim3
1	roof plate/dorsal progenitors	0.0390786	0	0.0295124	N/A	8.17879e-09	7.40532e-08	LOC101734223
1	roof plate/dorsal progenitors	0.0201841	0	0.0333618	N/A	8.25541e-09	7.46864e-08	gja4
1	roof plate/dorsal progenitors	0.272288	0.297479	0.396707	-0.415285	8.41378e-09	7.60576e-08	surf6
1	roof plate/dorsal progenitors	0.122817	0.0336134	0.0953807	-1.50466	8.45232e-09	7.63442e-08	efhd2
1	roof plate/dorsal progenitors	0.225285	0.168067	0.267964	-0.673001	8.48395e-09	7.6568e-08	scd
1	roof plate/dorsal progenitors	0.207042	0.119328	0.207656	-0.799267	8.63082e-09	7.78306e-08	ctnnbip1
1	roof plate/dorsal progenitors	0.0540346	0.0453782	0.0921728	-1.02234	8.84539e-09	7.97012e-08	nup107
1	roof plate/dorsal progenitors	0.11729	0.0302521	0.0973054	-1.68548	9.00429e-09	8.10676e-08	tnfrsf21
1	roof plate/dorsal progenitors	0.0645799	0.0554622	0.119974	-1.11315	9.03961e-09	8.13201e-08	ptrf
1	roof plate/dorsal progenitors	0.0166302	0	0.0258768	N/A	9.21189e-09	8.28033e-08	LOC101732592
1	roof plate/dorsal progenitors	0.407497	1.07227	0.392857	1.44859	9.29018e-09	8.34398e-08	pam
1	roof plate/dorsal progenitors	0.197824	0.235294	0.327203	-0.47572	9.36547e-09	8.40485e-08	smc4
1	roof plate/dorsal progenitors	0.28122	0.228571	0.328058	-0.521307	9.54941e-09	8.56305e-08	epb41l2
1	roof plate/dorsal progenitors	0.0945494	0.294118	0.110778	1.40872	9.72865e-09	8.71678e-08	smim1
1	roof plate/dorsal progenitors	0.137048	0.0991597	0.174936	-0.819001	9.73838e-09	8.71851e-08	copb2
1	roof plate/dorsal progenitors	0.508282	0.49916	0.638152	-0.354399	9.78136e-09	8.74997e-08	ndufv3
1	roof plate/dorsal progenitors	0.12171	0.105882	0.172583	-0.704832	9.88551e-09	8.83606e-08	eif1ad
1	roof plate/dorsal progenitors	0.116682	0.010084	0.063302	-2.65018	9.90998e-09	8.85086e-08	luzp2
1	roof plate/dorsal progenitors	0.0798069	0.0134454	0.0568862	-2.08097	9.97453e-09	8.90139e-08	pgbd5
1	roof plate/dorsal progenitors	0.398251	0.381513	0.495295	-0.376558	1.00149e-08	8.9303e-08	etfb
1	roof plate/dorsal progenitors	0.110579	0.00672269	0.0517536	-2.94455	1.03631e-08	9.23344e-08	gabra2
1	roof plate/dorsal progenitors	0.0501121	0.00168067	0.034645	-4.36554	1.07704e-08	9.5887e-08	cntn4
1	roof plate/dorsal progenitors	0.210037	0.189916	0.279512	-0.557551	1.07838e-08	9.59298e-08	snrnp200
1	roof plate/dorsal progenitors	1.25378	1.26218	1.52481	-0.272704	1.08589e-08	9.6521e-08	uqcr11
1	roof plate/dorsal progenitors	0.0150047	0.00672269	0.0365697	-2.44354	1.09216e-08	9.70011e-08	ncapd3
1	roof plate/dorsal progenitors	0.115754	0.12437	0.190547	-0.615515	1.09316e-08	9.70127e-08	rpf2
1	roof plate/dorsal progenitors	0.0629752	0.0537815	0.102866	-0.93558	1.10434e-08	9.79265e-08	ebpl
1	roof plate/dorsal progenitors	0.292597	0.27563	0.367194	-0.413809	1.11147e-08	9.8481e-08	prdx3
1	roof plate/dorsal progenitors	0.177172	0.112605	0.193969	-0.784556	1.14736e-08	1.01581e-07	ubl4a
1	roof plate/dorsal progenitors	0.200927	0.157983	0.246792	-0.643525	1.1506e-08	1.01787e-07	top2b
1	roof plate/dorsal progenitors	1.57435	1.73445	2.04299	-0.236198	1.15215e-08	1.01843e-07	gpx4
1	roof plate/dorsal progenitors	0.235777	0.12605	0.211506	-0.746695	1.18355e-08	1.04536e-07	rufy3
1	roof plate/dorsal progenitors	0.0352116	0.00168067	0.0423439	-4.65504	1.20618e-08	1.06451e-07	calca
1	roof plate/dorsal progenitors	0.0744364	0.00336134	0.0718563	-4.418	1.21946e-08	1.07537e-07	pkd2l1
1	roof plate/dorsal progenitors	0.0747619	0.0168067	0.0675791	-2.00754	1.23338e-08	1.0868e-07	myo5a
1	roof plate/dorsal progenitors	0.0382392	0.0168067	0.0558169	-1.73166	1.23655e-08	1.08873e-07	tfrc
1	roof plate/dorsal progenitors	0.190478	0.563025	0.233533	1.26957	1.24772e-08	1.0977e-07	LOC100485040
1	roof plate/dorsal progenitors	0.0673158	0.00672269	0.0489735	-2.86489	1.26011e-08	1.10772e-07	mdga2
1	roof plate/dorsal progenitors	0.11439	0.0655462	0.127246	-0.95703	1.26146e-08	1.10804e-07	dctn6
1	roof plate/dorsal progenitors	0.121749	0.097479	0.166595	-0.773185	1.28108e-08	1.12439e-07	vars
1	roof plate/dorsal progenitors	0.0221026	0	0.025663	N/A	1.29075e-08	1.13199e-07	csf2rb
1	roof plate/dorsal progenitors	0.430252	0.578151	0.712361	-0.301162	1.30371e-08	1.14246e-07	dek
1	roof plate/dorsal progenitors	0.29025	0.141176	0.257485	-0.866989	1.30568e-08	1.14329e-07	pten
1	roof plate/dorsal progenitors	0.0789011	0.0857143	0.141146	-0.719584	1.33671e-08	1.16954e-07	rfc5
1	roof plate/dorsal progenitors	0.278534	0.179832	0.294696	-0.71258	1.38824e-08	1.21367e-07	nfib
1	roof plate/dorsal progenitors	0.0475644	0.0302521	0.0786997	-1.37932	1.38962e-08	1.21393e-07	uqcc2
1	roof plate/dorsal progenitors	0.23254	0.228571	0.325706	-0.510924	1.39121e-08	1.21437e-07	fads2
1	roof plate/dorsal progenitors	0.293345	0.307563	0.417665	-0.441463	1.39754e-08	1.21894e-07	myh10
1	roof plate/dorsal progenitors	5.21984	5.24202	5.99038	-0.192525	1.41293e-08	1.23141e-07	cox7b
1	roof plate/dorsal progenitors	0.312438	0.321008	0.426005	-0.40826	1.42456e-08	1.24058e-07	ndufa10
1	roof plate/dorsal progenitors	0.723813	0.858824	1.03144	-0.264222	1.46919e-08	1.27845e-07	hypk
1	roof plate/dorsal progenitors	0.0732617	0.0638655	0.118691	-0.894103	1.50109e-08	1.30519e-07	dhfr
1	roof plate/dorsal progenitors	0.0540739	0.00168067	0.0325064	-4.27361	1.50574e-08	1.30822e-07	slc45a1
1	roof plate/dorsal progenitors	0.715436	0.557983	0.718563	-0.364893	1.51685e-08	1.31684e-07	rnf7
1	roof plate/dorsal progenitors	0.676825	0.645378	0.826133	-0.35623	1.51971e-08	1.3183e-07	eif4g2
1	roof plate/dorsal progenitors	0.0148189	0.00672269	0.0359281	-2.418	1.53104e-08	1.3271e-07	ncaph
1	roof plate/dorsal progenitors	0.0922888	0.0638655	0.124251	-0.960153	1.53419e-08	1.3288e-07	sap30bp
1	roof plate/dorsal progenitors	0.0415626	0.131092	0.0245937	2.41423	1.57139e-08	1.35996e-07	kcnf1
1	roof plate/dorsal progenitors	0.0179604	0.010084	0.04213	-2.06278	1.59897e-08	1.38276e-07	LOC100145144
1	roof plate/dorsal progenitors	0.0326186	0.00168067	0.036142	-4.42657	1.60083e-08	1.3833e-07	jag2
1	roof plate/dorsal progenitors	0.129971	0.0890756	0.153978	-0.789619	1.61592e-08	1.39526e-07	hook3
1	roof plate/dorsal progenitors	0.734142	0.267227	0.517964	-0.954787	1.62359e-08	1.4008e-07	fkbp1b
1	roof plate/dorsal progenitors	0.0810101	0.0184874	0.0682207	-1.88367	1.63411e-08	1.40879e-07	mapk8ip3
1	roof plate/dorsal progenitors	0.885653	0.734454	0.964072	-0.392469	1.65918e-08	1.4293e-07	rtn4
1	roof plate/dorsal progenitors	0.111982	0.097479	0.158469	-0.701035	1.66615e-08	1.4342e-07	gsn
1	roof plate/dorsal progenitors	0.032637	0.00504202	0.0382806	-2.92454	1.66956e-08	1.43603e-07	acp5
1	roof plate/dorsal progenitors	0.0971695	0.0621849	0.119547	-0.942938	1.69342e-08	1.45543e-07	mrpl34
1	roof plate/dorsal progenitors	0.139368	0.112605	0.185629	-0.721149	1.71177e-08	1.47007e-07	glrx5
1	roof plate/dorsal progenitors	0.0164536	0.00504202	0.0329341	-2.70751	1.7247e-08	1.48004e-07	depdc1b
1	roof plate/dorsal progenitors	0.0238783	0.00168067	0.0325064	-4.27361	1.7296e-08	1.4831e-07	klf2
1	roof plate/dorsal progenitors	0.0268426	0.092437	0.0237382	1.96126	1.73613e-08	1.48756e-07	snx31
1	roof plate/dorsal progenitors	0.0289115	0.0252101	0.0637297	-1.33796	1.74581e-08	1.49471e-07	diaph3
1	roof plate/dorsal progenitors	0.0345341	0	0.0342173	N/A	1.77657e-08	1.51988e-07	gata3
1	roof plate/dorsal progenitors	0.185713	0.173109	0.255774	-0.563188	1.79586e-08	1.5352e-07	smc3
1	roof plate/dorsal progenitors	0.103781	0.0336134	0.10586	-1.65504	1.81258e-08	1.54832e-07	plk2
1	roof plate/dorsal progenitors	0.642136	0.678992	0.828058	-0.286338	1.82401e-08	1.55689e-07	spcs1
1	roof plate/dorsal progenitors	0.036144	0.00840336	0.04213	-2.32581	1.85259e-08	1.58007e-07	rasal1
1	roof plate/dorsal progenitors	0.175327	0.114286	0.193328	-0.758403	1.85767e-08	1.5832e-07	ccdc92
1	roof plate/dorsal progenitors	0.134153	0.122689	0.18905	-0.623765	1.86065e-08	1.58453e-07	sdf2
1	roof plate/dorsal progenitors	0.308111	0.389916	0.499572	-0.35753	1.96496e-08	1.67208e-07	tmpo
1	roof plate/dorsal progenitors	0.309005	0.312605	0.416168	-0.412824	1.97829e-08	1.68215e-07	ssuh2
1	roof plate/dorsal progenitors	0.0733259	0.0184874	0.0637297	-1.78542	1.99284e-08	1.69323e-07	mgarp
1	roof plate/dorsal progenitors	0.126406	0.0991597	0.170017	-0.777855	1.99657e-08	1.69511e-07	idh1
1	roof plate/dorsal progenitors	0.149488	0.132773	0.208084	-0.648202	2.00645e-08	1.7022e-07	rbm34
1	roof plate/dorsal progenitors	0.153496	0.144538	0.212361	-0.555072	2.01131e-08	1.70503e-07	nxt2
1	roof plate/dorsal progenitors	0.136333	0.12605	0.203165	-0.688652	2.01949e-08	1.71067e-07	uchl3
1	roof plate/dorsal progenitors	0.133852	0.0151261	0.0729256	-2.26939	2.02192e-08	1.71143e-07	camk2a
1	roof plate/dorsal progenitors	0.0647895	0.201681	0.067793	1.57286	2.04024e-08	1.72563e-07	dclk3
1	roof plate/dorsal progenitors	0.0348888	0.0319328	0.0724979	-1.1829	2.05109e-08	1.73349e-07	ccdc103
1	roof plate/dorsal progenitors	0.220016	0.0705882	0.149059	-1.07838	2.05653e-08	1.73678e-07	ube2ql1
1	roof plate/dorsal progenitors	0.130646	0.194958	0.266681	-0.451951	2.08447e-08	1.75905e-07	daw1
1	roof plate/dorsal progenitors	0.0661102	0.0840336	0.137511	-0.710505	2.11055e-08	1.77971e-07	nme4
1	roof plate/dorsal progenitors	0.0204786	0.00168067	0.0278015	-4.04805	2.16979e-08	1.82828e-07	epha3
1	roof plate/dorsal progenitors	0.0973245	0.0823529	0.142002	-0.786016	2.20244e-08	1.8544e-07	ftsj3
1	roof plate/dorsal progenitors	0.0444143	0.00168067	0.0455518	-4.7604	2.22669e-08	1.87341e-07	wnt5a
1	roof plate/dorsal progenitors	0.207611	0.215126	0.306031	-0.508495	2.24332e-08	1.88598e-07	jup
1	roof plate/dorsal progenitors	0.0218994	0	0.0254491	N/A	2.25249e-08	1.89226e-07	ebi3
1	roof plate/dorsal progenitors	0.0549952	0.00504202	0.0404192	-3.00297	2.29076e-08	1.92297e-07	dkk3
1	roof plate/dorsal progenitors	0.0510046	0.0336134	0.0774166	-1.2036	2.29842e-08	1.92795e-07	cpsf2
1	roof plate/dorsal progenitors	0.118777	0.00672269	0.0506843	-2.91443	2.30139e-08	1.92899e-07	LOC100497714
1	roof plate/dorsal progenitors	0.018076	0	0.0235244	N/A	2.30634e-08	1.93169e-07	fbn1
1	roof plate/dorsal progenitors	0.0575564	0	0.0769889	N/A	2.31958e-08	1.94132e-07	slc6a3
1	roof plate/dorsal progenitors	0.0427733	0.00672269	0.046621	-2.79387	2.35613e-08	1.97044e-07	adgre5
1	roof plate/dorsal progenitors	0.0948798	0.284034	0.106074	1.421	2.3638e-08	1.97537e-07	adamts10
1	roof plate/dorsal progenitors	0.248561	0.087395	0.176219	-1.01175	2.37429e-08	1.98265e-07	ap3b2
1	roof plate/dorsal progenitors	0.303659	0.152941	0.255133	-0.73827	2.39757e-08	2.0006e-07	slc38a2
1	roof plate/dorsal progenitors	0.0901328	0.0672269	0.121899	-0.858577	2.42987e-08	2.02604e-07	golph3
1	roof plate/dorsal progenitors	1.5732	1.90756	2.20359	-0.208127	2.45602e-08	2.04632e-07	nucks1
1	roof plate/dorsal progenitors	0.137011	0.0806723	0.150342	-0.898105	2.46125e-08	2.04915e-07	mbnl3
1	roof plate/dorsal progenitors	0.0349407	0.0151261	0.0504705	-1.7384	2.47762e-08	2.06124e-07	grpel1
1	roof plate/dorsal progenitors	1.87162	1.75966	2.07913	-0.240678	2.52067e-08	2.0955e-07	atp5i
1	roof plate/dorsal progenitors	0.140208	0.0991597	0.169162	-0.770577	2.53874e-08	2.10895e-07	nucb1
1	roof plate/dorsal progenitors	0.0762835	0.0705882	0.121471	-0.783116	2.55103e-08	2.11758e-07	sf3b3
1	roof plate/dorsal progenitors	0.0288409	0.0168067	0.0515398	-1.61665	2.56847e-08	2.13048e-07	chtf18
1	roof plate/dorsal progenitors	0.0867898	0.00168067	0.100941	-5.90833	2.57939e-08	2.13794e-07	ddc
1	roof plate/dorsal progenitors	0.269689	0.0537815	0.140291	-1.38324	2.59202e-08	2.14682e-07	pclo
1	roof plate/dorsal progenitors	0.261527	0.163025	0.270317	-0.729555	2.59707e-08	2.14941e-07	celf2
1	roof plate/dorsal progenitors	0.0819113	0.00168067	0.0367836	-4.45195	2.60563e-08	2.1549e-07	lin7a
1	roof plate/dorsal progenitors	0.26468	0.134454	0.233319	-0.795194	2.62948e-08	2.17301e-07	trib2
1	roof plate/dorsal progenitors	0.0697273	0.00336134	0.0378529	-3.49329	2.63327e-08	2.17454e-07	ank1
1	roof plate/dorsal progenitors	0.0181714	0	0.0248075	N/A	2.6425e-08	2.18055e-07	trem2
1	roof plate/dorsal progenitors	0.139594	0.0554622	0.12083	-1.1234	2.65338e-08	2.18792e-07	st6gal2
1	roof plate/dorsal progenitors	0.433443	0.388235	0.512404	-0.40035	2.69135e-08	2.21759e-07	vdac3
1	roof plate/dorsal progenitors	0.055899	0.0117647	0.0564585	-2.26273	2.73524e-08	2.25208e-07	ets2
1	roof plate/dorsal progenitors	0.0778904	0.110924	0.168306	-0.601512	2.75072e-08	2.26316e-07	prtfdc1
1	roof plate/dorsal progenitors	0.267652	0.287395	0.37917	-0.399811	2.76521e-08	2.27341e-07	ppig
1	roof plate/dorsal progenitors	0.0212693	0	0.0350727	N/A	2.7905e-08	2.29252e-07	a2ml1
1	roof plate/dorsal progenitors	0.0758971	0.0806723	0.13302	-0.721495	2.82073e-08	2.31565e-07	prkag2
1	roof plate/dorsal progenitors	0.0169564	0.00840336	0.0384944	-2.19561	2.83494e-08	2.32561e-07	ndc80
1	roof plate/dorsal progenitors	0.0964992	0.00168067	0.048118	-4.83947	2.84369e-08	2.33108e-07	gabrg2
1	roof plate/dorsal progenitors	0.123712	0.391597	0.156758	1.32083	2.86846e-08	2.34966e-07	pax6
1	roof plate/dorsal progenitors	0.0254514	0	0.0280154	N/A	2.88112e-08	2.3583e-07	pigr
1	roof plate/dorsal progenitors	0.485623	0.47395	0.602224	-0.345567	2.92322e-08	2.39101e-07	rac1
1	roof plate/dorsal progenitors	1.03037	1.05882	1.23802	-0.225577	2.9584e-08	2.41801e-07	ndufs5
1	roof plate/dorsal progenitors	0.117457	0.00168067	0.0419162	-4.6404	3.07156e-08	2.50866e-07	colq
1	roof plate/dorsal progenitors	0.0921978	0.0151261	0.0622327	-2.04064	3.1057e-08	2.5347e-07	phactr3
1	roof plate/dorsal progenitors	0.0154563	0.00336134	0.0290847	-3.11315	3.11514e-08	2.54054e-07	ca8
1	roof plate/dorsal progenitors	0.0490852	0	0.0267322	N/A	3.12416e-08	2.54604e-07	slc4a10
1	roof plate/dorsal progenitors	0.10225	0.0957983	0.155475	-0.698608	3.13172e-08	2.55034e-07	urm1
1	roof plate/dorsal progenitors	0.0304914	0.0134454	0.0457656	-1.76715	3.15237e-08	2.56529e-07	pelo
1	roof plate/dorsal progenitors	0.0117453	0.00168067	0.0252352	-3.90833	3.17759e-08	2.58393e-07	ankle1
1	roof plate/dorsal progenitors	0.00789564	0	0.0215997	N/A	3.20623e-08	2.60533e-07	c6.2
1	roof plate/dorsal progenitors	0.250093	0.201681	0.289136	-0.519675	3.23913e-08	2.63015e-07	pdcd10
1	roof plate/dorsal progenitors	0.0112333	0	0.0218135	N/A	3.25209e-08	2.63875e-07	ferd3l
1	roof plate/dorsal progenitors	0.0133117	0	0.0239521	N/A	3.25606e-08	2.64006e-07	clec11a
1	roof plate/dorsal progenitors	1.24013	1.39832	1.62254	-0.214561	3.31844e-08	2.68868e-07	MGC76132
1	roof plate/dorsal progenitors	0.0333882	0	0.0303678	N/A	3.37572e-08	2.73311e-07	kcnip4
1	roof plate/dorsal progenitors	0.0962477	0.00840336	0.0523952	-2.6404	3.43812e-08	2.78162e-07	rac3
1	roof plate/dorsal progenitors	0.147622	0.369748	0.129384	1.51488	3.50725e-08	2.83549e-07	syne2
1	roof plate/dorsal progenitors	0.156977	0.0705882	0.182207	-1.36808	3.58985e-08	2.90017e-07	gadd45a
1	roof plate/dorsal progenitors	0.0208608	0	0.0269461	N/A	3.61032e-08	2.9146e-07	napsa
1	roof plate/dorsal progenitors	0.577276	0.146218	0.350941	-1.2631	3.61585e-08	2.91696e-07	bcas1
1	roof plate/dorsal progenitors	0.0797904	0.0773109	0.128101	-0.728537	3.62405e-08	2.92146e-07	nip7
1	roof plate/dorsal progenitors	0.0900422	0.0588235	0.117836	-1.00231	3.69304e-08	2.97494e-07	lpin2
1	roof plate/dorsal progenitors	0.185093	0.205042	0.278871	-0.443677	3.71036e-08	2.98673e-07	mycbp
1	roof plate/dorsal progenitors	0.0873165	0.109244	0.16574	-0.601371	3.71742e-08	2.99026e-07	ak7
1	roof plate/dorsal progenitors	0.0334194	0.0117647	0.0453379	-1.94625	3.74282e-08	3.00853e-07	gtf2h1
1	roof plate/dorsal progenitors	0.0779976	0.0504202	0.104577	-1.05249	3.77993e-08	3.03617e-07	copg1
1	roof plate/dorsal progenitors	0.0898804	0.0756303	0.130667	-0.788862	3.78649e-08	3.03926e-07	sssca1
1	roof plate/dorsal progenitors	0.919919	1.05546	1.24358	-0.236629	3.81006e-08	3.05598e-07	rbbp7
1	roof plate/dorsal progenitors	0.274589	0.289076	0.378529	-0.388956	3.82916e-08	3.0691e-07	ddost
1	roof plate/dorsal progenitors	0.100811	0.0588235	0.1142	-0.9571	3.84192e-08	3.07711e-07	dbnl
1	roof plate/dorsal progenitors	0.91893	1.07227	1.2716	-0.245978	3.87238e-08	3.09929e-07	p4hb
1	roof plate/dorsal progenitors	0.342164	0.368067	0.461078	-0.325041	3.93251e-08	3.14517e-07	LOC101734458
1	roof plate/dorsal progenitors	0.0567789	0.0302521	0.0746364	-1.30284	3.96506e-08	3.16893e-07	srcap
1	roof plate/dorsal progenitors	4.4735	4.9916	5.65056	-0.178891	4.07075e-08	3.25107e-07	cfl1
1	roof plate/dorsal progenitors	0.0276745	0	0.025663	N/A	4.09521e-08	3.26827e-07	cd248
1	roof plate/dorsal progenitors	0.111119	0.0823529	0.141574	-0.781664	4.15117e-08	3.31057e-07	arpc5l
1	roof plate/dorsal progenitors	0.0207996	0	0.0233105	N/A	4.17881e-08	3.33023e-07	aoah
1	roof plate/dorsal progenitors	0.105267	0.0890756	0.143071	-0.683629	4.21557e-08	3.35713e-07	fhl3
1	roof plate/dorsal progenitors	0.146432	0.0369748	0.0973054	-1.39598	4.30052e-08	3.42234e-07	necap1
1	roof plate/dorsal progenitors	0.119167	0.0890756	0.152267	-0.7735	4.3392e-08	3.45067e-07	smarcb1
1	roof plate/dorsal progenitors	0.111283	0.0470588	0.111206	-1.2407	4.35186e-08	3.45828e-07	smim13
1	roof plate/dorsal progenitors	0.0323489	0.0319328	0.0710009	-1.1528	4.4075e-08	3.5e-07	tekt2
1	roof plate/dorsal progenitors	0.0317236	0	0.0314371	N/A	4.4441e-08	3.52656e-07	cdc42ep3
1	roof plate/dorsal progenitors	0.0246119	0.00336134	0.0307956	-3.19561	4.46717e-08	3.54235e-07	adam22
1	roof plate/dorsal progenitors	0.138168	0.0235294	0.0821215	-1.80329	4.47041e-08	3.54241e-07	cacna2d2
1	roof plate/dorsal progenitors	0.0180109	0	0.0224551	N/A	4.4942e-08	3.55873e-07	slco2b1
1	roof plate/dorsal progenitors	0.426995	0.119328	0.243584	-1.02949	4.52711e-08	3.58226e-07	rab3a
1	roof plate/dorsal progenitors	0.0906399	0.0689076	0.125962	-0.870258	4.55202e-08	3.59942e-07	elovl5
1	roof plate/dorsal progenitors	0.0188163	0.0134454	0.0455518	-1.7604	4.57155e-08	3.6123e-07	LOC101734082
1	roof plate/dorsal progenitors	0.0493712	0.00504202	0.0380667	-2.91646	4.59423e-08	3.62766e-07	dynlt3
1	roof plate/dorsal progenitors	0.617338	0.277311	0.432421	-0.640932	4.60459e-08	3.63327e-07	cpeb4
1	roof plate/dorsal progenitors	0.271348	1.03529	0.446536	1.21319	4.61396e-08	3.63809e-07	pvrl2
1	roof plate/dorsal progenitors	0.0357692	0.00672269	0.036142	-2.42657	4.6252e-08	3.64439e-07	LOC108648174
1	roof plate/dorsal progenitors	4.21961	4.23529	4.79876	-0.180199	4.65651e-08	3.66647e-07	cox7a2
1	roof plate/dorsal progenitors	0.0964144	0.141176	0.201027	-0.509886	4.6957e-08	3.69472e-07	kit
1	roof plate/dorsal progenitors	0.0949252	0.010084	0.0536784	-2.41227	4.72941e-08	3.71863e-07	brsk2
1	roof plate/dorsal progenitors	0.00944137	0.00168067	0.0248075	-3.88367	4.78264e-08	3.75784e-07	ska1
1	roof plate/dorsal progenitors	0.387495	0.746218	0.299401	1.31752	4.88882e-08	3.83857e-07	cbx7
1	roof plate/dorsal progenitors	0.315983	0.307563	0.402908	-0.38957	5.01297e-08	3.93328e-07	nudt21
1	roof plate/dorsal progenitors	0.0490853	0.00840336	0.0489735	-2.54296	5.02665e-08	3.94125e-07	anxa6
1	roof plate/dorsal progenitors	0.0860487	0.0705882	0.128101	-0.859781	5.09222e-08	3.98986e-07	mri1
1	roof plate/dorsal progenitors	0.285879	0.270588	0.367194	-0.440444	5.10298e-08	3.99549e-07	cap1
1	roof plate/dorsal progenitors	0.328572	0.315966	0.415954	-0.396652	5.11172e-08	3.99953e-07	ap2s1
1	roof plate/dorsal progenitors	0.022943	0	0.0265184	N/A	5.14355e-08	4.02162e-07	ramp3
1	roof plate/dorsal progenitors	0.0635539	0.00504202	0.0431993	-3.09894	5.15678e-08	4.02914e-07	slc22a23
1	roof plate/dorsal progenitors	0.165259	0.151261	0.224979	-0.572753	5.16261e-08	4.03088e-07	mrpl35
1	roof plate/dorsal progenitors	0.107467	0.0168067	0.0701454	-2.06131	5.17018e-08	4.03397e-07	pgam1
1	roof plate/dorsal progenitors	0.274827	0.233613	0.318862	-0.44881	5.19369e-08	4.04948e-07	c22orf39
1	roof plate/dorsal progenitors	0.231328	0.161345	0.249572	-0.629313	5.22576e-08	4.07165e-07	rbms1
1	roof plate/dorsal progenitors	0.274048	0.290756	0.382378	-0.395189	5.26649e-08	4.10053e-07	fubp1
1	roof plate/dorsal progenitors	0.119032	0.0655462	0.133875	-1.0303	5.28087e-08	4.10885e-07	zmpste24
1	roof plate/dorsal progenitors	0.013728	0.00336134	0.0280154	-3.05911	5.32802e-08	4.14266e-07	cep135
1	roof plate/dorsal progenitors	0.0730236	0.0235294	0.073781	-1.64878	5.37719e-08	4.17798e-07	kif3a
1	roof plate/dorsal progenitors	0.147237	0.436975	0.178571	1.29105	5.39326e-08	4.18755e-07	smco4
1	roof plate/dorsal progenitors	1.24524	1.17479	1.37767	-0.229831	5.39978e-08	4.1897e-07	ndufa1
1	roof plate/dorsal progenitors	0.239501	0.215126	0.295552	-0.458229	5.53149e-08	4.28892e-07	gon7
1	roof plate/dorsal progenitors	0.0244992	0	0.028657	N/A	5.56496e-08	4.31188e-07	fgl2
1	roof plate/dorsal progenitors	0.579854	0.243697	0.413815	-0.763895	5.58321e-08	4.32302e-07	atp2b2
1	roof plate/dorsal progenitors	0.0794942	0.0991597	0.151839	-0.614719	5.62109e-08	4.34934e-07	ccdc105
1	roof plate/dorsal progenitors	0.0294309	0	0.0288708	N/A	5.67935e-08	4.39138e-07	epcam
1	roof plate/dorsal progenitors	0.0565278	0.181513	0.0615911	1.55928	5.70321e-08	4.40677e-07	hoxc6
1	roof plate/dorsal progenitors	0.130757	0.142857	0.207228	-0.536649	5.72856e-08	4.4233e-07	bms1
1	roof plate/dorsal progenitors	0.022535	0.00504202	0.0348589	-2.78945	5.73778e-08	4.42737e-07	olig2
1	roof plate/dorsal progenitors	1.25269	1.17983	1.43755	-0.285034	5.87892e-08	4.53314e-07	ldhb
1	roof plate/dorsal progenitors	0.020601	0.0134454	0.0449102	-1.73993	6.11357e-08	4.71083e-07	chaf1b
1	roof plate/dorsal progenitors	0.0775163	0.0521008	0.102438	-0.975372	6.12115e-08	4.71341e-07	LOC100497652
1	roof plate/dorsal progenitors	0.015348	0	0.0226689	N/A	6.18742e-08	4.76116e-07	LOC100127857
1	roof plate/dorsal progenitors	0.0699412	0.00504202	0.060308	-3.58028	6.23502e-08	4.79448e-07	sfrp4
1	roof plate/dorsal progenitors	0.701891	0.771429	0.912104	-0.241666	6.24147e-08	4.79615e-07	pdap1
1	roof plate/dorsal progenitors	0.798461	0.779832	0.945038	-0.27721	6.26675e-08	4.81226e-07	reep5
1	roof plate/dorsal progenitors	0.030445	0.00672269	0.0363559	-2.43508	6.35963e-08	4.88023e-07	dusp6
1	roof plate/dorsal progenitors	0.900679	0.909244	1.07934	-0.247412	6.41102e-08	4.91629e-07	myeov2
1	roof plate/dorsal progenitors	0.470123	0.383193	0.495509	-0.370839	6.43566e-08	4.9318e-07	cox17
1	roof plate/dorsal progenitors	0.693264	0.890756	1.04855	-0.235287	6.45332e-08	4.94194e-07	ssr3
1	roof plate/dorsal progenitors	0.0870259	0.0369748	0.0855432	-1.21011	6.48451e-08	4.96242e-07	dlgap4
1	roof plate/dorsal progenitors	1.04913	0.912605	1.1559	-0.340957	6.69645e-08	5.12111e-07	mdh1
1	roof plate/dorsal progenitors	0.15297	0.183193	0.251925	-0.459626	6.75312e-08	5.16092e-07	adh5
1	roof plate/dorsal progenitors	0.251209	0.205042	0.313516	-0.612619	6.82038e-08	5.20876e-07	srebf2
1	roof plate/dorsal progenitors	0.297861	0.442017	0.541061	-0.291689	6.85922e-08	5.23484e-07	efcab10
1	roof plate/dorsal progenitors	0.0732642	0	0.0278015	N/A	6.91914e-08	5.27696e-07	scn2b
1	roof plate/dorsal progenitors	0.150998	0.156303	0.235458	-0.591127	6.96546e-08	5.30867e-07	knop1
1	roof plate/dorsal progenitors	0.164552	0.0941176	0.164029	-0.801414	7.01486e-08	5.34267e-07	map2k1
1	roof plate/dorsal progenitors	0.0383978	0.00336134	0.0322926	-3.26409	7.06183e-08	5.37479e-07	hgd
1	roof plate/dorsal progenitors	0.0387805	0.0285714	0.0654405	-1.19561	7.08453e-08	5.38839e-07	pola2
1	roof plate/dorsal progenitors	0.107081	0.0235294	0.0836185	-1.82936	7.09624e-08	5.39362e-07	pde4b
1	roof plate/dorsal progenitors	0.322311	0.32437	0.420231	-0.373543	7.11552e-08	5.40461e-07	akap8
1	roof plate/dorsal progenitors	0.0417985	0.0134454	0.0504705	-1.90833	7.15207e-08	5.42868e-07	hexb
1	roof plate/dorsal progenitors	0.589376	0.613445	0.742943	-0.276316	7.35574e-08	5.57948e-07	fam32a
1	roof plate/dorsal progenitors	0.349173	0.94958	0.423011	1.16659	7.4253e-08	5.62842e-07	fgfr1
1	roof plate/dorsal progenitors	0.0933012	0.0705882	0.120616	-0.772921	7.43123e-08	5.62909e-07	lamtor2
1	roof plate/dorsal progenitors	0.0611017	0.00504202	0.0382806	-2.92454	7.48904e-08	5.66904e-07	mapk8ip2
1	roof plate/dorsal progenitors	0.0249549	0.0184874	0.0519675	-1.49107	7.52895e-08	5.69539e-07	fen1
1	roof plate/dorsal progenitors	0.0741083	0.00840336	0.0487596	-2.53665	7.66613e-08	5.79524e-07	kiaa1324l
1	roof plate/dorsal progenitors	0.0558532	0.00336134	0.0365697	-3.44354	7.70975e-08	5.82427e-07	LOC101734126
1	roof plate/dorsal progenitors	0.0812372	0.0588235	0.112275	-0.932577	7.71896e-08	5.82729e-07	txnl4a
1	roof plate/dorsal progenitors	0.0354187	0.0117647	0.0500428	-2.0887	7.74573e-08	5.84356e-07	des.1
1	roof plate/dorsal progenitors	0.0856186	0.0201681	0.0654405	-1.69811	7.83837e-08	5.90945e-07	Xetrov90028989m.g
1	roof plate/dorsal progenitors	0.252856	0.257143	0.336185	-0.386684	7.84733e-08	5.91222e-07	ccdc56
1	roof plate/dorsal progenitors	0.337829	0.363025	0.460436	-0.342932	7.93992e-08	5.97795e-07	cdc37
1	roof plate/dorsal progenitors	0.0965635	0.00336134	0.0887511	-4.72265	8.06716e-08	6.06966e-07	LOC100493216
1	roof plate/dorsal progenitors	0.450503	0.462185	0.585115	-0.340251	8.09373e-08	6.08554e-07	usp10
1	roof plate/dorsal progenitors	0.0426256	0.00840336	0.0414885	-2.30367	8.26644e-08	6.21123e-07	tmem169
1	roof plate/dorsal progenitors	0.0328431	0	0.0344311	N/A	8.32952e-08	6.25442e-07	calb1
1	roof plate/dorsal progenitors	0.172046	0.102521	0.167237	-0.705974	8.35933e-08	6.27259e-07	plxnb3
1	roof plate/dorsal progenitors	0.0208107	0	0.0235244	N/A	8.38641e-08	6.28868e-07	LOC101731250
1	roof plate/dorsal progenitors	0.0445963	0.0168067	0.0543199	-1.69244	8.66111e-08	6.49032e-07	emc6
1	roof plate/dorsal progenitors	0.0684311	0.0336134	0.082763	-1.29995	8.73515e-08	6.54141e-07	drap1.1
1	roof plate/dorsal progenitors	0.0698776	0.00168067	0.0335757	-4.32031	8.85395e-08	6.62593e-07	mpp2
1	roof plate/dorsal progenitors	0.077622	0.257143	0.0988024	1.37995	8.87867e-08	6.63998e-07	rgs22
1	roof plate/dorsal progenitors	0.0189814	0.00672269	0.0333618	-2.31109	8.94244e-08	6.6832e-07	synj2bp
1	roof plate/dorsal progenitors	0.220798	0.263866	0.338109	-0.357688	8.96675e-08	6.69689e-07	erp44
1	roof plate/dorsal progenitors	0.102588	0.0823529	0.137725	-0.741894	9.04909e-08	6.75387e-07	kiaa1143
1	roof plate/dorsal progenitors	0.0791946	0.0605042	0.121044	-1.00042	9.06995e-08	6.76492e-07	slc29a2
1	roof plate/dorsal progenitors	0.107548	0.0756303	0.137511	-0.862508	9.19184e-08	6.85126e-07	mzt1
1	roof plate/dorsal progenitors	0.685348	0.942857	1.08169	-0.198181	9.23424e-08	6.87827e-07	dpy30
1	roof plate/dorsal progenitors	0.0550398	0.0302521	0.073781	-1.28621	9.2772e-08	6.90568e-07	snrnp40
1	roof plate/dorsal progenitors	0.0791442	0.0588235	0.109281	-0.893583	9.44221e-08	7.02382e-07	mrps14
1	roof plate/dorsal progenitors	0.0442184	0.0352941	0.076775	-1.12121	9.51335e-08	7.07203e-07	exosc2
1	roof plate/dorsal progenitors	0.0551985	0.00168067	0.0329341	-4.29247	9.54832e-08	7.09331e-07	stambpl1
1	roof plate/dorsal progenitors	0.0770673	0.0386555	0.0840462	-1.12051	9.57265e-08	7.10666e-07	plekha1
1	roof plate/dorsal progenitors	0.0818324	0.00336134	0.0380667	-3.50142	9.85091e-08	7.30838e-07	hpcal4
1	roof plate/dorsal progenitors	0.0991692	0.0453782	0.101155	-1.1565	9.92667e-08	7.3597e-07	tsc22d3
1	roof plate/dorsal progenitors	0.0404706	0.00504202	0.0350727	-2.79828	9.9376e-08	7.36292e-07	add2
1	roof plate/dorsal progenitors	1.39172	1.15294	1.4089	-0.289247	1.00682e-07	7.45473e-07	gnb1
1	roof plate/dorsal progenitors	0.0314979	0.0268908	0.0622327	-1.21056	1.00958e-07	7.47025e-07	rcc1
1	roof plate/dorsal progenitors	0.105921	0.0285714	0.097947	-1.77743	1.01574e-07	7.51085e-07	slc38a4
1	roof plate/dorsal progenitors	0.160344	0.0403361	0.104577	-1.37441	1.04069e-07	7.69024e-07	mapt
1	roof plate/dorsal progenitors	0.0415458	0.178151	0.0583832	1.60948	1.04712e-07	7.73266e-07	hap1
1	roof plate/dorsal progenitors	0.0720351	0.0436975	0.0943114	-1.10988	1.05549e-07	7.78931e-07	tsfm
1	roof plate/dorsal progenitors	0.1409	0.0722689	0.155047	-1.10126	1.05914e-07	7.81108e-07	ankrd10
1	roof plate/dorsal progenitors	0.124891	0.0487395	0.105004	-1.10728	1.07196e-07	7.90041e-07	fam171a2
1	roof plate/dorsal progenitors	0.0193908	0.0773109	0.0198888	1.95872	1.07812e-07	7.9406e-07	copz2
1	roof plate/dorsal progenitors	0.0102197	0.0537815	0.0111206	2.27387	1.10617e-07	8.14179e-07	LOC101732286
1	roof plate/dorsal progenitors	0.168913	0.00168067	0.161463	-6.58602	1.11135e-07	8.17456e-07	txn
1	roof plate/dorsal progenitors	0.0920861	0.0151261	0.0579555	-1.93791	1.11232e-07	8.17628e-07	nt5c1a
1	roof plate/dorsal progenitors	2.81813	9.11933	4.35115	1.06753	1.11451e-07	8.18698e-07	LOC100490646
1	roof plate/dorsal progenitors	4.57067	13.395	6.38666	1.06856	1.11704e-07	8.2002e-07	slc1a3
1	roof plate/dorsal progenitors	0.273387	0.346218	0.430282	-0.313601	1.12023e-07	8.21822e-07	rsl1d1
1	roof plate/dorsal progenitors	0.101995	0.0117647	0.161035	-3.77484	1.12505e-07	8.24813e-07	LOC101733339
1	roof plate/dorsal progenitors	0.2308	0.216807	0.309666	-0.514305	1.13106e-07	8.28679e-07	ccdc88a
1	roof plate/dorsal progenitors	0.0723288	0.0638655	0.112917	-0.822153	1.1328e-07	8.29412e-07	brix1
1	roof plate/dorsal progenitors	0.0233433	0.010084	0.0408469	-2.01815	1.146e-07	8.38526e-07	gins3
1	roof plate/dorsal progenitors	0.0717688	0.0403361	0.082763	-1.03691	1.14773e-07	8.39239e-07	fam89a
1	roof plate/dorsal progenitors	0.0395013	0.0151261	0.0504705	-1.7384	1.14904e-07	8.39647e-07	lars
1	roof plate/dorsal progenitors	0.305996	0.205042	0.324423	-0.661955	1.15081e-07	8.40395e-07	ubqln4
1	roof plate/dorsal progenitors	0.432459	0.517647	0.62361	-0.268675	1.16263e-07	8.48473e-07	smim15
1	roof plate/dorsal progenitors	0.201157	0.154622	0.228614	-0.564171	1.16577e-07	8.50206e-07	dazap1
1	roof plate/dorsal progenitors	0.0746079	0.0521008	0.102652	-0.978381	1.16934e-07	8.52249e-07	lasp1
1	roof plate/dorsal progenitors	0.0701144	0.0352941	0.0868263	-1.29871	1.19597e-07	8.71091e-07	tbc1d14
1	roof plate/dorsal progenitors	0.0355685	0.0218487	0.0573139	-1.39134	1.22117e-07	8.8887e-07	grm3
1	roof plate/dorsal progenitors	0.277908	0.364706	0.447605	-0.295492	1.22555e-07	8.91474e-07	clns1a
1	roof plate/dorsal progenitors	0.0360215	0.0184874	0.0519675	-1.49107	1.22814e-07	8.92782e-07	qpctl
1	roof plate/dorsal progenitors	0.0580636	0.0319328	0.073781	-1.20821	1.25652e-07	9.12817e-07	akirin1
1	roof plate/dorsal progenitors	0.238343	0.206723	0.293627	-0.506288	1.2617e-07	9.15983e-07	larp1
1	roof plate/dorsal progenitors	0.075354	0.0453782	0.0911035	-1.00551	1.26541e-07	9.18077e-07	tmtc2
1	roof plate/dorsal progenitors	0.0524168	0	0.0310094	N/A	1.26651e-07	9.18279e-07	rab27b
1	roof plate/dorsal progenitors	0.0629337	0.0268908	0.075278	-1.48512	1.26905e-07	9.19524e-07	mcrs1
1	roof plate/dorsal progenitors	0.344786	0.260504	0.359495	-0.464666	1.27185e-07	9.20958e-07	mob4
1	roof plate/dorsal progenitors	0.0736378	0.0554622	0.116766	-1.07405	1.29383e-07	9.36266e-07	mamdc2
1	roof plate/dorsal progenitors	0.0195388	0.00672269	0.0329341	-2.29247	1.3021e-07	9.4164e-07	skiv2l2
1	roof plate/dorsal progenitors	0.0405657	0.0285714	0.0665098	-1.21899	1.3232e-07	9.56279e-07	nup93
1	roof plate/dorsal progenitors	0.50701	0.522689	0.638794	-0.289397	1.32835e-07	9.5938e-07	selt
1	roof plate/dorsal progenitors	2.54634	1.31765	1.90569	-0.532348	1.33614e-07	9.64382e-07	eno1
1	roof plate/dorsal progenitors	0.0493483	0.0285714	0.067793	-1.24656	1.34454e-07	9.69826e-07	mrps22
1	roof plate/dorsal progenitors	0.0737345	0.00840336	0.0461933	-2.45865	1.35054e-07	9.7352e-07	brinp2
1	roof plate/dorsal progenitors	0.120439	0.0689076	0.135158	-0.971915	1.35142e-07	9.73531e-07	ufd1l
1	roof plate/dorsal progenitors	0.0432394	0	0.0250214	N/A	1.35373e-07	9.74564e-07	cdk5r2
1	roof plate/dorsal progenitors	0.0962137	0.0890756	0.148204	-0.734478	1.37049e-07	9.85996e-07	mrto4
1	roof plate/dorsal progenitors	0.0560235	0.00336134	0.0382806	-3.5095	1.38526e-07	9.95977e-07	mast2
1	roof plate/dorsal progenitors	0.108795	0.0991597	0.15911	-0.682202	1.38997e-07	9.98724e-07	smarcd1
1	roof plate/dorsal progenitors	0.01556	0	0.0237382	N/A	1.39973e-07	1.00509e-06	sdpr
1	roof plate/dorsal progenitors	0.0819149	0.0554622	0.103935	-0.906105	1.40631e-07	1.00916e-06	sec23b
1	roof plate/dorsal progenitors	0.0531891	0.0470588	0.0876818	-0.897812	1.41195e-07	1.01256e-06	ebna1bp2.1
1	roof plate/dorsal progenitors	0.18688	0.201681	0.26775	-0.408815	1.41476e-07	1.01393e-06	tmco1
1	roof plate/dorsal progenitors	1.19813	1.20672	1.39713	-0.211377	1.42541e-07	1.0209e-06	ndufc2
1	roof plate/dorsal progenitors	0.116985	0.0773109	0.134731	-0.801333	1.43497e-07	1.02709e-06	rassf1
1	roof plate/dorsal progenitors	0.502759	0.576471	0.68071	-0.239793	1.43947e-07	1.02965e-06	med19
1	roof plate/dorsal progenitors	0.30834	0.287395	0.367622	-0.355188	1.44391e-07	1.03217e-06	mkrn1
1	roof plate/dorsal progenitors	0.122252	0.0638655	0.130453	-1.03042	1.44947e-07	1.03548e-06	chn1
1	roof plate/dorsal progenitors	0.331038	0.309244	0.421942	-0.4483	1.47224e-07	1.05107e-06	jun
1	roof plate/dorsal progenitors	0.0829504	0.0773109	0.124251	-0.684519	1.47571e-07	1.05288e-06	lhfp
1	roof plate/dorsal progenitors	0.117429	0.0285714	0.0846878	-1.56758	1.4878e-07	1.06083e-06	ppm1e
1	roof plate/dorsal progenitors	0.240415	0.220168	0.295766	-0.425849	1.50007e-07	1.0689e-06	c14orf1
1	roof plate/dorsal progenitors	0.69536	0.0252101	0.892643	-5.14601	1.50689e-07	1.07307e-06	rln3
1	roof plate/dorsal progenitors	0.0378418	0	0.024166	N/A	1.51269e-07	1.07651e-06	shisa7
1	roof plate/dorsal progenitors	0.155684	0.119328	0.18905	-0.663842	1.52679e-07	1.08586e-06	fam210a
1	roof plate/dorsal progenitors	0.175713	0.164706	0.230111	-0.482439	1.53008e-07	1.08751e-06	slc35b1
1	roof plate/dorsal progenitors	0.261747	0.245378	0.32592	-0.409509	1.53881e-07	1.09302e-06	triap1
1	roof plate/dorsal progenitors	3.14818	3.69412	4.10565	-0.152379	1.55274e-07	1.10221e-06	hspa8
1	roof plate/dorsal progenitors	0.10556	0.27563	0.107357	1.36032	1.55732e-07	1.10476e-06	LOC105946564
1	roof plate/dorsal progenitors	0.052528	0.0403361	0.0810522	-1.00678	1.56013e-07	1.10605e-06	mrps28
1	roof plate/dorsal progenitors	0.134874	0.521008	0.226048	1.20468	1.5701e-07	1.11241e-06	ackr3
1	roof plate/dorsal progenitors	0.0667248	0.0151261	0.0596664	-1.97988	1.57402e-07	1.11448e-06	slc27a4
1	roof plate/dorsal progenitors	0.1067	0.0941176	0.160393	-0.769079	1.57752e-07	1.11625e-06	asf1b
1	roof plate/dorsal progenitors	22.2387	49.9815	23.9226	1.06302	1.5833e-07	1.11963e-06	LOC100495370
1	roof plate/dorsal progenitors	0.0774525	0.00840336	0.0656544	-2.96585	1.61385e-07	1.14051e-06	lep
1	roof plate/dorsal progenitors	0.315078	0.247059	0.335543	-0.441644	1.61904e-07	1.14346e-06	hnrnpr
1	roof plate/dorsal progenitors	0.139771	0.0672269	0.134731	-1.00297	1.62421e-07	1.14638e-06	emc3
1	roof plate/dorsal progenitors	0.0126931	0.00504202	0.0299401	-2.57001	1.64874e-07	1.16297e-06	LOC105946289
1	roof plate/dorsal progenitors	0.0117373	0.00504202	0.0299401	-2.57001	1.64978e-07	1.16297e-06	LOC779553
1	roof plate/dorsal progenitors	0.0735501	0.0504202	0.102652	-1.02569	1.65773e-07	1.16783e-06	N/A2
1	roof plate/dorsal progenitors	0.49123	1.15462	0.525663	1.13521	1.68763e-07	1.18815e-06	fkbp11
1	roof plate/dorsal progenitors	0.140139	0.0823529	0.140719	-0.772921	1.69063e-07	1.18951e-06	vash1
1	roof plate/dorsal progenitors	0.0862038	0.0722689	0.121257	-0.746627	1.71839e-07	1.20828e-06	mrpl4
1	roof plate/dorsal progenitors	2.97548	3.49916	3.84559	-0.136198	1.72294e-07	1.21072e-06	cox4i1
1	roof plate/dorsal progenitors	0.355437	0.332773	0.415098	-0.318914	1.77987e-07	1.24994e-06	emc4
1	roof plate/dorsal progenitors	0.224012	0.210084	0.278443	-0.406416	1.78476e-07	1.25259e-06	pitpnb
1	roof plate/dorsal progenitors	0.0221464	0	0.0220274	N/A	1.78749e-07	1.25371e-06	bgn
1	roof plate/dorsal progenitors	0.0816476	0.0504202	0.094953	-0.913212	1.82495e-07	1.27919e-06	myo18a
1	roof plate/dorsal progenitors	0.257009	0.240336	0.321642	-0.420404	1.83913e-07	1.28831e-06	eprs
1	roof plate/dorsal progenitors	0.0911506	0.010084	0.0534645	-2.40651	1.8428e-07	1.29008e-06	LOC108647473
1	roof plate/dorsal progenitors	0.108229	0.0823529	0.134089	-0.703298	1.8495e-07	1.29395e-06	c20orf24
1	roof plate/dorsal progenitors	0.0195394	0	0.0239521	N/A	1.86487e-07	1.30389e-06	cd28
1	roof plate/dorsal progenitors	0.0907452	0.114286	0.164457	-0.525064	1.92037e-07	1.34186e-06	LOC101731014
1	roof plate/dorsal progenitors	0.0838209	0.0621849	0.108212	-0.799227	1.92739e-07	1.34592e-06	erbb2ip
1	roof plate/dorsal progenitors	0.853918	0.897479	1.04277	-0.216473	1.94944e-07	1.36047e-06	fubp3
1	roof plate/dorsal progenitors	0.086241	0.0840336	0.13024	-0.632129	1.95827e-07	1.36577e-06	LOC101732925
1	roof plate/dorsal progenitors	0.0925115	0.087395	0.154192	-0.819102	1.96394e-07	1.36888e-06	rpa1
1	roof plate/dorsal progenitors	0.240646	0.0857143	0.161463	-0.913594	1.97983e-07	1.37909e-06	znf536
1	roof plate/dorsal progenitors	0.150997	0.171429	0.233105	-0.443374	1.99488e-07	1.38871e-06	LOC100490530
1	roof plate/dorsal progenitors	0.129332	0.0638655	0.121257	-0.924964	1.99833e-07	1.39024e-06	rap1gds1
1	roof plate/dorsal progenitors	0.238514	0.0689076	0.195894	-1.50734	2.00854e-07	1.39648e-06	fam20c
1	roof plate/dorsal progenitors	0.0231352	0.0201681	0.0517536	-1.35959	2.03967e-07	1.41724e-06	ncaph2
1	roof plate/dorsal progenitors	7.06437	19.0487	9.16125	1.05608	2.07634e-07	1.44183e-06	fabp7
1	roof plate/dorsal progenitors	0.921621	0.904202	1.0479	-0.21279	2.0833e-07	1.44576e-06	ndufb3
1	roof plate/dorsal progenitors	0.184218	0.480672	0.201882	1.25154	2.09524e-07	1.45314e-06	LOC100490346
1	roof plate/dorsal progenitors	0.0530399	0.0420168	0.0799829	-0.928725	2.10724e-07	1.46056e-06	rrp7a
1	roof plate/dorsal progenitors	0.0523061	0.00504202	0.037639	-2.90016	2.12108e-07	1.46924e-06	ablim1
1	roof plate/dorsal progenitors	0.080277	0	0.028657	N/A	2.13916e-07	1.48085e-06	cabp1
1	roof plate/dorsal progenitors	0.146645	0.0840336	0.150128	-0.837158	2.16001e-07	1.49436e-06	tarsl2
1	roof plate/dorsal progenitors	0.209807	0.194958	0.266039	-0.448476	2.21042e-07	1.52828e-06	mrpl55
1	roof plate/dorsal progenitors	0.233115	0.242017	0.329341	-0.444476	2.23733e-07	1.54593e-06	carhsp1
1	roof plate/dorsal progenitors	0.684301	0.763025	0.902481	-0.242165	2.24003e-07	1.54684e-06	arf1
1	roof plate/dorsal progenitors	0.436076	0.393277	0.498289	-0.341436	2.25426e-07	1.55571e-06	actr2
1	roof plate/dorsal progenitors	0.0637945	0.00840336	0.0425577	-2.34038	2.28127e-07	1.57337e-06	ttc39c
1	roof plate/dorsal progenitors	0.740011	1.01681	1.15932	-0.189239	2.29396e-07	1.58115e-06	col18a1
1	roof plate/dorsal progenitors	0.100624	0.092437	0.139863	-0.597474	2.34701e-07	1.61672e-06	pam16.1
1	roof plate/dorsal progenitors	0.00820083	0.0420168	0.00748503	2.48889	2.34951e-07	1.61744e-06	LOC100488699
1	roof plate/dorsal progenitors	0.0161557	0	0.0203165	N/A	2.36199e-07	1.62503e-06	p2ry12
1	roof plate/dorsal progenitors	0.0562592	0.0369748	0.0778443	-1.07405	2.36533e-07	1.62633e-06	mrpl40
1	roof plate/dorsal progenitors	0.0863461	0.0857143	0.132378	-0.627057	2.38493e-07	1.6388e-06	pfdn2
1	roof plate/dorsal progenitors	0.0602876	0.0756303	0.11976	-0.663117	2.41726e-07	1.65999e-06	LOC100490289
1	roof plate/dorsal progenitors	0.0116186	0.00336134	0.0258768	-2.94455	2.42979e-07	1.66757e-06	casc5
1	roof plate/dorsal progenitors	0.235216	0.329412	0.400984	-0.283652	2.45119e-07	1.68122e-06	dnajc9
1	roof plate/dorsal progenitors	0.0988998	0.0789916	0.134944	-0.772594	2.47364e-07	1.69558e-06	arhgef25
1	roof plate/dorsal progenitors	0.0738834	0.0504202	0.0988024	-0.970545	2.48242e-07	1.70056e-06	mrpl16
1	roof plate/dorsal progenitors	0.0246442	0.0218487	0.0538922	-1.30253	2.48621e-07	1.70211e-06	LOC733753
1	roof plate/dorsal progenitors	0.388692	0.371429	0.465997	-0.327235	2.50293e-07	1.71251e-06	pet100
1	roof plate/dorsal progenitors	0.087467	0.0268908	0.0754919	-1.48921	2.5141e-07	1.7191e-06	LOC105948515
1	roof plate/dorsal progenitors	0.0298215	0.0285714	0.0624465	-1.12805	2.52374e-07	1.72464e-06	ncapd2
1	roof plate/dorsal progenitors	0.0503121	0.0218487	0.0607357	-1.47499	2.52555e-07	1.72481e-06	ppif
1	roof plate/dorsal progenitors	0.234613	0.29916	0.369119	-0.30317	2.54287e-07	1.73559e-06	rnaseh2c
1	roof plate/dorsal progenitors	0.160904	0.137815	0.208512	-0.597393	2.56092e-07	1.74683e-06	sulf2
1	roof plate/dorsal progenitors	0.0762748	0.0352941	0.0844739	-1.25908	2.60412e-07	1.77522e-06	st3gal6
1	roof plate/dorsal progenitors	0.0971087	0.115966	0.165312	-0.511487	2.61436e-07	1.78111e-06	rfc4
1	roof plate/dorsal progenitors	0.171205	0.0773109	0.144782	-0.905137	2.67053e-07	1.81827e-06	acsbg2
1	roof plate/dorsal progenitors	1.92626	1.88571	2.08597	-0.145608	2.69233e-07	1.832e-06	uqcrq
1	roof plate/dorsal progenitors	0.09748	0.0403361	0.0893926	-1.14808	2.74209e-07	1.86472e-06	ccser2
1	roof plate/dorsal progenitors	0.0263558	0	0.0228828	N/A	2.75297e-07	1.87098e-06	cldn1
1	roof plate/dorsal progenitors	1.12563	0.843697	1.0447	-0.308286	2.79418e-07	1.89783e-06	amd1
1	roof plate/dorsal progenitors	0.0271271	0.00168067	0.0303678	-4.17543	2.79955e-07	1.90033e-06	sfrp1
1	roof plate/dorsal progenitors	0.230631	0.213445	0.280154	-0.392353	2.8029e-07	1.90145e-06	psenen
1	roof plate/dorsal progenitors	0.0872657	0.0672269	0.117622	-0.807046	2.82093e-07	1.91251e-06	LOC734020
1	roof plate/dorsal progenitors	0.0437468	0.0386555	0.0816938	-1.07955	2.87438e-07	1.94757e-06	kank3
1	roof plate/dorsal progenitors	0.0779408	0.0554622	0.102652	-0.888183	2.88526e-07	1.95376e-06	memo1
1	roof plate/dorsal progenitors	0.0867449	0.0285714	0.0731394	-1.35608	2.89415e-07	1.95859e-06	madd
1	roof plate/dorsal progenitors	0.21897	0.164706	0.24059	-0.546686	2.89974e-07	1.96119e-06	ghitm
1	roof plate/dorsal progenitors	0.307252	0.307563	0.398845	-0.374947	2.92325e-07	1.97589e-06	cwc15
1	roof plate/dorsal progenitors	0.0443782	0.0352941	0.0714286	-1.01707	2.95773e-07	1.99799e-06	psmd10
1	roof plate/dorsal progenitors	0.031561	0.00504202	0.0333618	-2.72613	2.96575e-07	2.00219e-06	avpi1
1	roof plate/dorsal progenitors	0.0306764	0.00504202	0.031651	-2.65018	2.96979e-07	2.00371e-06	fbn2
1	roof plate/dorsal progenitors	2.33089	2.1563	2.42087	-0.166968	2.99309e-07	2.01821e-06	ndufa4
1	roof plate/dorsal progenitors	0.0878696	0.216807	0.0654405	1.72815	2.99984e-07	2.02155e-06	lrp1b
1	roof plate/dorsal progenitors	0.336455	0.178151	0.275235	-0.627563	3.00845e-07	2.02613e-06	r3hdm2
1	roof plate/dorsal progenitors	0.691642	0.736134	0.854577	-0.21524	3.01434e-07	2.02887e-06	tomm5
1	roof plate/dorsal progenitors	0.0947813	0.0840336	0.133234	-0.664919	3.04596e-07	2.04892e-06	nol10
1	roof plate/dorsal progenitors	0.0731149	0.0336134	0.0806245	-1.26218	3.07577e-07	2.06772e-06	gtpbp2.1
1	roof plate/dorsal progenitors	0.0467665	0	0.0248075	N/A	3.10681e-07	2.08733e-06	rtbdn
1	roof plate/dorsal progenitors	0.0916261	0.00672269	0.0419162	-2.6404	3.12206e-07	2.09632e-06	lhx1
1	roof plate/dorsal progenitors	0.0762163	0.0537815	0.111848	-1.05635	3.12719e-07	2.0985e-06	wdr82
1	roof plate/dorsal progenitors	0.263393	0.236975	0.351155	-0.567374	3.13181e-07	2.10034e-06	gadd45g.1
1	roof plate/dorsal progenitors	0.090369	0	0.0318648	N/A	3.15238e-07	2.11287e-06	mab21l2
1	roof plate/dorsal progenitors	0.0641685	0.0487395	0.0958084	-0.975061	3.24133e-07	2.17119e-06	rtcb
1	roof plate/dorsal progenitors	0.0329264	0.0201681	0.0513259	-1.34761	3.28833e-07	2.20135e-06	hvcn1
1	roof plate/dorsal progenitors	0.0595929	0.0134454	0.0461933	-1.78057	3.31216e-07	2.21597e-06	coro2b
1	roof plate/dorsal progenitors	0.036011	0.134454	0.0453379	1.56832	3.31607e-07	2.21726e-06	pdgfb
1	roof plate/dorsal progenitors	0.0819308	0.0655462	0.108426	-0.726126	3.32501e-07	2.22191e-06	nr2c2ap
1	roof plate/dorsal progenitors	0.132124	0.0470588	0.10201	-1.11618	3.33203e-07	2.22527e-06	ntrk3
1	roof plate/dorsal progenitors	0.0299724	0.00504202	0.0340034	-2.75361	3.33423e-07	2.22541e-06	aebp1
1	roof plate/dorsal progenitors	0.186956	0.129412	0.303251	-1.22854	3.34752e-07	2.23295e-06	tgfb2
1	roof plate/dorsal progenitors	0.533677	0.537815	0.638366	-0.247274	3.35482e-07	2.23648e-06	pabpn1
1	roof plate/dorsal progenitors	0.142319	0.0436975	0.102866	-1.23514	3.37643e-07	2.24954e-06	rims1
1	roof plate/dorsal progenitors	0.0491581	0.00168067	0.0314371	-4.22536	3.39124e-07	2.25806e-06	mmp24
1	roof plate/dorsal progenitors	0.386358	0.431933	0.512404	-0.246474	3.45778e-07	2.301e-06	naa40
1	roof plate/dorsal progenitors	0.139914	0.0840336	0.149701	-0.833042	3.47937e-07	2.31399e-06	slc25a32
1	roof plate/dorsal progenitors	0.04732	0.00840336	0.0425577	-2.34038	3.48237e-07	2.31461e-06	tmcc3
1	roof plate/dorsal progenitors	0.024475	0.0151261	0.043627	-1.52819	3.51271e-07	2.33338e-06	kdelc2
1	roof plate/dorsal progenitors	0.0932661	0.00504202	0.0449102	-3.15497	3.51765e-07	2.33528e-06	fgf14
1	roof plate/dorsal progenitors	0.109655	0.0302521	0.0819076	-1.43696	3.53346e-07	2.34438e-06	tanc2
1	roof plate/dorsal progenitors	0.01344	0.00336134	0.0263045	-2.9682	3.53848e-07	2.34631e-06	gpx7
1	roof plate/dorsal progenitors	0.129495	0.0957983	0.158041	-0.722227	3.54775e-07	2.35107e-06	coq9
1	roof plate/dorsal progenitors	0.266328	0.191597	0.285928	-0.57758	3.55831e-07	2.35667e-06	arpc1a
1	roof plate/dorsal progenitors	0.0123941	0	0.0235244	N/A	3.56268e-07	2.35816e-06	col9a1
1	roof plate/dorsal progenitors	0.0565567	0.0386555	0.0778443	-1.00992	3.59955e-07	2.38116e-06	yrdc
1	roof plate/dorsal progenitors	0.0457039	0.0151261	0.0515398	-1.76865	3.60616e-07	2.38412e-06	ehbp1l1
1	roof plate/dorsal progenitors	0.302635	0.230252	0.311377	-0.435449	3.6107e-07	2.38571e-06	ldb1
1	roof plate/dorsal progenitors	0.0507451	0.14958	0.0399914	1.90315	3.6221e-07	2.39183e-06	cdr2
1	roof plate/dorsal progenitors	0.123172	0.119328	0.17237	-0.530576	3.62785e-07	2.39421e-06	yif1b
1	roof plate/dorsal progenitors	0.0293485	0.00672269	0.0359281	-2.418	3.65499e-07	2.41069e-06	prkg1.1
1	roof plate/dorsal progenitors	0.0183177	0	0.0203165	N/A	3.69106e-07	2.43305e-06	srpx
1	roof plate/dorsal progenitors	0.214466	0.206723	0.275663	-0.415209	3.70136e-07	2.4384e-06	rab5a
1	roof plate/dorsal progenitors	0.0110684	0	0.0181779	N/A	3.7136e-07	2.44502e-06	LOC100496714
1	roof plate/dorsal progenitors	0.173126	0.168067	0.226689	-0.431679	3.7399e-07	2.46089e-06	mrpl41
1	roof plate/dorsal progenitors	0.100609	0.278992	0.102438	1.44547	3.77657e-07	2.48356e-06	ak4
1	roof plate/dorsal progenitors	0.106353	0.0789916	0.135158	-0.774879	3.799e-07	2.49684e-06	lrrc47
1	roof plate/dorsal progenitors	0.056172	0.010084	0.0419162	-2.05543	3.80512e-07	2.49939e-06	prr36
1	roof plate/dorsal progenitors	0.156282	0.110924	0.179213	-0.692099	3.81957e-07	2.50741e-06	gpd1l
1	roof plate/dorsal progenitors	0.152086	0.110924	0.171942	-0.632344	3.84157e-07	2.52037e-06	siah1
1	roof plate/dorsal progenitors	0.0346192	0.0201681	0.0547476	-1.44072	3.87308e-07	2.53955e-06	coa6
1	roof plate/dorsal progenitors	0.448486	0.331092	0.440334	-0.411363	3.90132e-07	2.55657e-06	pdha1
1	roof plate/dorsal progenitors	0.214062	0.478992	0.204662	1.22676	3.9191e-07	2.56671e-06	LOC105947405
1	roof plate/dorsal progenitors	0.044754	0	0.0233105	N/A	3.92464e-07	2.56883e-06	astn2
1	roof plate/dorsal progenitors	0.0281781	0	0.0393499	N/A	3.92743e-07	2.56915e-06	stc1
1	roof plate/dorsal progenitors	0.0867344	0.0638655	0.120402	-0.91475	3.95852e-07	2.58798e-06	nomo3
1	roof plate/dorsal progenitors	0.126559	0.0941176	0.145423	-0.627723	3.97077e-07	2.59447e-06	gtf2b
1	roof plate/dorsal progenitors	0.0546822	0.00504202	0.0374251	-2.89194	3.97978e-07	2.59884e-06	cacnb1
1	roof plate/dorsal progenitors	0.192207	0.191597	0.261121	-0.446644	3.99485e-07	2.60715e-06	rsrc1
1	roof plate/dorsal progenitors	2.07038	1.75294	2.02566	-0.208617	4.00021e-07	2.60913e-06	pcdhga11
1	roof plate/dorsal progenitors	0.0123129	0.00840336	0.0337896	-2.00754	4.00798e-07	2.61267e-06	tsga10
1	roof plate/dorsal progenitors	0.0206768	0	0.0215997	N/A	4.09683e-07	2.66903e-06	itga1
1	roof plate/dorsal progenitors	0.0329775	0	0.0280154	N/A	4.11164e-07	2.67712e-06	dusp5
1	roof plate/dorsal progenitors	0.0887786	0.010084	0.0483319	-2.2609	4.13904e-07	2.69339e-06	cdk14
1	roof plate/dorsal progenitors	0.130588	0.0756303	0.13302	-0.814604	4.19758e-07	2.72989e-06	abhd17c
1	roof plate/dorsal progenitors	0.0223236	0.097479	0.0295124	1.72377	4.24014e-07	2.75597e-06	foxb1
1	roof plate/dorsal progenitors	0.112611	0.12437	0.174508	-0.488659	4.24374e-07	2.75671e-06	gtf2f1
1	roof plate/dorsal progenitors	0.052811	0	0.0243798	N/A	4.28384e-07	2.78114e-06	fam19a1
1	roof plate/dorsal progenitors	0.133738	0.173109	0.232678	-0.426649	4.31091e-07	2.79709e-06	cenpa
1	roof plate/dorsal progenitors	0.475157	1.18824	0.554106	1.10059	4.36404e-07	2.82991e-06	ctdsp2
1	roof plate/dorsal progenitors	0.10201	0.0403361	0.0898204	-1.15497	4.40281e-07	2.8534e-06	cyth3
1	roof plate/dorsal progenitors	0.0202835	0.00168067	0.0245937	-3.87118	4.45261e-07	2.884e-06	LOC100497613
1	roof plate/dorsal progenitors	0.0230099	0	0.0243798	N/A	4.48815e-07	2.90533e-06	piezo2
1	roof plate/dorsal progenitors	0.0403648	0.00504202	0.0438409	-3.1202	4.50034e-07	2.91154e-06	mmp25
1	roof plate/dorsal progenitors	0.596576	0.588235	0.693969	-0.238478	4.54151e-07	2.93647e-06	2006-09-01
1	roof plate/dorsal progenitors	4.73432	6.16134	6.66146	-0.112594	4.57862e-07	2.95876e-06	LOC100170420
1	roof plate/dorsal progenitors	0.0621258	0.0252101	0.0637297	-1.33796	4.6156e-07	2.98093e-06	ppp1r9a
1	roof plate/dorsal progenitors	0.269286	0.292437	0.368905	-0.335124	4.61862e-07	2.98116e-06	rer1
1	roof plate/dorsal progenitors	0.142279	0.104202	0.168092	-0.689876	4.84465e-07	3.12524e-06	ndufs1
1	roof plate/dorsal progenitors	0.182065	0.168067	0.225192	-0.42212	4.85397e-07	3.12945e-06	mrpl51
1	roof plate/dorsal progenitors	0.0699311	0.010084	0.0526091	-2.38324	4.86898e-07	3.13732e-06	kalrn
1	roof plate/dorsal progenitors	0.0291687	0.0235294	0.0545338	-1.21269	4.9477e-07	3.18621e-06	dbf4
1	roof plate/dorsal progenitors	0.0178058	0	0.0186056	N/A	4.95188e-07	3.18706e-06	s1pr2
1	roof plate/dorsal progenitors	0.320669	0.0957983	0.181993	-0.925812	5.05072e-07	3.2488e-06	apba1
1	roof plate/dorsal progenitors	0.0475651	0.0386555	0.0763473	-0.981905	5.05794e-07	3.25158e-06	wnt4
1	roof plate/dorsal progenitors	0.0386135	0.0201681	0.0523952	-1.37736	5.08389e-07	3.26638e-06	slco5a1
1	roof plate/dorsal progenitors	0.0384902	0.0235294	0.0547476	-1.21833	5.09107e-07	3.26911e-06	cmtm3
1	roof plate/dorsal progenitors	0.339385	0.294118	0.371471	-0.336858	5.12906e-07	3.29161e-06	edf1
1	roof plate/dorsal progenitors	0.0144323	0.00336134	0.0245937	-2.87118	5.14922e-07	3.30265e-06	tcf7l2
1	roof plate/dorsal progenitors	0.070773	0.339496	0.111206	1.61016	5.15334e-07	3.3034e-06	spon2
1	roof plate/dorsal progenitors	0.21841	0.236975	0.303892	-0.358826	5.22114e-07	3.34494e-06	rap1b
1	roof plate/dorsal progenitors	0.0803722	0.115966	0.162104	-0.483216	5.25945e-07	3.36756e-06	kif4a
1	roof plate/dorsal progenitors	0.402665	0.455462	0.541488	-0.249599	5.38451e-07	3.44565e-06	laptm4a
1	roof plate/dorsal progenitors	0.0568585	0.00504202	0.0365697	-2.85858	5.39792e-07	3.45226e-06	fam43a
1	roof plate/dorsal progenitors	0.0717199	0.0336134	0.0789136	-1.23124	5.40688e-07	3.45601e-06	rapgef1
1	roof plate/dorsal progenitors	0.0744243	0.0218487	0.0615911	-1.49517	5.42232e-07	3.4639e-06	rab33a
1	roof plate/dorsal progenitors	0.0150203	0.00840336	0.0329341	-1.97055	5.43054e-07	3.46717e-06	cdca5
1	roof plate/dorsal progenitors	1.4305	3.76639	1.7994	1.06566	5.45413e-07	3.48024e-06	vim
1	roof plate/dorsal progenitors	0.0975257	0.102521	0.152267	-0.570683	5.48399e-07	3.4973e-06	pbdc1
1	roof plate/dorsal progenitors	0.0408652	0.0218487	0.0564585	-1.36964	5.51544e-07	3.51535e-06	eed
1	roof plate/dorsal progenitors	0.0475463	0.0369748	0.0810522	-1.13231	5.52641e-07	3.52033e-06	sqle
1	roof plate/dorsal progenitors	0.11147	0.0789916	0.128956	-0.707112	5.53298e-07	3.52251e-06	smim7
1	roof plate/dorsal progenitors	0.140425	0.00336134	0.0695038	-4.36998	5.60552e-07	3.56665e-06	gad1-like
1	roof plate/dorsal progenitors	0.0672471	0.0689076	0.111206	-0.690502	5.63923e-07	3.58606e-06	thumpd1
1	roof plate/dorsal progenitors	0.0639043	0.0521008	0.0906758	-0.799411	5.6634e-07	3.59938e-06	mllt4
1	roof plate/dorsal progenitors	0.0605977	0.00672269	0.036142	-2.42657	5.69937e-07	3.62018e-06	gabrq
1	roof plate/dorsal progenitors	0.204589	0.662185	0.301112	1.13693	5.74515e-07	3.64719e-06	LOC100486361
1	roof plate/dorsal progenitors	0.135926	0.112605	0.173011	-0.619593	5.77145e-07	3.66181e-06	stk39
1	roof plate/dorsal progenitors	0.469146	0.652101	0.748289	-0.198501	5.82085e-07	3.69105e-06	prdx4
1	roof plate/dorsal progenitors	0.0150083	0.010084	0.0359281	-1.83304	5.85465e-07	3.71038e-06	mcm8
1	roof plate/dorsal progenitors	0.0652617	0.0151261	0.0513259	-1.76265	5.86982e-07	3.71789e-06	fnbp1
1	roof plate/dorsal progenitors	0.488721	0.346218	0.456159	-0.397854	5.88273e-07	3.72395e-06	dst
1	roof plate/dorsal progenitors	0.0246581	0.00504202	0.0310094	-2.62063	5.9454e-07	3.76149e-06	fyb
1	roof plate/dorsal progenitors	0.113556	0.092437	0.138794	-0.586402	6.01256e-07	3.80183e-06	rab10
1	roof plate/dorsal progenitors	0.104673	0.087395	0.144354	-0.723991	6.03559e-07	3.81423e-06	sccpdh
1	roof plate/dorsal progenitors	0.0623113	0.0504202	0.0896065	-0.829602	6.0713e-07	3.83463e-06	pudp
1	roof plate/dorsal progenitors	0.166713	0.144538	0.203593	-0.49424	6.11866e-07	3.86236e-06	pus7
1	roof plate/dorsal progenitors	0.365345	0.240336	0.343456	-0.515071	6.14663e-07	3.87782e-06	mlf2
1	roof plate/dorsal progenitors	0.0611602	0.0134454	0.0483319	-1.84587	6.19241e-07	3.9045e-06	slc6a15
1	roof plate/dorsal progenitors	0.383929	0.154622	0.253208	-0.711578	6.21789e-07	3.91836e-06	nbea
1	roof plate/dorsal progenitors	0.0853831	0.00840336	0.0496151	-2.56174	6.2256e-07	3.921e-06	ppfia2
1	roof plate/dorsal progenitors	0.0370534	0.00336134	0.0282293	-3.07008	6.23932e-07	3.92743e-06	slc8a2
1	roof plate/dorsal progenitors	0.600214	0.648739	0.749145	-0.207605	6.30555e-07	3.96688e-06	mpc2
1	roof plate/dorsal progenitors	0.0279789	0.010084	0.0395637	-1.97211	6.31518e-07	3.97071e-06	mcfd2
1	roof plate/dorsal progenitors	0.0557724	0.00672269	0.0372113	-2.46863	6.33891e-07	3.98339e-06	clstn2
1	roof plate/dorsal progenitors	0.0833026	0.0184874	0.0630881	-1.77083	6.38425e-07	4.00962e-06	aak1
1	roof plate/dorsal progenitors	0.0830484	0.0689076	0.114628	-0.734224	6.42256e-07	4.03142e-06	vta1
1	roof plate/dorsal progenitors	0.068554	0.00168067	0.0322926	-4.26409	6.43322e-07	4.03584e-06	ttc9b
1	roof plate/dorsal progenitors	0.168897	0.161345	0.22006	-0.447751	6.43809e-07	4.03663e-06	tfg
1	roof plate/dorsal progenitors	0.0598549	0.173109	0.063302	1.45136	6.44255e-07	4.03717e-06	lgr5
1	roof plate/dorsal progenitors	0.0633556	0	0.0312233	N/A	6.5175e-07	4.08184e-06	LOC108645744
1	roof plate/dorsal progenitors	0.07894	0.0722689	0.118691	-0.715766	6.54219e-07	4.09501e-06	sephs2
1	roof plate/dorsal progenitors	0.0677896	0.0134454	0.0528229	-1.97405	6.55082e-07	4.09812e-06	plxna4
1	roof plate/dorsal progenitors	0.00950838	0	0.0183918	N/A	6.55861e-07	4.10069e-06	tnfsf10
1	roof plate/dorsal progenitors	0.116318	0.10084	0.148204	-0.555508	6.56518e-07	4.1025e-06	lyrm2
1	roof plate/dorsal progenitors	0.177135	0.193277	0.254491	-0.396942	6.57487e-07	4.10626e-06	nfyc
1	roof plate/dorsal progenitors	0.205416	0.136134	0.205304	-0.592727	6.60085e-07	4.12018e-06	rab14
1	roof plate/dorsal progenitors	0.0802604	0.00336134	0.0402053	-3.58028	6.61121e-07	4.12435e-06	hdac9
1	roof plate/dorsal progenitors	0.368986	0.354622	0.432635	-0.286868	6.63416e-07	4.13636e-06	sec11c
1	roof plate/dorsal progenitors	0.335545	0.0672269	0.181779	-1.43508	6.66478e-07	4.15313e-06	gmpr
1	roof plate/dorsal progenitors	0.0184658	0.00336134	0.0254491	-2.9205	6.69844e-07	4.17178e-06	tubb6
1	roof plate/dorsal progenitors	0.0184889	0.00168067	0.0239521	-3.83304	6.70325e-07	4.17245e-06	btg5
1	roof plate/dorsal progenitors	0.404989	0.448739	0.528871	-0.237037	6.73311e-07	4.1887e-06	ipo7
1	roof plate/dorsal progenitors	0.0445531	0.0117647	0.0457656	-1.9598	6.73892e-07	4.18998e-06	LOC100495848
1	roof plate/dorsal progenitors	0.0630377	0.0537815	0.099444	-0.886774	6.75575e-07	4.19811e-06	habp4
1	roof plate/dorsal progenitors	0.941103	1.22185	1.34816	-0.141927	6.77288e-07	4.20641e-06	dad1
1	roof plate/dorsal progenitors	0.076297	0.265546	0.0624465	2.08827	6.79109e-07	4.21538e-06	plekhg1
1	roof plate/dorsal progenitors	0.0758504	0.0504202	0.0985885	-0.967419	6.84616e-07	4.24721e-06	cpsf3
1	roof plate/dorsal progenitors	0.326148	0.34958	0.42237	-0.272884	7.11606e-07	4.4122e-06	lsm3
1	roof plate/dorsal progenitors	0.137916	0.173109	0.2284	-0.399882	7.16865e-07	4.44234e-06	mcee
1	roof plate/dorsal progenitors	0.208205	0.166387	0.227545	-0.451612	7.17439e-07	4.44343e-06	wdr5.1
1	roof plate/dorsal progenitors	0.0622737	0.00672269	0.0397776	-2.56485	7.3287e-07	4.53649e-06	arhgap4
1	roof plate/dorsal progenitors	0.0629261	0.0302521	0.0801967	-1.40651	7.35092e-07	4.54772e-06	thop1
1	roof plate/dorsal progenitors	0.112351	0.00672269	0.0496151	-2.88367	7.38735e-07	4.56773e-06	amigo1
1	roof plate/dorsal progenitors	0.0207969	0.00336134	0.0267322	-2.99147	7.40176e-07	4.5741e-06	arhgap31
1	roof plate/dorsal progenitors	0.0173738	0	0.0196749	N/A	7.42752e-07	4.58749e-06	p2ry14
1	roof plate/dorsal progenitors	0.0378461	0.00168067	0.033148	-4.30181	7.44788e-07	4.59752e-06	palmd
1	roof plate/dorsal progenitors	0.320081	0.403361	0.47006	-0.220772	7.54026e-07	4.65198e-06	cuta
1	roof plate/dorsal progenitors	0.0601776	0.0235294	0.0680068	-1.53121	7.58589e-07	4.67755e-06	mrpl11
1	roof plate/dorsal progenitors	0.0705654	0.0672269	0.106287	-0.660861	7.60238e-07	4.68513e-06	mrpl47
1	roof plate/dorsal progenitors	0.509226	0.665546	0.760265	-0.191964	7.662e-07	4.71927e-06	gcsh
1	roof plate/dorsal progenitors	0.0133598	0	0.0181779	N/A	7.67253e-07	4.72315e-06	LOC100492643
1	roof plate/dorsal progenitors	0.44299	0.282353	0.372968	-0.401554	7.68809e-07	4.73012e-06	hdgfrp3
1	roof plate/dorsal progenitors	0.153807	0.122689	0.177716	-0.534567	7.72361e-07	4.74936e-06	mrps10
1	roof plate/dorsal progenitors	0.0921732	0.0907563	0.140505	-0.630549	7.76856e-07	4.77437e-06	txnrd3
1	roof plate/dorsal progenitors	0.139305	0.0773109	0.137725	-0.833042	7.78169e-07	4.77982e-06	cbx4
1	roof plate/dorsal progenitors	0.547139	0.536134	0.629812	-0.232326	7.81877e-07	4.79995e-06	pdcd5
1	roof plate/dorsal progenitors	0.0667709	0.0369748	0.0789136	-1.09373	7.85362e-07	4.8187e-06	mrpl49
1	roof plate/dorsal progenitors	0.0104605	0.00336134	0.0243798	-2.85858	7.96379e-07	4.88361e-06	lmna
1	roof plate/dorsal progenitors	0.0374857	0.010084	0.0410607	-2.02569	7.9841e-07	4.89338e-06	cldn7
1	roof plate/dorsal progenitors	0.0415286	0.00168067	0.0275877	-4.03691	8.07799e-07	4.94821e-06	itga7
1	roof plate/dorsal progenitors	0.470866	0.537815	0.622754	-0.211553	8.10348e-07	4.9611e-06	tmem14c
1	roof plate/dorsal progenitors	0.146117	0.147899	0.212361	-0.521905	8.14359e-07	4.98293e-06	slc16a1
1	roof plate/dorsal progenitors	0.177048	0.10084	0.163815	-0.699997	8.17683e-07	5.00053e-06	gmpr2
1	roof plate/dorsal progenitors	0.176181	0.139496	0.216424	-0.633641	8.18613e-07	5.00348e-06	etv1
1	roof plate/dorsal progenitors	0.0729252	0.0470588	0.0926005	-0.976555	8.25042e-07	5.04002e-06	Xetrov90000766m.g
1	roof plate/dorsal progenitors	0.196529	0.136134	0.198246	-0.542262	8.35054e-07	5.0984e-06	klf13
1	roof plate/dorsal progenitors	0.265438	0.653782	0.297476	1.13603	8.36847e-07	5.10655e-06	agxt2
1	roof plate/dorsal progenitors	0.098111	0.115966	0.167665	-0.531872	8.37752e-07	5.10928e-06	tmem237
1	roof plate/dorsal progenitors	0.0239638	0	0.0215997	N/A	8.39712e-07	5.11844e-06	tenm1
1	roof plate/dorsal progenitors	0.664748	0.161345	0.286997	-0.830893	8.40932e-07	5.12308e-06	gpm6a
1	roof plate/dorsal progenitors	0.19858	0.186555	0.242301	-0.377203	8.45563e-07	5.14849e-06	mea1
1	roof plate/dorsal progenitors	0.0402947	0.010084	0.0414885	-2.04064	8.50954e-07	5.17849e-06	emp1
1	roof plate/dorsal progenitors	0.0977367	0.0470588	0.0953807	-1.01923	8.56119e-07	5.20709e-06	dnm1l
1	roof plate/dorsal progenitors	0.101922	0.0487395	0.0962361	-0.981487	8.6327e-07	5.24772e-06	csrnp2
1	roof plate/dorsal progenitors	0.0165352	0.00672269	0.0327203	-2.28307	8.80721e-07	5.3509e-06	cep57l1
1	roof plate/dorsal progenitors	0.448783	0.342857	0.44012	-0.360289	8.83838e-07	5.36691e-06	mycbp2
1	roof plate/dorsal progenitors	0.0591424	0.0436975	0.0810522	-0.891301	8.95664e-07	5.43577e-06	mrpl48
1	roof plate/dorsal progenitors	0.0689266	0.0352941	0.079769	-1.1764	8.98773e-07	5.45168e-06	usp5
1	roof plate/dorsal progenitors	0.78107	0.961345	1.0695	-0.153816	9.09678e-07	5.51483e-06	khdrbs1
1	roof plate/dorsal progenitors	0.107392	0.10084	0.147134	-0.545061	9.21684e-07	5.58458e-06	mrpl42
1	roof plate/dorsal progenitors	0.108083	0.0117647	0.0485458	-2.04488	9.28167e-07	5.62082e-06	pdzd4
1	roof plate/dorsal progenitors	0.112196	0.0655462	0.114414	-0.80368	9.32132e-07	5.64177e-06	rab21
1	roof plate/dorsal progenitors	0.0799836	0.00840336	0.0431993	-2.36197	9.39348e-07	5.68237e-06	chrnb2
1	roof plate/dorsal progenitors	0.0275798	0.00168067	0.0235244	-3.80705	9.43408e-07	5.70384e-06	abca8
1	roof plate/dorsal progenitors	0.0814322	0.0655462	0.107998	-0.720424	9.49636e-07	5.73839e-06	mrps23
1	roof plate/dorsal progenitors	0.227702	0.223529	0.291702	-0.384032	9.6664e-07	5.83798e-06	mid1ip1
1	roof plate/dorsal progenitors	0.0199439	0.0134454	0.0395637	-1.55707	9.70058e-07	5.85546e-06	gamt
1	roof plate/dorsal progenitors	0.0331734	0.0218487	0.0526091	-1.26776	9.80586e-07	5.91582e-06	tsr1
1	roof plate/dorsal progenitors	0.0807437	0.0705882	0.112917	-0.677763	9.86141e-07	5.94612e-06	otub1
1	roof plate/dorsal progenitors	0.137042	0.146218	0.205304	-0.489634	9.98303e-07	6.0162e-06	LOC100497678
1	roof plate/dorsal progenitors	0.0905062	0.0571429	0.105432	-0.883668	9.98893e-07	6.01651e-06	mrpl54
1	roof plate/dorsal progenitors	0.0888682	0	0.0290847	N/A	1.00103e-06	6.02613e-06	tmem88
1	roof plate/dorsal progenitors	0.859769	0.391597	0.570787	-0.543584	1.00215e-06	6.02961e-06	slc6a8
1	roof plate/dorsal progenitors	0.106277	0.0941176	0.139008	-0.562628	1.01023e-06	6.07497e-06	sgta
1	roof plate/dorsal progenitors	0.0509183	0	0.024166	N/A	1.02094e-06	6.13607e-06	fam159a
1	roof plate/dorsal progenitors	0.0800159	0.0537815	0.0955945	-0.829818	1.02712e-06	6.16991e-06	srf
1	roof plate/dorsal progenitors	0.547737	0.522689	0.641788	-0.296143	1.03534e-06	6.21591e-06	mapre1
1	roof plate/dorsal progenitors	0.0234379	0	0.0207442	N/A	1.03694e-06	6.2222e-06	pah
1	roof plate/dorsal progenitors	0.0196528	0.00168067	0.0233105	-3.79387	1.04384e-06	6.26025e-06	hla-drb1
1	roof plate/dorsal progenitors	0.0643463	0.0201681	0.0585971	-1.53876	1.04464e-06	6.26165e-06	LOC108645158
1	roof plate/dorsal progenitors	0.781505	0.936134	1.02823	-0.135374	1.0544e-06	6.31676e-06	dynlt1
1	roof plate/dorsal progenitors	0.0982872	0.0487395	0.09645	-0.984689	1.05782e-06	6.3339e-06	ube2w
1	roof plate/dorsal progenitors	0.0569439	0.0302521	0.0705731	-1.22208	1.07502e-06	6.43341e-06	atpaf2
1	roof plate/dorsal progenitors	0.0139404	0	0.0183918	N/A	1.08705e-06	6.5019e-06	lcp2
1	roof plate/dorsal progenitors	0.191852	0.142857	0.217494	-0.6064	1.10738e-06	6.62001e-06	pdhb
1	roof plate/dorsal progenitors	0.0624827	0.0369748	0.0806245	-1.12468	1.11606e-06	6.66829e-06	slc39a10
1	roof plate/dorsal progenitors	0.0397542	0	0.0205304	N/A	1.12193e-06	6.69981e-06	caskin1
1	roof plate/dorsal progenitors	0.310677	0.110924	0.188195	-0.762652	1.12361e-06	6.70626e-06	amph
1	roof plate/dorsal progenitors	0.111979	0.0957983	0.14692	-0.616963	1.1255e-06	6.71391e-06	yipf5
1	roof plate/dorsal progenitors	0.299019	0.238655	0.309453	-0.374789	1.1362e-06	6.77412e-06	chmp5
1	roof plate/dorsal progenitors	0.0201383	0.010084	0.0348589	-1.78945	1.15222e-06	6.86598e-06	nudt1
1	roof plate/dorsal progenitors	0.0294145	0.0151261	0.0425577	-1.49239	1.15363e-06	6.87071e-06	katnbl1
1	roof plate/dorsal progenitors	0.0803993	0.0571429	0.102224	-0.839091	1.16632e-06	6.94263e-06	adrb2
1	roof plate/dorsal progenitors	0.0312324	0.0336134	0.0652267	-0.956424	1.17859e-06	7.01193e-06	LOC100497528
1	roof plate/dorsal progenitors	0.029838	0.0168067	0.0468349	-1.47855	1.19051e-06	7.07907e-06	cdc7.1
1	roof plate/dorsal progenitors	0.0693105	0.0453782	0.0947391	-1.06196	1.19238e-06	7.0864e-06	tipin
1	roof plate/dorsal progenitors	0.0145794	0	0.0181779	N/A	1.20374e-06	7.15013e-06	sla
1	roof plate/dorsal progenitors	0.955927	1.00168	1.11099	-0.149426	1.20869e-06	7.17573e-06	ndufb9
1	roof plate/dorsal progenitors	2.36533	2.52941	2.72904	-0.109593	1.2121e-06	7.19216e-06	atp5j2
1	roof plate/dorsal progenitors	0.0409387	0.0184874	0.0508982	-1.46107	1.21405e-06	7.1999e-06	cxcl12
1	roof plate/dorsal progenitors	0.0268114	0	0.0282293	N/A	1.22519e-06	7.26207e-06	myo3b
1	roof plate/dorsal progenitors	0.0626295	0.0537815	0.0921728	-0.777231	1.22693e-06	7.26856e-06	ctnnbl1
1	roof plate/dorsal progenitors	0.255507	0.156303	0.246151	-0.6552	1.23311e-06	7.30127e-06	atp2b1
1	roof plate/dorsal progenitors	0.314901	0.268908	0.341531	-0.344907	1.24126e-06	7.34565e-06	ap3d1
1	roof plate/dorsal progenitors	0.0368677	0.0235294	0.0536784	-1.18988	1.24921e-06	7.38881e-06	cyp39a1
1	roof plate/dorsal progenitors	0.0352449	0.0218487	0.0523952	-1.26188	1.2562e-06	7.4262e-06	timm21
1	roof plate/dorsal progenitors	0.136368	0.105882	0.164243	-0.633369	1.26069e-06	7.44882e-06	epb41
1	roof plate/dorsal progenitors	0.0196552	0.00672269	0.0305817	-2.18556	1.26313e-06	7.45927e-06	ptcd2
1	roof plate/dorsal progenitors	0.116793	0.0168067	0.0588109	-1.80705	1.26887e-06	7.4892e-06	LOC108648053
1	roof plate/dorsal progenitors	0.225576	0.295798	0.35308	-0.255379	1.31841e-06	7.77752e-06	ift22
1	roof plate/dorsal progenitors	0.0813757	0.243697	0.0981608	1.31187	1.31945e-06	7.77956e-06	shroom3
1	roof plate/dorsal progenitors	0.951882	0.882353	1.0124	-0.198357	1.33285e-06	7.85439e-06	dync1i2
1	roof plate/dorsal progenitors	0.116566	0.132773	0.179213	-0.432712	1.33579e-06	7.86757e-06	cab39l
1	roof plate/dorsal progenitors	0.167158	0.010084	0.0697177	-2.78945	1.34238e-06	7.9022e-06	enc1
1	roof plate/dorsal progenitors	0.0525958	0	0.0245937	N/A	1.34409e-06	7.90813e-06	ryr3
1	roof plate/dorsal progenitors	0.667046	0.894118	0.994867	-0.15404	1.36072e-06	8.00173e-06	col5a3.1
1	roof plate/dorsal progenitors	0.0558005	0.0571429	0.0947391	-0.729387	1.3734e-06	8.07207e-06	pxmp2
1	roof plate/dorsal progenitors	0.072636	0.0168067	0.0607357	-1.85351	1.38405e-06	8.13037e-06	sobp
1	roof plate/dorsal progenitors	0.122235	0.0605042	0.110137	-0.86419	1.39236e-06	8.1749e-06	unc119
1	roof plate/dorsal progenitors	0.231457	0.268908	0.337468	-0.32764	1.40748e-06	8.25933e-06	calu
1	roof plate/dorsal progenitors	0.12499	0.137815	0.187126	-0.441274	1.41102e-06	8.27575e-06	mrps16
1	roof plate/dorsal progenitors	0.0521846	0.0117647	0.0427716	-1.86219	1.41254e-06	8.28034e-06	mtus2
1	roof plate/dorsal progenitors	0.181165	0.178151	0.231822	-0.379915	1.42714e-06	8.36155e-06	fkbp3
1	roof plate/dorsal progenitors	0.0145481	0.00504202	0.0265184	-2.39492	1.43075e-06	8.37829e-06	cdc25c
1	roof plate/dorsal progenitors	0.0899401	0.0756303	0.122327	-0.693705	1.48754e-06	8.70627e-06	ube2r2
1	roof plate/dorsal progenitors	0.0220585	0.0117647	0.0367836	-1.6446	1.4952e-06	8.74654e-06	cpz
1	roof plate/dorsal progenitors	0.290953	0.352941	0.424936	-0.267817	1.49722e-06	8.75376e-06	fstl1
1	roof plate/dorsal progenitors	0.0272512	0.00840336	0.034645	-2.04361	1.50247e-06	8.77988e-06	dnase2
1	roof plate/dorsal progenitors	0.0468617	0.0117647	0.0431993	-1.87654	1.5052e-06	8.79119e-06	abhd3
1	roof plate/dorsal progenitors	0.242435	0.151261	0.232036	-0.617313	1.51855e-06	8.86456e-06	ndufv1
1	roof plate/dorsal progenitors	0.0458524	0.0134454	0.0459795	-1.77388	1.54139e-06	8.99317e-06	LOC100486394
1	roof plate/dorsal progenitors	0.219488	0.27563	0.330411	-0.261526	1.54399e-06	9.00367e-06	ddx27
1	roof plate/dorsal progenitors	0.0279025	0.0235294	0.0526091	-1.16085	1.5468e-06	9.01534e-06	brca1
1	roof plate/dorsal progenitors	0.0214808	0.0201681	0.048118	-1.25451	1.54896e-06	9.0232e-06	efhb
1	roof plate/dorsal progenitors	0.00924568	0	0.0173225	N/A	1.55865e-06	9.07496e-06	foxc1
1	roof plate/dorsal progenitors	1.65426	2.48908	2.64286	-0.0864884	1.57984e-06	9.19352e-06	gng5
1	roof plate/dorsal progenitors	0.049784	0.00168067	0.025663	-3.93258	1.58794e-06	9.23583e-06	LOC105947250
1	roof plate/dorsal progenitors	0.0692302	0.0436975	0.0970915	-1.1518	1.6073e-06	9.34356e-06	suz12
1	roof plate/dorsal progenitors	0.450983	0.428571	0.510051	-0.251107	1.63471e-06	9.49799e-06	brk1
1	roof plate/dorsal progenitors	1.53193	3.23193	1.58939	1.02392	1.64096e-06	9.52933e-06	foxk2
1	roof plate/dorsal progenitors	0.0217675	0.00168067	0.0265184	-3.97988	1.64233e-06	9.53236e-06	LOC100493721
1	roof plate/dorsal progenitors	0.126939	0.104202	0.166382	-0.675117	1.64502e-06	9.54297e-06	lrrc8e
1	roof plate/dorsal progenitors	0.164358	0.169748	0.218135	-0.361829	1.64643e-06	9.54622e-06	polr2c
1	roof plate/dorsal progenitors	0.101328	0.146218	0.19012	-0.378783	1.654e-06	9.58511e-06	vrk1
1	roof plate/dorsal progenitors	0.0314327	0.00336134	0.0314371	-3.22536	1.65946e-06	9.61177e-06	plxnc1
1	roof plate/dorsal progenitors	0.058639	0.00336134	0.0312233	-3.21551	1.66097e-06	9.61557e-06	tmeff2
1	roof plate/dorsal progenitors	0.16726	0.183193	0.238879	-0.382916	1.66554e-06	9.637e-06	tra2b
1	roof plate/dorsal progenitors	0.0505707	0.0285714	0.0622327	-1.1231	1.67503e-06	9.6869e-06	ap4s1
1	roof plate/dorsal progenitors	0.177663	0.105882	0.172583	-0.704832	1.68521e-06	9.74073e-06	ppargc1b
1	roof plate/dorsal progenitors	0.118008	0.142857	0.186484	-0.38448	1.68882e-06	9.75654e-06	dnal4
1	roof plate/dorsal progenitors	0.272289	0.156303	0.226689	-0.536376	1.69985e-06	9.81523e-06	sdc3
1	roof plate/dorsal progenitors	0.0252686	0.0184874	0.0453379	-1.29418	1.70806e-06	9.8575e-06	LOC101730242
1	roof plate/dorsal progenitors	0.0116615	0.00336134	0.0233105	-2.79387	1.71879e-06	9.91435e-06	vasn
1	roof plate/dorsal progenitors	0.0731439	0.0789916	0.117194	-0.56913	1.73038e-06	9.97602e-06	sox3
1	roof plate/dorsal progenitors	0.00888687	0.00168067	0.0198888	-3.56485	1.73783e-06	1.00138e-05	esam
1	roof plate/dorsal progenitors	0.0287356	0.0302521	0.0607357	-1.00551	1.74177e-06	1.00313e-05	lmf2
1	roof plate/dorsal progenitors	0.02293	0.00840336	0.0340034	-2.01664	1.74602e-06	1.00507e-05	tfrc.1
1	roof plate/dorsal progenitors	0.0690862	0.092437	0.13195	-0.513454	1.75532e-06	1.0099e-05	LOC100493425
1	roof plate/dorsal progenitors	0.0432778	0.00672269	0.0545338	-3.02004	1.77877e-06	1.02286e-05	baiap3
1	roof plate/dorsal progenitors	0.0164091	0.0134454	0.0382806	-1.5095	1.78154e-06	1.02393e-05	ttc23l
1	roof plate/dorsal progenitors	0.0540994	0.0302521	0.0645851	-1.09417	1.82323e-06	1.04735e-05	pfkfb3
1	roof plate/dorsal progenitors	0.0983343	0.0739496	0.117408	-0.666917	1.83154e-06	1.05158e-05	srp9
1	roof plate/dorsal progenitors	0.0127967	0	0.0175364	N/A	1.8659e-06	1.07076e-05	abi3
1	roof plate/dorsal progenitors	1.83732	4.28908	2.11121	1.0226	1.87845e-06	1.07741e-05	zfp36l2
1	roof plate/dorsal progenitors	0.137015	0.092437	0.150128	-0.699654	1.8804e-06	1.07797e-05	dnajc15
1	roof plate/dorsal progenitors	0.0723488	0.0571429	0.0955945	-0.742355	1.89342e-06	1.08488e-05	bola3
1	roof plate/dorsal progenitors	0.0114091	0.0487395	0.00940975	2.37286	1.89578e-06	1.08568e-05	eps8l2
1	roof plate/dorsal progenitors	0.118558	0.0840336	0.138152	-0.717221	1.91066e-06	1.09364e-05	MGC147242
1	roof plate/dorsal progenitors	0.124206	0.0655462	0.120616	-0.879836	1.92129e-06	1.09916e-05	rab24
1	roof plate/dorsal progenitors	0.509793	0.426891	0.526305	-0.302031	1.93869e-06	1.10854e-05	rab7a
1	roof plate/dorsal progenitors	0.0340767	0.00840336	0.0404192	-2.266	1.94417e-06	1.11111e-05	lrrc40
1	roof plate/dorsal progenitors	0.0204782	0.00168067	0.0220274	-3.71219	1.94582e-06	1.11149e-05	xilr2
1	roof plate/dorsal progenitors	0.164929	0.0369748	0.0863986	-1.22447	1.95049e-06	1.11358e-05	atp6v0a1
1	roof plate/dorsal progenitors	0.0458373	0.0420168	0.0739949	-0.816459	1.96215e-06	1.11967e-05	wdr46
1	roof plate/dorsal progenitors	0.0829443	0.0470588	0.0923867	-0.973219	1.96528e-06	1.12088e-05	slc23a2
1	roof plate/dorsal progenitors	0.226156	0.235294	0.291061	-0.306855	1.97254e-06	1.12445e-05	ncbp2
1	roof plate/dorsal progenitors	0.0205007	0.0168067	0.0429855	-1.35481	1.97889e-06	1.12749e-05	ttk
1	roof plate/dorsal progenitors	0.280893	0.205042	0.27438	-0.420255	1.98455e-06	1.13014e-05	csnk1e
1	roof plate/dorsal progenitors	0.143073	0.127731	0.185415	-0.537647	2.021e-06	1.15032e-05	mrpl43
1	roof plate/dorsal progenitors	0.0537482	0.00672269	0.0348589	-2.37441	2.02575e-06	1.15243e-05	agap2
1	roof plate/dorsal progenitors	0.601749	0.32605	0.456587	-0.485794	2.0405e-06	1.16023e-05	ppp3ca
1	roof plate/dorsal progenitors	0.151464	0.0756303	0.142643	-0.915376	2.04315e-06	1.16114e-05	g3bp2
1	roof plate/dorsal progenitors	0.153725	0.109244	0.162532	-0.573174	2.0444e-06	1.16126e-05	dctn2
1	roof plate/dorsal progenitors	0.102165	0.0907563	0.136228	-0.585949	2.05447e-06	1.16639e-05	ykt6
1	roof plate/dorsal progenitors	0.041556	0.00672269	0.0357143	-2.40939	2.05687e-06	1.16716e-05	acot7.1
1	roof plate/dorsal progenitors	0.187933	0.208403	0.260051	-0.319418	2.0594e-06	1.168e-05	surf2
1	roof plate/dorsal progenitors	0.318416	0.236975	0.323353	-0.448378	2.06078e-06	1.16819e-05	lrp1
1	roof plate/dorsal progenitors	0.0331258	0.0235294	0.0553892	-1.23514	2.06305e-06	1.16888e-05	itga4
1	roof plate/dorsal progenitors	0.346098	0.161345	0.262404	-0.701644	2.07057e-06	1.17255e-05	gls
1	roof plate/dorsal progenitors	0.213695	0.628571	0.289136	1.12033	2.09989e-06	1.18855e-05	dsg2
1	roof plate/dorsal progenitors	0.0882319	0.0168067	0.0682207	-2.02117	2.1023e-06	1.18931e-05	csrp2
1	roof plate/dorsal progenitors	0.0273429	0.0117647	0.0374251	-1.66954	2.10871e-06	1.19234e-05	pcolce
1	roof plate/dorsal progenitors	0.587482	0.315966	0.447177	-0.501075	2.1197e-06	1.19795e-05	dpysl2
1	roof plate/dorsal progenitors	0.1248	0.0890756	0.137725	-0.628683	2.13123e-06	1.20385e-05	naa30
1	roof plate/dorsal progenitors	0.0116464	0.00504202	0.0260907	-2.37146	2.15362e-06	1.21589e-05	kntc1
1	roof plate/dorsal progenitors	0.0182838	0.00168067	0.0224551	-3.73993	2.16226e-06	1.22015e-05	nckap1l
1	roof plate/dorsal progenitors	0.0385703	0.0369748	0.0680068	-0.879138	2.18241e-06	1.2309e-05	tmx4
1	roof plate/dorsal progenitors	0.493509	0.347899	0.470701	-0.436143	2.18963e-06	1.23434e-05	stau1
1	roof plate/dorsal progenitors	0.0347306	0	0.0205304	N/A	2.19341e-06	1.23585e-05	LOC101734344
1	roof plate/dorsal progenitors	0.047526	0.0588235	0.0936698	-0.671191	2.19547e-06	1.23639e-05	rif1
1	roof plate/dorsal progenitors	0.0167055	0.00840336	0.0310094	-1.88367	2.20817e-06	1.24291e-05	mis18bp1
1	roof plate/dorsal progenitors	0.0994917	0.0857143	0.128529	-0.584482	2.20983e-06	1.24322e-05	col4a1
1	roof plate/dorsal progenitors	0.0160243	0.00168067	0.0198888	-3.56485	2.21243e-06	1.24406e-05	pisd.1
1	roof plate/dorsal progenitors	0.0197608	0.00168067	0.0250214	-3.89605	2.21413e-06	1.24439e-05	prkd3
1	roof plate/dorsal progenitors	0.0991428	0.0672269	0.115697	-0.783243	2.22668e-06	1.25081e-05	ap3m2
1	roof plate/dorsal progenitors	0.258898	0.386555	0.445038	-0.203258	2.24884e-06	1.26263e-05	pacrg
1	roof plate/dorsal progenitors	0.310255	0.317647	0.375321	-0.2407	2.25037e-06	1.26285e-05	cox14
1	roof plate/dorsal progenitors	0.134629	0.164706	0.208939	-0.343192	2.25333e-06	1.26388e-05	sdad1
1	roof plate/dorsal progenitors	0.0809537	0.0605042	0.102438	-0.759643	2.26156e-06	1.26786e-05	pdcl3
1	roof plate/dorsal progenitors	0.13347	0.104202	0.160393	-0.622237	2.26799e-06	1.27083e-05	nans
1	roof plate/dorsal progenitors	0.0572368	0	0.0284431	N/A	2.27e-06	1.27131e-05	fam69b.2
1	roof plate/dorsal progenitors	0.105287	0.109244	0.151625	-0.472961	2.27464e-06	1.27327e-05	polr2g
1	roof plate/dorsal progenitors	0.0163913	0	0.0171086	N/A	2.29807e-06	1.28575e-05	LOC100486629
1	roof plate/dorsal progenitors	0.220891	0.186555	0.247648	-0.40869	2.30091e-06	1.28669e-05	cald1
1	roof plate/dorsal progenitors	0.0788632	0.0453782	0.0889649	-0.971239	2.3143e-06	1.29353e-05	fam49b
[truncated: 3,757 more rows]

## Sheet: cluster 2
Cluster	Cell Type	Mean	rawMeanA	rawMeanB	Log2(FC)	pval	FDR	Gene Symbol
2	intermediate progenitors	6.00627	0.0545939	4.81925	-6.46393	8.12975e-82	9.08337e-78	stmn2
2	intermediate progenitors	3.12055	0.0479361	2.40973	-5.65162	1.63447e-75	9.13095e-72	mllt11
2	intermediate progenitors	0.663395	0.00798935	1.4281	-7.4818	3.71248e-66	1.38265e-62	tgfbi
2	intermediate progenitors	2.69898	0.0173103	1.55044	-6.48491	4.61349e-60	1.28866e-56	elavl4
2	intermediate progenitors	1.08812	0.0545939	1.31018	-4.58488	2.54579e-54	5.68882e-51	hn1
2	intermediate progenitors	0.322564	0.0412783	0.815265	-4.30381	5.66042e-52	1.05406e-48	pcna
2	intermediate progenitors	2.6292	0.520639	4.35841	-3.06545	7.12477e-52	1.13721e-48	LOC734001
2	intermediate progenitors	1.97987	0.0386152	1.57124	-5.34659	9.63862e-49	1.34615e-45	tubb3
2	intermediate progenitors	0.384149	0.0505992	0.867035	-4.0989	2.45275e-48	3.04495e-45	kiaa0101
2	intermediate progenitors	0.158025	0.00399467	0.411504	-6.68669	1.00613e-46	1.12415e-43	rrm2.2
2	intermediate progenitors	0.591791	0.0505992	1.00442	-4.31111	3.89568e-46	3.95695e-43	col2a1
2	intermediate progenitors	2.83489	0.139814	2.43142	-4.12022	2.34412e-45	2.18258e-42	gap43
2	intermediate progenitors	0.276973	0.00932091	0.435841	-5.54719	5.47085e-45	4.70198e-42	msn
2	intermediate progenitors	0.548772	0.0292943	0.704646	-4.58821	3.21419e-44	2.56516e-41	col3a1
2	intermediate progenitors	0.369646	0.0519308	0.761062	-3.87335	3.71874e-44	2.76996e-41	tuba3c
2	intermediate progenitors	0.965893	0.0998668	1.22832	-3.62054	2.53838e-43	1.77258e-40	stmn1
2	intermediate progenitors	4.2334	0.348868	4.21681	-3.5954	2.28197e-42	1.49979e-39	tubb
2	intermediate progenitors	1.17582	0.0186418	0.874558	-5.55194	8.96172e-42	5.56274e-39	map1b
2	intermediate progenitors	2.82266	0.0372836	2.30243	-5.94847	1.41594e-41	8.32645e-39	rbp4
2	intermediate progenitors	1.45859	0.0958722	1.39049	-3.85833	6.03998e-41	3.37423e-38	LOC100497578
2	intermediate progenitors	0.641926	0.0133156	0.708628	-5.73384	1.32793e-40	7.06523e-38	col1a1
2	intermediate progenitors	1.59125	0.00932091	1.09956	-6.88224	1.80745e-40	9.17939e-38	scg2
2	intermediate progenitors	0.162215	0	0.334292	N/A	4.07216e-40	1.97818e-37	shh
2	intermediate progenitors	0.347867	0.0106525	0.450885	-5.4035	1.2107e-39	5.63632e-37	fbn3
2	intermediate progenitors	0.707032	0.00932091	0.486062	-5.70453	2.43075e-39	1.08635e-36	rtn1
2	intermediate progenitors	0.609194	0.117177	1.10243	-3.23393	5.07163e-39	2.17944e-36	slit1
2	intermediate progenitors	0.603337	0.113182	1.16903	-3.36859	1.03629e-38	4.2883e-36	Xetrov90027394m.g
2	intermediate progenitors	1.54898	0.11984	1.31128	-3.4518	1.19537e-38	4.76994e-36	basp1
2	intermediate progenitors	0.269802	0.00665779	0.343584	-5.68948	9.94171e-38	3.8303e-35	gmfg
2	intermediate progenitors	0.377896	0.00133156	0.310177	-7.86383	3.34063e-37	1.24416e-34	scg5
2	intermediate progenitors	0.898405	0.122503	1.19956	-3.29161	4.94331e-37	1.78166e-34	cycs
2	intermediate progenitors	0.972572	0.284953	1.70951	-2.58479	2.357e-36	8.22961e-34	h2afz
2	intermediate progenitors	6.24517	1.69907	9.47765	-2.47979	5.37376e-36	1.81942e-33	actb.1
2	intermediate progenitors	0.68444	0.155792	1.18031	-2.92147	7.63955e-36	2.51049e-33	prmt1
2	intermediate progenitors	0.175156	0.00266312	0.326327	-6.93706	8.36976e-36	2.67187e-33	col8a1
2	intermediate progenitors	2.08159	0.0612517	1.19934	-4.29134	1.58841e-35	4.9298e-33	sncb
2	intermediate progenitors	0.221533	0	0.220575	N/A	2.12981e-35	6.43144e-33	ednra
2	intermediate progenitors	2.4379	0.023968	1.1219	-5.54869	3.54785e-35	1.04316e-32	snap25
2	intermediate progenitors	0.262935	0.0466045	0.503319	-3.43293	7.93634e-35	2.27366e-32	lmnb2
2	intermediate progenitors	3.41977	1.11052	5.71726	-2.36409	1.5965e-34	4.45943e-32	h3f3b
2	intermediate progenitors	0.0966063	0.00665779	0.265265	-5.31625	3.53429e-34	9.63138e-32	cks2
2	intermediate progenitors	1.28088	0.197071	1.72301	-3.12815	5.5207e-34	1.46864e-31	fn1
2	intermediate progenitors	0.131762	0	0.230088	N/A	7.49364e-34	1.94713e-31	ccdc80
2	intermediate progenitors	0.980588	0.0412783	0.672124	-4.02527	1.29166e-33	3.27993e-31	nsg1
2	intermediate progenitors	0.782925	0.195739	1.29447	-2.72536	2.10907e-33	5.23657e-31	eif4a1
2	intermediate progenitors	1.1805	0.0745672	1.00155	-3.74755	3.78617e-33	9.19628e-31	elavl3
2	intermediate progenitors	0.417741	0.0998668	0.777434	-2.96064	5.16624e-33	1.22814e-30	npr3
2	intermediate progenitors	0.395875	0.0426099	0.549558	-3.68901	1.19293e-32	2.77679e-30	fos
2	intermediate progenitors	0.0948058	0.00798935	0.239159	-4.90375	3.93701e-32	8.97719e-30	smc2
2	intermediate progenitors	0.0951358	0.00266312	0.242699	-6.50991	7.18175e-32	1.60483e-29	cdk1
2	intermediate progenitors	0.571891	0.0292943	0.561947	-4.26174	1.25702e-31	2.75387e-29	fabp3
2	intermediate progenitors	0.297865	0.00665779	0.343363	-5.68855	2.39433e-31	5.14459e-29	col1a2
2	intermediate progenitors	0.0948052	0.00665779	0.236062	-5.14798	2.64981e-31	5.5861e-29	birc5.2
2	intermediate progenitors	0.112255	0.0199734	0.271681	-3.76577	1.12107e-30	2.31959e-28	cdk2
2	intermediate progenitors	1.42493	0.466045	2.29469	-2.29976	3.29712e-30	6.69795e-28	hnrnpab
2	intermediate progenitors	0.322537	0.0466045	0.446903	-3.26142	4.64715e-30	9.2719e-28	arpc5
2	intermediate progenitors	2.42052	0.688415	3.34535	-2.28081	4.96124e-30	9.7249e-28	hmgb1
2	intermediate progenitors	0.20123	0.0359521	0.366593	-3.35003	7.37696e-30	1.42108e-27	kctd12
2	intermediate progenitors	0.383199	0.0106525	0.300442	-4.81783	8.18364e-30	1.54976e-27	rbms3
2	intermediate progenitors	0.0580379	0	0.156858	N/A	1.04434e-29	1.94474e-27	ccna2
2	intermediate progenitors	0.263393	0.0199734	0.39115	-4.29157	1.64636e-29	3.01554e-27	gadd45g.1
2	intermediate progenitors	0.128767	0.0133156	0.244248	-4.19716	3.25131e-29	5.85917e-27	matn4
2	intermediate progenitors	0.444732	0.111851	0.71969	-2.6858	3.78626e-29	6.7149e-27	cct2
2	intermediate progenitors	0.212838	0.00266312	0.288496	-6.75929	5.50178e-29	9.6049e-27	arhgdib
2	intermediate progenitors	0.426613	0.118509	0.741814	-2.64607	1.14913e-28	1.97527e-26	psma4
2	intermediate progenitors	0.188822	0	0.177876	N/A	1.72887e-28	2.92676e-26	nid1
2	intermediate progenitors	0.156503	0.0279627	0.305088	-3.44765	2.2628e-28	3.77347e-26	smarca5
2	intermediate progenitors	0.0871059	0.00399467	0.194027	-5.60203	2.80002e-28	4.60068e-26	ube2c
2	intermediate progenitors	0.687848	0.26498	1.43916	-2.44127	4.91083e-28	7.95199e-26	tubb4b
2	intermediate progenitors	0.492097	0.00798935	0.310177	-5.27887	1.71441e-27	2.73644e-25	spock2
2	intermediate progenitors	0.148497	0.0292943	0.330531	-3.49609	2.43267e-27	3.82821e-25	mki67
2	intermediate progenitors	0.685713	0.262317	1.24027	-2.24127	3.17969e-27	4.93427e-25	prdx6
2	intermediate progenitors	0.300202	0.045273	0.507301	-3.48612	3.44449e-27	5.27195e-25	hspa5
2	intermediate progenitors	0.248041	0.00932091	0.264381	-4.826	6.89754e-27	1.04143e-24	dnajc12
2	intermediate progenitors	3.12528	1.50466	6.43473	-2.09644	8.47409e-27	1.26241e-24	hmgb2
2	intermediate progenitors	0.733914	0.146471	0.926549	-2.66125	1.02626e-26	1.50874e-24	atp6v1g1
2	intermediate progenitors	0.0576684	0.00133156	0.144469	-6.7615	1.04656e-26	1.5186e-24	top2a
2	intermediate progenitors	0.595498	0.170439	0.911726	-2.41934	1.20912e-26	1.73198e-24	lsm6
2	intermediate progenitors	0.112641	0.0266312	0.274779	-3.36708	1.39827e-26	1.97758e-24	cdca7
2	intermediate progenitors	0.0607954	0.00532623	0.157522	-4.8863	1.61197e-26	2.25131e-24	pbk
2	intermediate progenitors	0.331038	0.0545939	0.468142	-3.10013	6.1126e-26	8.43162e-24	jun
2	intermediate progenitors	0.0610671	0.00266312	0.143142	-5.74818	1.15753e-25	1.5772e-23	kif20b
2	intermediate progenitors	0.660953	0.250333	1.14779	-2.19694	1.87912e-25	2.52957e-23	abracl
2	intermediate progenitors	0.529224	0.00266312	0.327212	-6.94097	2.78709e-25	3.70716e-23	vgf
2	intermediate progenitors	3.70054	0.910786	5.15265	-2.50013	4.12982e-25	5.42853e-23	dynll1
2	intermediate progenitors	0.730017	0.135819	0.840265	-2.62916	4.21237e-25	5.47265e-23	sox11
2	intermediate progenitors	0.123416	0.0292943	0.27677	-3.24	4.57212e-25	5.87176e-23	LOC100498440
2	intermediate progenitors	0.180995	0.023968	0.325885	-3.76518	5.73579e-25	7.2825e-23	hes4
2	intermediate progenitors	0.37076	0.0133156	0.264602	-4.31264	8.57751e-25	1.07681e-22	myt1
2	intermediate progenitors	0.062411	0.00266312	0.15	-5.8157	9.76869e-25	1.21273e-22	cks1b
2	intermediate progenitors	0.246662	0.0892144	0.509735	-2.5144	1.13428e-24	1.39268e-22	dut.1
2	intermediate progenitors	0.126706	0.00133156	0.162611	-6.93216	1.18232e-24	1.43588e-22	olfml3
2	intermediate progenitors	0.469745	0.154461	0.763938	-2.30622	1.4789e-24	1.77675e-22	lsm7
2	intermediate progenitors	0.160072	0.0159787	0.252876	-3.98421	1.63321e-24	1.94127e-22	c8orf4
2	intermediate progenitors	0.504494	0.00399467	0.288496	-6.17433	1.92347e-24	2.26221e-22	scn3a
2	intermediate progenitors	0.388226	0.0146471	0.278982	-4.25148	1.96435e-24	2.28622e-22	stx1b
2	intermediate progenitors	0.193754	0.00399467	0.259513	-6.02159	2.0674e-24	2.38135e-22	dstn
2	intermediate progenitors	0.113156	0.0266312	0.243584	-3.19323	2.19743e-24	2.50529e-22	dnmt1
2	intermediate progenitors	0.212072	0.057257	0.397566	-2.79567	2.23881e-24	2.52669e-22	lmnb1
2	intermediate progenitors	1.40988	0.00798935	0.577434	-6.17543	3.03338e-24	3.3892e-22	cplx1
2	intermediate progenitors	0.0745164	0.00532623	0.144469	-4.7615	3.96963e-24	4.39135e-22	ezh2
2	intermediate progenitors	1.72213	0.400799	1.95088	-2.28318	4.88389e-24	5.34978e-22	arhgdig
2	intermediate progenitors	0.0718579	0.0133156	0.179425	-3.75219	5.45666e-24	5.91916e-22	mcm5
2	intermediate progenitors	0.147653	0.0332889	0.296018	-3.15257	5.61467e-24	6.03199e-22	uhrf1
2	intermediate progenitors	0.200856	0.00266312	0.17323	-6.02343	6.2096e-24	6.6076e-22	map4
2	intermediate progenitors	0.0636552	0.00399467	0.146018	-5.19192	7.1392e-24	7.52512e-22	nusap1
2	intermediate progenitors	0.424666	0.00532623	0.243584	-5.51516	7.81448e-24	8.15993e-22	atp1a3
2	intermediate progenitors	0.275727	0.00399467	0.181195	-5.50332	8.17733e-24	8.45976e-22	scn1a
2	intermediate progenitors	0.368382	0.00532623	0.251549	-5.56158	9.21651e-24	9.44735e-22	ina
2	intermediate progenitors	0.171055	0.00266312	0.220796	-6.37346	9.78839e-24	9.94233e-22	csf1r
2	intermediate progenitors	0.20375	0.0519308	0.370796	-2.83597	1.06519e-23	1.07219e-21	etf1
2	intermediate progenitors	0.16106	0.00133156	0.225	-7.40067	1.59083e-23	1.587e-21	LOC105945173
2	intermediate progenitors	0.117183	0.023968	0.293142	-3.61241	2.49514e-23	2.4671e-21	kpna2
2	intermediate progenitors	2.76353	1.25566	4.61726	-1.87859	3.04081e-23	2.98026e-21	hmgn2
2	intermediate progenitors	0.190949	0	0.153982	N/A	3.33037e-23	3.23567e-21	nrxn3
2	intermediate progenitors	0.226695	0.0719041	0.45	-2.64578	3.5309e-23	3.40093e-21	nmrk2
2	intermediate progenitors	0.891122	0.173103	0.943142	-2.44585	4.01059e-23	3.82994e-21	mex3a
2	intermediate progenitors	0.0495388	0.00266312	0.131858	-5.62973	4.55769e-23	4.31551e-21	incenp
2	intermediate progenitors	0.177898	0.0186418	0.265708	-3.83323	4.63378e-23	4.35069e-21	plpp1
2	intermediate progenitors	0.184162	0.0545939	0.351549	-2.68691	4.97182e-23	4.62918e-21	chrac1
2	intermediate progenitors	0.719444	0.215712	1.04934	-2.2823	7.03889e-23	6.49963e-21	ssrp1
2	intermediate progenitors	1.24791	0.011984	0.954867	-6.31612	7.5242e-23	6.89081e-21	tac1
2	intermediate progenitors	0.573179	0.211718	0.931195	-2.13694	1.05849e-22	9.61508e-21	psma2
2	intermediate progenitors	0.162777	0.00532623	0.222124	-5.38211	1.28798e-22	1.16053e-20	ifi30
2	intermediate progenitors	0.112782	0	0.132965	N/A	1.33661e-22	1.19472e-20	icam5
2	intermediate progenitors	0.0435472	0.00133156	0.108407	-6.3472	1.65257e-22	1.46541e-20	rad51ap1
2	intermediate progenitors	1.15846	0.52996	1.99115	-1.90965	1.71134e-22	1.50557e-20	snrpg
2	intermediate progenitors	0.20445	0	0.148673	N/A	1.92669e-22	1.68179e-20	rab3c
2	intermediate progenitors	1.10776	0.173103	1.14558	-2.72637	2.02838e-22	1.75683e-20	tubb2b
2	intermediate progenitors	0.24856	0.0479361	0.368363	-2.94194	2.28043e-22	1.95994e-20	mmp14
2	intermediate progenitors	0.09157	0.023968	0.212389	-3.14753	2.3513e-22	2.00542e-20	mcm7
2	intermediate progenitors	2.41304	0.938748	3.65531	-1.96118	2.66705e-22	2.2575e-20	pfn1
2	intermediate progenitors	0.68764	0.295606	1.21106	-2.03453	3.00114e-22	2.52119e-20	ranbp1
2	intermediate progenitors	0.419491	0.157124	0.728097	-2.21223	3.72303e-22	3.10428e-20	psmb1
2	intermediate progenitors	0.407399	0.105193	0.623673	-2.56775	3.76518e-22	3.11617e-20	sulf1
2	intermediate progenitors	0.177289	0.011984	0.186504	-3.96003	4.41038e-22	3.62332e-20	LOC101730327
2	intermediate progenitors	0.0347897	0	0.0966814	N/A	4.60522e-22	3.75577e-20	racgap1
2	intermediate progenitors	0.20977	0	0.184071	N/A	4.73846e-22	3.83644e-20	tat
2	intermediate progenitors	0.285164	0.00665779	0.218584	-5.037	5.65893e-22	4.54872e-20	nif
2	intermediate progenitors	0.740306	0.0359521	0.473673	-3.71974	5.70601e-22	4.5538e-20	syt4
2	intermediate progenitors	0.109167	0.00133156	0.14823	-6.79858	5.95541e-22	4.71914e-20	col6a1
2	intermediate progenitors	1.24544	0.419441	1.68805	-2.00882	6.06955e-22	4.77571e-20	usmg5
2	intermediate progenitors	0.208166	0.0532623	0.402212	-2.91677	6.32878e-22	4.94486e-20	sfrp2
2	intermediate progenitors	0.0958658	0.00133156	0.135619	-6.67031	6.46043e-22	5.01267e-20	col12a1
2	intermediate progenitors	0.0706634	0.0133156	0.163717	-3.62002	1.03927e-21	8.0081e-20	rrm1
2	intermediate progenitors	0.070773	0	0.159735	N/A	1.05046e-21	8.03893e-20	spon2
2	intermediate progenitors	12.0525	5.68309	19.419	-1.77272	1.15572e-21	8.78428e-20	cirbp
2	intermediate progenitors	0.102847	0.00133156	0.126106	-6.56538	1.25061e-21	9.44125e-20	nid2
2	intermediate progenitors	0.195166	0.0466045	0.319248	-2.77613	1.26497e-21	9.48558e-20	ppid
2	intermediate progenitors	0.916814	0.38482	1.53186	-1.99303	4.06735e-21	3.02964e-19	calr
2	intermediate progenitors	0.375802	0.0306258	0.431416	-3.81626	4.30146e-21	3.18279e-19	cd74
2	intermediate progenitors	0.579236	0.0905459	0.877876	-3.2773	5.31148e-21	3.90429e-19	tfpi2
2	intermediate progenitors	0.196871	0.00266312	0.145354	-5.77031	5.47233e-21	3.99623e-19	parp6
2	intermediate progenitors	1.43291	0.356858	1.61814	-2.18092	6.34399e-21	4.60268e-19	ywhaz
2	intermediate progenitors	0.291747	0.00266312	0.188274	-6.14358	6.66121e-21	4.80166e-19	cadps
2	intermediate progenitors	0.271878	0.0213049	0.256858	-3.59171	6.83896e-21	4.89819e-19	LOC548655
2	intermediate progenitors	0.272822	0.103862	0.502876	-2.27554	7.08862e-21	5.04466e-19	adgrv1
2	intermediate progenitors	0.282112	0.00399467	0.219248	-5.77834	7.6383e-21	5.40144e-19	gldn
2	intermediate progenitors	0.484486	0.00399467	0.272345	-6.09121	7.82438e-21	5.49823e-19	fxyd6
2	intermediate progenitors	0.112405	0	0.124558	N/A	1.05818e-20	7.38937e-19	mmp2
2	intermediate progenitors	0.431769	0.0292943	0.306858	-3.38888	1.07895e-20	7.48763e-19	crmp1
2	intermediate progenitors	0.163204	0.00266312	0.139381	-5.70977	1.09521e-20	7.55355e-19	nhlh1
2	intermediate progenitors	0.615822	0.045273	0.406637	-3.16702	1.10285e-20	7.55957e-19	ank3
2	intermediate progenitors	0.219246	0.0199734	0.281416	-3.81655	1.11246e-20	7.579e-19	igf2
2	intermediate progenitors	0.180668	0.00665779	0.169248	-4.66795	1.14075e-20	7.7246e-19	dab2
2	intermediate progenitors	0.696372	0.255659	1.02146	-1.99834	1.52369e-20	1.02555e-18	chd4
2	intermediate progenitors	0.0437469	0.00133156	0.106416	-6.32046	1.57713e-20	1.05517e-18	prc1.2
2	intermediate progenitors	0.068632	0.0159787	0.164602	-3.36476	1.82437e-20	1.21331e-18	tk1
2	intermediate progenitors	0.232239	0.0745672	0.398894	-2.41939	1.86633e-20	1.23388e-18	psmd7
2	intermediate progenitors	0.0629486	0.011984	0.148673	-3.63295	1.92222e-20	1.26335e-18	mcm4
2	intermediate progenitors	0.520676	0.0639148	0.562168	-3.13678	1.97584e-20	1.291e-18	uchl1
2	intermediate progenitors	0.276563	0.113182	0.517035	-2.19161	2.31096e-20	1.50119e-18	fbl
2	intermediate progenitors	0.0493504	0.00665779	0.124336	-4.22306	2.54961e-20	1.64663e-18	spc24
2	intermediate progenitors	0.085911	0	0.130531	N/A	2.66017e-20	1.70817e-18	pcolce2
2	intermediate progenitors	6.28067	1.86951	6.6969	-1.84084	2.71151e-20	1.73118e-18	calm2
2	intermediate progenitors	0.0840221	0.223702	0.0889381	1.3307	2.92609e-20	1.85757e-18	vit
2	intermediate progenitors	0.250917	0.0865513	0.476991	-2.46234	3.08988e-20	1.95047e-18	anxa2
2	intermediate progenitors	0.880796	0.378162	1.41327	-1.90196	3.13241e-20	1.96621e-18	hnrnpa2b1
2	intermediate progenitors	0.260993	0.0705726	0.399558	-2.50122	4.04319e-20	2.52372e-18	cct4
2	intermediate progenitors	0.219887	0.00532623	0.18385	-5.10927	4.12209e-20	2.55867e-18	dpysl4
2	intermediate progenitors	0.332417	0.011984	0.236062	-4.29998	5.04774e-20	3.11593e-18	kif5a
2	intermediate progenitors	0.795302	0.12783	0.770354	-2.5913	5.30939e-20	3.25944e-18	tubb4a
2	intermediate progenitors	0.130377	0.0426099	0.264602	-2.63456	6.03887e-20	3.68701e-18	tuba4b
2	intermediate progenitors	0.113066	0	0.12146	N/A	7.37882e-20	4.48063e-18	pdgfra
2	intermediate progenitors	0.679649	0.110519	0.735177	-2.73379	9.0358e-20	5.45714e-18	tuba4a
2	intermediate progenitors	1.77644	0.874834	2.91527	-1.73655	9.39501e-20	5.64357e-18	h2afv
2	intermediate progenitors	0.344575	0.00665779	0.19469	-4.86999	9.46614e-20	5.65589e-18	atp6v1g2
2	intermediate progenitors	0.546206	0.22237	0.99823	-2.16641	9.87344e-20	5.86787e-18	hsp90b1
2	intermediate progenitors	0.0799384	0.0146471	0.163274	-3.47861	1.00901e-19	5.96489e-18	spc25
2	intermediate progenitors	0.587852	0.057257	0.415487	-2.85928	1.26094e-19	7.41498e-18	map2
2	intermediate progenitors	0.237793	0.045273	0.309956	-2.77534	1.33095e-19	7.78571e-18	s100a11
2	intermediate progenitors	1.38935	0.579228	2.21128	-1.93268	1.35524e-19	7.88652e-18	tuba1c
2	intermediate progenitors	1.01924	0.334221	1.34425	-2.00792	1.61319e-19	9.33893e-18	sh3bgrl3
2	intermediate progenitors	0.0317149	0	0.0820796	N/A	2.08595e-19	1.20136e-17	tyms
2	intermediate progenitors	0.638836	0.294274	1.08429	-1.88152	2.14541e-19	1.22927e-17	magoh
2	intermediate progenitors	0.585867	0.225033	0.938274	-2.05987	2.30823e-19	1.31581e-17	banf1
2	intermediate progenitors	0.0509146	0.00266312	0.0982301	-5.20498	2.32883e-19	1.32081e-17	LOC101734286
2	intermediate progenitors	0.0695294	0.0226365	0.181195	-3.00082	2.58447e-19	1.4584e-17	mcm6.2
2	intermediate progenitors	0.133067	0.00266312	0.131416	-5.62488	2.72317e-19	1.52895e-17	LOC100496183
2	intermediate progenitors	0.0532151	0.00932091	0.128982	-3.79056	2.81424e-19	1.57218e-17	mad2l1
2	intermediate progenitors	0.947074	0.292943	1.15619	-1.98069	2.84816e-19	1.58321e-17	nedd8
2	intermediate progenitors	0.115825	0.045273	0.260398	-2.524	2.95575e-19	1.63488e-17	chaf1a
2	intermediate progenitors	0.393497	0.174434	0.705088	-2.01512	3.01429e-19	1.65905e-17	anp32c
2	intermediate progenitors	0.197556	0.0159787	0.222345	-3.79858	3.09068e-19	1.69276e-17	LOC100145508
2	intermediate progenitors	1.10601	0.175766	0.916593	-2.38263	3.13835e-19	1.71048e-17	atp6v0c
2	intermediate progenitors	0.50334	0.0186418	0.314159	-4.07488	4.16831e-19	2.2608e-17	lbh
2	intermediate progenitors	0.63787	0.274301	1.02898	-1.90739	5.66971e-19	3.06028e-17	abcf1
2	intermediate progenitors	0.125697	0.00665779	0.164159	-4.62391	5.81024e-19	3.12105e-17	slc7a7
2	intermediate progenitors	0.32281	0.0838881	0.474115	-2.4987	6.23461e-19	3.33298e-17	coro1c
2	intermediate progenitors	0.528473	0.159787	0.721018	-2.17389	6.55029e-19	3.48507e-17	ptges3
2	intermediate progenitors	0.502245	0.233023	0.863717	-1.89009	6.84537e-19	3.6248e-17	snrpd2
2	intermediate progenitors	0.294958	0.00665779	0.177876	-4.73969	7.3406e-19	3.8687e-17	olfm1
2	intermediate progenitors	0.699171	0.0772304	0.587832	-2.92816	7.75791e-19	4.06944e-17	pkm
2	intermediate progenitors	0.0549682	0.0106525	0.132743	-3.63938	7.84761e-19	4.09726e-17	LOC733945
2	intermediate progenitors	0.356748	0.114514	0.54292	-2.24522	8.86759e-19	4.60826e-17	alyref
2	intermediate progenitors	0.23242	0.0798935	0.398894	-2.31986	9.12217e-19	4.71861e-17	hdac1
2	intermediate progenitors	0.0319352	0	0.079646	N/A	9.36247e-19	4.82059e-17	prc1
2	intermediate progenitors	1.27185	0.617843	2.1177	-1.77719	9.45653e-19	4.84669e-17	pdia3
2	intermediate progenitors	0.0981945	0.0186418	0.176549	-3.24345	9.7864e-19	4.99285e-17	hat1
2	intermediate progenitors	0.17821	0.0905459	0.407743	-2.17094	1.57664e-18	8.00718e-17	rsph9
2	intermediate progenitors	0.399248	0.0878828	0.471681	-2.42416	1.69522e-18	8.57047e-17	rab11a
2	intermediate progenitors	1.08753	0.537949	1.79204	-1.73606	1.7509e-18	8.81209e-17	cbx3
2	intermediate progenitors	0.286178	0.111851	0.483186	-2.111	1.82429e-18	9.14025e-17	psma3
2	intermediate progenitors	0.672918	0.312916	1.11173	-1.82895	1.9827e-18	9.88961e-17	snrpd1
2	intermediate progenitors	1.85446	0.681758	2.42279	-1.82934	2.00529e-18	9.95781e-17	ywhaq
2	intermediate progenitors	0.0645799	0.00532623	0.130531	-4.61513	2.04197e-18	1.00951e-16	ptrf
2	intermediate progenitors	0.413755	0.113182	0.569912	-2.33209	2.05905e-18	1.01347e-16	higd1a
2	intermediate progenitors	0.270693	0.0665779	0.354425	-2.41236	2.49148e-18	1.22093e-16	sox4
2	intermediate progenitors	0.230775	0.0852197	0.396681	-2.21872	2.50442e-18	1.22192e-16	kpnb1
2	intermediate progenitors	0.64772	0.271638	0.988274	-1.86323	3.27877e-18	1.59277e-16	psma7
2	intermediate progenitors	0.233741	0.0106525	0.197345	-4.21146	3.5886e-18	1.73573e-16	pcdh19
2	intermediate progenitors	0.16495	0.00266312	0.125221	-5.55522	4.00019e-18	1.92647e-16	rab11b.2
2	intermediate progenitors	0.0976446	0.0252996	0.191372	-2.91919	4.30641e-18	2.06504e-16	myh9
2	intermediate progenitors	0.423129	0.011984	0.237832	-4.31076	4.77139e-18	2.27824e-16	cntn1
2	intermediate progenitors	0.0452512	0.00532623	0.103761	-4.28401	5.29863e-18	2.51921e-16	clspn
2	intermediate progenitors	0.15402	0.0213049	0.196681	-3.2066	6.1742e-18	2.92307e-16	bcl2l10
2	intermediate progenitors	0.438437	0.158455	0.634071	-2.00057	6.76569e-18	3.18958e-16	srsf1
2	intermediate progenitors	0.362608	0.0186418	0.233186	-3.64487	7.914e-18	3.71526e-16	kif1a
2	intermediate progenitors	0.453343	0.197071	0.726549	-1.88235	8.33328e-18	3.89572e-16	ddx39a
2	intermediate progenitors	0.239287	0.0892144	0.398451	-2.15906	9.27158e-18	4.31631e-16	snrpb2
2	intermediate progenitors	0.084138	0.00932091	0.139602	-3.9047	9.35819e-18	4.33855e-16	LOC100495414
2	intermediate progenitors	0.336587	0.0892144	0.425221	-2.25287	9.96028e-18	4.5986e-16	ier2
2	intermediate progenitors	0.0829338	0.0252996	0.177655	-2.81189	1.09198e-17	5.02086e-16	pola1
2	intermediate progenitors	0.116264	0	0.146903	N/A	1.17688e-17	5.38907e-16	LOC100496720
2	intermediate progenitors	1.38529	0.624501	2.03142	-1.70171	1.19573e-17	5.45303e-16	prdx1
2	intermediate progenitors	0.200554	0.00266312	0.302655	-6.82841	1.22164e-17	5.54852e-16	msmb.1
2	intermediate progenitors	0.183789	0.0532623	0.289602	-2.44288	1.3666e-17	6.18177e-16	ptx3
2	intermediate progenitors	0.774764	0.383489	1.29049	-1.75066	1.42021e-17	6.39841e-16	u2af1
2	intermediate progenitors	0.0340196	0.00133156	0.0836283	-5.9728	1.60848e-17	7.2175e-16	cenpe
2	intermediate progenitors	0.313194	0.0213049	0.24292	-3.51122	1.61595e-17	7.22202e-16	atp6v1a.1
2	intermediate progenitors	0.650254	0.0199734	0.311726	-3.96413	1.68722e-17	7.51048e-16	ndrg3
2	intermediate progenitors	0.187448	0.0679095	0.330752	-2.28407	1.70816e-17	7.57352e-16	rpa3
2	intermediate progenitors	0.115653	0.00266312	0.112832	-5.40492	1.94905e-17	8.60739e-16	phlda1
2	intermediate progenitors	0.228978	0.0652463	0.344912	-2.40226	1.9884e-17	8.74661e-16	psmd6
2	intermediate progenitors	0.248492	0.0878828	0.4	-2.18635	2.03864e-17	8.93244e-16	nhp2
2	intermediate progenitors	0.293887	0.0918775	0.455752	-2.31047	2.12245e-17	9.26335e-16	hes5.2
2	intermediate progenitors	0.35391	0.00532623	0.177212	-5.05622	2.25269e-17	9.79352e-16	vsnl1
2	intermediate progenitors	0.447926	0.171771	0.656416	-1.93412	2.34041e-17	1.01354e-15	eif3j
2	intermediate progenitors	0.234524	0.0652463	0.349115	-2.41973	2.36491e-17	1.0202e-15	eif4g1
2	intermediate progenitors	0.108517	0.0266312	0.189159	-2.82841	2.4384e-17	1.04786e-15	cftr
2	intermediate progenitors	0.676825	0.235686	0.900442	-1.93377	2.50563e-17	1.07262e-15	eif4g2
2	intermediate progenitors	0.559098	0.0599201	0.407522	-2.76577	2.52082e-17	1.07501e-15	klc1
2	intermediate progenitors	0.140733	0.00399467	0.176106	-5.46222	2.71744e-17	1.15445e-15	lcp1
2	intermediate progenitors	0.290117	0.122503	0.485619	-1.98701	2.74176e-17	1.16037e-15	sec11a
2	intermediate progenitors	0.0315784	0	0.0774336	N/A	3.23625e-17	1.36448e-15	anln
2	intermediate progenitors	0.141505	0.00133156	0.152655	-6.84101	3.2561e-17	1.36768e-15	LOC100485969
2	intermediate progenitors	0.141397	0.00532623	0.126106	-4.56538	3.41732e-17	1.43003e-15	LOC105946980
2	intermediate progenitors	1.23631	0.532623	1.78053	-1.74112	3.51452e-17	1.46521e-15	atp5d
2	intermediate progenitors	0.196705	0.0466045	0.287832	-2.62668	3.62214e-17	1.50447e-15	psmd14
2	intermediate progenitors	0.151859	0.0332889	0.226549	-2.76671	3.87184e-17	1.60222e-15	gnai3
2	intermediate progenitors	0.0630379	0.0159787	0.140708	-3.13848	3.89545e-17	1.60605e-15	Xetrov90006631m.g
2	intermediate progenitors	0.170928	0.0279627	0.25	-3.16035	4.05291e-17	1.66482e-15	anxa5
2	intermediate progenitors	0.317057	0.111851	0.518805	-2.21362	4.2922e-17	1.75666e-15	junb
2	intermediate progenitors	9.33461	4.96405	14.679	-1.56416	4.47442e-17	1.82455e-15	hmgn1
2	intermediate progenitors	0.0968863	0.0213049	0.177876	-3.06161	5.02574e-17	2.04191e-15	manf
2	intermediate progenitors	0.0808452	0.0213049	0.162389	-2.9302	5.25726e-17	2.12824e-15	gdf10
2	intermediate progenitors	0.103215	0.00798935	0.129425	-4.01789	5.59149e-17	2.25537e-15	htra1
2	intermediate progenitors	0.093484	0.0386152	0.21615	-2.4848	5.66522e-17	2.27689e-15	LOC100491408
2	intermediate progenitors	0.414445	0.134487	0.549779	-2.03138	6.32522e-17	2.53304e-15	tomm6
2	intermediate progenitors	0.305621	0.00932091	0.179425	-4.26677	6.46514e-17	2.57982e-15	hmp19
2	intermediate progenitors	0.150893	0.0306258	0.21615	-2.81921	6.64583e-17	2.64249e-15	stoml2
2	intermediate progenitors	0.248561	0.0146471	0.191372	-3.70769	6.91097e-17	2.73817e-15	ap3b2
2	intermediate progenitors	0.611174	0.318242	1.05442	-1.72826	7.18329e-17	2.836e-15	nutf2
2	intermediate progenitors	0.138056	0.045273	0.243584	-2.4277	7.4039e-17	2.91281e-15	lsm2
2	intermediate progenitors	0.307323	0.00932091	0.171681	-4.20312	7.55721e-17	2.96269e-15	cadm3
2	intermediate progenitors	0.113714	0.00932091	0.145354	-3.96296	7.74516e-17	3.02576e-15	isyna1
2	intermediate progenitors	0.0616746	0.00532623	0.112389	-4.39925	7.88468e-17	3.06953e-15	gmnn
2	intermediate progenitors	0.114998	0	0.0913717	N/A	9.35835e-17	3.63059e-15	gfra1
2	intermediate progenitors	0.0457185	0.00798935	0.107522	-3.75041	1.12865e-16	4.36345e-15	ung
2	intermediate progenitors	0.0830173	0.00133156	0.161504	-6.92231	1.36172e-16	5.24637e-15	angptl7
2	intermediate progenitors	0.0853785	0.00133156	0.112832	-6.40492	1.43028e-16	5.4916e-15	gby
2	intermediate progenitors	1.5732	0.788282	2.39978	-1.60612	1.45071e-16	5.55094e-15	nucks1
2	intermediate progenitors	0.027104	0.00133156	0.0765487	-5.84519	1.49176e-16	5.68856e-15	kif2c
2	intermediate progenitors	0.308111	0.143808	0.544248	-1.92012	1.68967e-16	6.4213e-15	tmpo
2	intermediate progenitors	0.235812	0.0998668	0.437611	-2.13157	1.77688e-16	6.72987e-15	pdia6
2	intermediate progenitors	0.156977	0.00665779	0.196681	-4.88467	1.87001e-16	7.05867e-15	gadd45a
2	intermediate progenitors	0.453426	0.0213049	0.280531	-3.7189	1.95909e-16	7.37002e-15	nrsn1
2	intermediate progenitors	0.457901	0.214381	0.742699	-1.7926	1.96853e-16	7.38068e-15	srsf9
2	intermediate progenitors	0.804257	0.28229	1.02677	-1.86286	2.21554e-16	8.279e-15	rheb
2	intermediate progenitors	0.0623092	0.0186418	0.144248	-2.95194	2.30075e-16	8.56877e-15	rfc2
2	intermediate progenitors	0.845465	0.231691	0.927212	-2.0007	2.34488e-16	8.70412e-15	ap2m1
2	intermediate progenitors	0.285139	0.00133156	0.150221	-6.81783	2.4858e-16	9.19664e-15	pcdhac2
2	intermediate progenitors	0.211846	0.0745672	0.336062	-2.17211	2.64644e-16	9.75863e-15	acp1
2	intermediate progenitors	0.449179	0.141145	0.585398	-2.05224	2.89374e-16	1.06354e-14	eif5
2	intermediate progenitors	0.470594	0.18775	0.701549	-1.90173	3.09492e-16	1.13375e-14	gpat3.1
2	intermediate progenitors	0.859301	0.38482	1.26438	-1.71617	3.10667e-16	1.13434e-14	eif1ax
2	intermediate progenitors	0.238803	0.069241	0.345133	-2.31745	3.2737e-16	1.19143e-14	psmc1
2	intermediate progenitors	0.717604	0.355526	1.13363	-1.67292	3.38792e-16	1.229e-14	hnrnpa0
2	intermediate progenitors	0.710085	0.36751	1.19757	-1.70425	3.54562e-16	1.28205e-14	prdx2
2	intermediate progenitors	0.243917	0.0745672	0.390929	-2.39029	3.60297e-16	1.29858e-14	hspd1
2	intermediate progenitors	0.280862	0.0945406	0.410177	-2.11724	3.91966e-16	1.40818e-14	vbp1
2	intermediate progenitors	0.826051	0.351531	1.46283	-2.05704	4.08729e-16	1.4637e-14	ctgf
2	intermediate progenitors	0.37156	0.101198	0.442035	-2.12698	4.237e-16	1.51246e-14	rab1a
2	intermediate progenitors	0.0285554	0.00133156	0.0734513	-5.7856	4.39061e-16	1.5623e-14	cdca8
2	intermediate progenitors	0.969437	0.50466	1.56836	-1.63587	4.50171e-16	1.59675e-14	Xetrov90014636m.g
2	intermediate progenitors	0.0898474	0.00133156	0.118142	-6.47126	4.58367e-16	1.62067e-14	crp.4
2	intermediate progenitors	0.195314	0.0439414	0.265708	-2.59619	4.60572e-16	1.62334e-14	cops5
2	intermediate progenitors	0.492771	0.106525	0.485177	-2.18732	4.8314e-16	1.69752e-14	atp6v1f
2	intermediate progenitors	0.0691407	0	0.0960177	N/A	5.25906e-16	1.84199e-14	LOC100492346
2	intermediate progenitors	0.52409	0.237017	0.809513	-1.77206	5.42014e-16	1.89248e-14	srsf3
2	intermediate progenitors	0.260237	0.0106525	0.171681	-4.01047	5.43727e-16	1.89254e-14	LOC100497306
2	intermediate progenitors	0.261275	0.00133156	0.134071	-6.65374	6.01545e-16	2.08729e-14	slc8a1
2	intermediate progenitors	0.0763196	0.0159787	0.153319	-3.26231	6.04452e-16	2.09088e-14	cdc6
2	intermediate progenitors	0.0370156	0.00133156	0.0915929	-6.10405	6.28477e-16	2.16727e-14	ccnb1.2
2	intermediate progenitors	0.153126	0.0199734	0.186947	-3.22648	6.69972e-16	2.30326e-14	pcbd1
2	intermediate progenitors	0.575241	0.263648	0.880088	-1.73903	7.14023e-16	2.44717e-14	cct5
2	intermediate progenitors	0.0690092	0.0146471	0.163053	-3.47665	7.61182e-16	2.60082e-14	mcm2
2	intermediate progenitors	0.305431	0.00532623	0.209735	-5.29931	9.23824e-16	3.14692e-14	LOC100488682
2	intermediate progenitors	3.03721	0.884154	3.07699	-1.79915	1.10141e-15	3.74044e-14	ywhab
2	intermediate progenitors	0.145842	0.0159787	0.153319	-3.26231	1.12504e-15	3.80911e-14	tgfbr2
2	intermediate progenitors	0.0816665	0.0199734	0.145133	-2.86122	1.19401e-15	4.03041e-14	commd6
2	intermediate progenitors	0.0912168	0.00133156	0.0893805	-6.06877	1.21377e-15	4.08476e-14	mia
2	intermediate progenitors	0.12288	0.00798935	0.12854	-4.00799	1.24135e-15	4.16503e-14	sh3bgrl
2	intermediate progenitors	0.444655	0.161119	0.599779	-1.89631	1.27266e-15	4.25732e-14	clta
2	intermediate progenitors	0.248528	0.0798935	0.343584	-2.10451	1.29625e-15	4.32329e-14	ppp1r14b
2	intermediate progenitors	0.994677	0.434088	1.40951	-1.69914	1.32665e-15	4.41151e-14	atp5a1
2	intermediate progenitors	0.142125	0.00665779	0.142699	-4.42179	1.33607e-15	4.42965e-14	slc6a13
2	intermediate progenitors	0.259993	0.118509	0.443363	-1.9035	1.3496e-15	4.46127e-14	polr2l.1
2	intermediate progenitors	0.303659	0.0426099	0.276991	-2.70058	1.47863e-15	4.87337e-14	slc38a2
2	intermediate progenitors	0.240922	0.0945406	0.384956	-2.02569	1.5595e-15	5.12478e-14	g3bp1
2	intermediate progenitors	0.456911	0.210386	0.722124	-1.77921	1.576e-15	5.16381e-14	hnrnph1
2	intermediate progenitors	0.919674	0.221039	0.962168	-2.12199	1.61913e-15	5.28962e-14	aldoa
2	intermediate progenitors	0.274036	0.0892144	0.387611	-2.11926	1.65224e-15	5.38207e-14	lsm12
2	intermediate progenitors	0.100925	0.0133156	0.172788	-3.69781	1.76122e-15	5.72038e-14	rrbp1
2	intermediate progenitors	0.141575	0.0532623	0.251327	-2.23838	1.77102e-15	5.73554e-14	nasp
2	intermediate progenitors	0.633352	0.280959	0.924558	-1.7184	1.78691e-15	5.77026e-14	cct3
2	intermediate progenitors	0.083543	0.00399467	0.103097	-4.68979	1.81111e-15	5.83157e-14	colec12
2	intermediate progenitors	0.793528	0.300932	1.10199	-1.8726	1.88269e-15	6.04461e-14	eif5b
2	intermediate progenitors	0.101301	0.0319574	0.192257	-2.58881	2.11249e-15	6.76299e-14	fkbp10
2	intermediate progenitors	0.15695	0.0186418	0.173451	-3.21792	2.28937e-15	7.30831e-14	xbp1
2	intermediate progenitors	0.189369	0.0306258	0.239602	-2.96782	2.72386e-15	8.67057e-14	aars
2	intermediate progenitors	0.289763	0.11984	0.46792	-1.96515	2.80661e-15	8.9086e-14	chchd3
2	intermediate progenitors	0.0877467	0.0173103	0.153982	-3.15307	2.85383e-15	9.03281e-14	hirip3
2	intermediate progenitors	0.0902617	0.0186418	0.153097	-3.03784	2.94051e-15	9.28088e-14	dtymk
2	intermediate progenitors	0.0584513	0.00399467	0.0993363	-4.63617	3.00753e-15	9.46566e-14	htra3
2	intermediate progenitors	0.470195	0.0625832	0.370354	-2.56506	3.04103e-15	9.54422e-14	ywhah
2	intermediate progenitors	0.0882791	0.00133156	0.104204	-6.29015	3.12672e-15	9.78568e-14	hla-dqa1
2	intermediate progenitors	0.0271296	0.00133156	0.0699115	-5.71434	3.14861e-15	9.82666e-14	atad2
2	intermediate progenitors	0.0616508	0.0173103	0.138717	-3.00244	3.20123e-15	9.96304e-14	hells
2	intermediate progenitors	2.25554	1.37683	3.86327	-1.48847	3.33434e-15	1.03485e-13	snrpf
2	intermediate progenitors	1.12837	0.556591	1.67102	-1.58604	3.42347e-15	1.05957e-13	sub1
2	intermediate progenitors	0.179479	0.0545939	0.262832	-2.26733	3.59672e-15	1.11012e-13	cnih1
2	intermediate progenitors	0.0361266	0.00266312	0.0823009	-4.94972	3.64363e-15	1.12149e-13	aspm
2	intermediate progenitors	0.0275864	0	0.0654867	N/A	3.98255e-15	1.22244e-13	ccnb3
2	intermediate progenitors	0.0870518	0.00532623	0.108407	-4.3472	4.02154e-15	1.23103e-13	tspan36
2	intermediate progenitors	0.237803	0.00665779	0.141814	-4.41281	4.48556e-15	1.36932e-13	chga
2	intermediate progenitors	0.0479023	0.00133156	0.0860619	-6.01419	4.58137e-15	1.39476e-13	foxa2
2	intermediate progenitors	4.51223	2.18109	6.20774	-1.50902	5.0756e-15	1.54102e-13	hmgb3
2	intermediate progenitors	0.1931	0.0332889	0.242035	-2.8621	5.18172e-15	1.56898e-13	prps1
2	intermediate progenitors	0.0239826	0	0.060177	N/A	5.21193e-15	1.57386e-13	esco2
2	intermediate progenitors	0.216052	0.0306258	0.238274	-2.9598	5.27401e-15	1.58832e-13	cotl1
2	intermediate progenitors	0.186855	0.0745672	0.310619	-2.05853	5.3636e-15	1.61095e-13	phf5a
2	intermediate progenitors	0.169251	0.045273	0.24823	-2.45496	5.39075e-15	1.61477e-13	ube2s
2	intermediate progenitors	0.209815	0	0.0982301	N/A	5.66685e-15	1.69293e-13	pcdh11x
2	intermediate progenitors	5.01605	2.05859	6.24602	-1.60128	5.85186e-15	1.74354e-13	tuba1b
2	intermediate progenitors	0.179094	0.0213049	0.198894	-3.22274	5.91646e-15	1.7581e-13	slc1a5
2	intermediate progenitors	1.17981	0.583222	1.73628	-1.57388	6.1849e-15	1.833e-13	ilf3
2	intermediate progenitors	0.578511	0.249001	0.821681	-1.72243	6.2454e-15	1.84603e-13	srp14
2	intermediate progenitors	0.0896846	0.0146471	0.129867	-3.14835	6.36675e-15	1.87693e-13	bcl7a
2	intermediate progenitors	0.168222	0.0346205	0.22677	-2.71153	6.40566e-15	1.88343e-13	psmd2
2	intermediate progenitors	0.238917	0	0.116372	N/A	6.62435e-15	1.94262e-13	atp2b3
2	intermediate progenitors	0.34752	0.0319574	0.260619	-3.02772	6.65653e-15	1.94695e-13	Xetrov90020445m.g
2	intermediate progenitors	0.0682197	0.00133156	0.0911504	-6.09706	6.74503e-15	1.96768e-13	rac2
2	intermediate progenitors	0.360205	0.139814	0.496239	-1.82753	7.06379e-15	2.05531e-13	LOC100493575
2	intermediate progenitors	0.192513	0.0732357	0.309071	-2.07732	7.28267e-15	2.11349e-13	polr2j
2	intermediate progenitors	0.293579	0.11984	0.44823	-1.90313	7.95438e-15	2.30244e-13	znf326
2	intermediate progenitors	0.119036	0.0252996	0.185398	-2.87344	8.10231e-15	2.3392e-13	rangap1
2	intermediate progenitors	2.36992	0.0306258	1.21084	-5.30512	8.12471e-15	2.33962e-13	snca
2	intermediate progenitors	0.0220212	0	0.0599558	N/A	8.23689e-15	2.36583e-13	aurkb
2	intermediate progenitors	0.538225	0.0386152	0.314823	-3.0273	8.35985e-15	2.39499e-13	vamp2
2	intermediate progenitors	0.314858	0.107856	0.41792	-1.95412	9.62508e-15	2.75041e-13	cdknx
2	intermediate progenitors	0.490718	0.00798935	0.504646	-5.98105	1.03694e-14	2.95555e-13	pkd1l2
2	intermediate progenitors	0.370514	0.0905459	0.430531	-2.2494	1.06352e-14	3.02358e-13	pdgfb.1
2	intermediate progenitors	0.120682	0	0.0792035	N/A	1.13673e-14	3.22353e-13	c4orf48
2	intermediate progenitors	0.116502	0.00399467	0.0986726	-4.6265	1.22694e-14	3.47054e-13	sox10
2	intermediate progenitors	0.0440997	0.00532623	0.089823	-4.0759	1.29358e-14	3.6498e-13	hes1
2	intermediate progenitors	0.226004	0.0878828	0.378319	-2.10595	1.30491e-14	3.67249e-13	slbp
2	intermediate progenitors	0.233488	0.0199734	0.242699	-3.60302	1.39915e-14	3.92781e-13	ddit3
2	intermediate progenitors	0.694278	0.308921	1.01903	-1.72188	1.42075e-14	3.97845e-13	sumo3
2	intermediate progenitors	0.112654	0.0146471	0.146018	-3.31745	1.46476e-14	4.09145e-13	hars2
2	intermediate progenitors	0.17353	0	0.0969027	N/A	1.47434e-14	4.10792e-13	LOC100494929
2	intermediate progenitors	0.296253	0.149134	0.517478	-1.79488	1.51096e-14	4.19948e-13	fscn1
2	intermediate progenitors	0.651334	0.0972037	0.49115	-2.33708	1.52849e-14	4.23768e-13	gnao1
2	intermediate progenitors	0.567432	0.226365	0.772345	-1.7706	1.5694e-14	4.34033e-13	tcp1
2	intermediate progenitors	0.474081	0.0958722	0.501106	-2.38593	1.67626e-14	4.62441e-13	atp2a2
2	intermediate progenitors	0.693264	0.375499	1.1396	-1.60165	1.7563e-14	4.83328e-13	ssr3
2	intermediate progenitors	0.577879	0.251664	0.809956	-1.68634	1.80875e-14	4.96539e-13	nop10
2	intermediate progenitors	0.0664408	0.00932091	0.112389	-3.59189	1.82158e-14	4.98836e-13	smtn
2	intermediate progenitors	0.0469431	0.00266312	0.0785398	-4.88224	1.85142e-14	5.05767e-13	ets1
2	intermediate progenitors	0.0493339	0.011984	0.107965	-3.17137	1.97792e-14	5.39008e-13	prim1
2	intermediate progenitors	0.0921732	0.0213049	0.153761	-2.85143	2.031e-14	5.52125e-13	txnrd3
2	intermediate progenitors	0.9919	0.266312	1.02434	-1.9435	2.08379e-14	5.65103e-13	arl6ip1
2	intermediate progenitors	0.0630377	0.00798935	0.108628	-3.76518	2.09235e-14	5.6605e-13	habp4
2	intermediate progenitors	0.247614	0.011984	0.169469	-3.82184	2.16229e-14	5.83558e-13	ntrk2
2	intermediate progenitors	0.047526	0.0106525	0.102876	-3.27165	2.17106e-14	5.84511e-13	rif1
2	intermediate progenitors	0.199882	0.0399467	0.238717	-2.57915	2.27936e-14	6.12196e-13	rhob
2	intermediate progenitors	0.0767018	0.0306258	0.167699	-2.45305	2.32176e-14	6.22088e-13	gins4
2	intermediate progenitors	0.167307	0.0505992	0.257743	-2.34875	2.42681e-14	6.48678e-13	psmc4
2	intermediate progenitors	0.50701	0.207723	0.695133	-1.74263	2.4904e-14	6.64086e-13	selt
2	intermediate progenitors	0.170382	0.0106525	0.182522	-4.09881	2.555e-14	6.7969e-13	egr1
2	intermediate progenitors	0.0603028	0.011984	0.117478	-3.29321	2.71036e-14	7.19307e-13	cse1l
2	intermediate progenitors	0.488927	0.215712	0.754204	-1.80584	2.79495e-14	7.4e-13	got2
2	intermediate progenitors	0.269802	0.0359521	0.24823	-2.78753	2.83236e-14	7.48132e-13	cd59
2	intermediate progenitors	3.96493	1.53928	4.58429	-1.57444	2.84223e-14	7.48967e-13	oaz1
2	intermediate progenitors	0.359133	0.170439	0.568584	-1.73811	2.87188e-14	7.55e-13	naa50
2	intermediate progenitors	0.27194	0.106525	0.405088	-1.92705	2.88478e-14	7.56612e-13	gars
2	intermediate progenitors	0.0363448	0.00133156	0.0696903	-5.70977	2.92967e-14	7.66585e-13	mxra5
2	intermediate progenitors	0.328404	0.0159787	0.205088	-3.68203	2.97807e-14	7.7743e-13	Xetrov90029740m.g.1
2	intermediate progenitors	0.208563	0.057257	0.300221	-2.3905	2.99365e-14	7.79674e-13	tktl2
2	intermediate progenitors	0.230016	0.0798935	0.349779	-2.13029	3.00142e-14	7.79881e-13	psmd1
2	intermediate progenitors	0.296059	0.142477	0.488717	-1.77827	3.16854e-14	8.21394e-13	parp1
2	intermediate progenitors	0.588155	0.235686	0.754646	-1.67894	3.20812e-14	8.29731e-13	h3f3a
2	intermediate progenitors	0.21841	0.0825566	0.331858	-2.00711	3.29751e-14	8.5088e-13	rap1b
2	intermediate progenitors	0.547875	0.235686	0.75708	-1.68358	3.30858e-14	8.51768e-13	psmb5
2	intermediate progenitors	0.307806	0.126498	0.473009	-1.90275	3.35098e-14	8.60702e-13	eif2s1
2	intermediate progenitors	0.0747602	0.0186418	0.149336	-3.00195	3.39303e-14	8.69502e-13	rbbp4
2	intermediate progenitors	0.430252	0.249001	0.771681	-1.63185	3.51667e-14	8.99126e-13	dek
2	intermediate progenitors	0.154659	0.00266312	0.101106	-5.24661	3.60455e-14	9.1949e-13	LOC100485895
2	intermediate progenitors	1.14078	0.621838	1.79314	-1.52788	3.65233e-14	9.29555e-13	hspe1
2	intermediate progenitors	0.0473994	0	0.0672566	N/A	3.77865e-14	9.5952e-13	nbl1
2	intermediate progenitors	1.93593	0.842876	2.45044	-1.53965	3.82864e-14	9.70008e-13	cox6a1
2	intermediate progenitors	0.0494537	0.00266312	0.101991	-5.25918	4.31907e-14	1.09179e-12	dcn
2	intermediate progenitors	0.583605	0.202397	0.701106	-1.79245	4.53062e-14	1.14268e-12	arf5
2	intermediate progenitors	0.253606	0.110519	0.410177	-1.89195	4.8601e-14	1.22302e-12	stt3a
2	intermediate progenitors	0.540279	0.256991	0.818805	-1.6718	4.8711e-14	1.22303e-12	hnrnpl
2	intermediate progenitors	0.806199	0.288948	0.952876	-1.72148	5.10607e-14	1.27915e-12	dbn1
2	intermediate progenitors	0.301492	0.166445	0.563274	-1.75879	5.28913e-14	1.32205e-12	nop58
2	intermediate progenitors	0.10586	0.0159787	0.142478	-3.15652	5.34223e-14	1.33234e-12	cmpk1
2	intermediate progenitors	0.109294	0.011984	0.129646	-3.43539	5.80188e-14	1.44375e-12	nars
2	intermediate progenitors	0.221221	0.0985353	0.370575	-1.91105	5.88145e-14	1.4603e-12	pole3
2	intermediate progenitors	0.578445	0.0798935	0.469912	-2.55624	5.91436e-14	1.46521e-12	pgk1
2	intermediate progenitors	2.81001	1.21438	3.34137	-1.46022	6.0267e-14	1.48974e-12	LOC105948184
2	intermediate progenitors	0.175983	0.0838881	0.315487	-1.91104	6.0695e-14	1.49701e-12	ruvbl1
2	intermediate progenitors	0.305932	0.011984	0.169027	-3.81807	6.39285e-14	1.57329e-12	cacna1a
2	intermediate progenitors	0.171205	0.0159787	0.157301	-3.29931	7.0046e-14	1.72005e-12	acsbg2
2	intermediate progenitors	0.0249158	0.00133156	0.0630531	-5.56538	7.11078e-14	1.7423e-12	kif23
2	intermediate progenitors	0.82583	0.451398	1.31969	-1.54773	7.19488e-14	1.75905e-12	myl12b
2	intermediate progenitors	1.45394	0.605859	1.80243	-1.57289	7.34342e-14	1.79144e-12	atf4
2	intermediate progenitors	0.167448	0.00665779	0.122345	-4.19977	7.59487e-14	1.84875e-12	map3k12
2	intermediate progenitors	0.189961	0	0.0856195	N/A	7.76192e-14	1.8853e-12	dnm1
2	intermediate progenitors	0.0471362	0.00399467	0.0778761	-4.28503	7.83997e-14	1.90013e-12	hn1l
2	intermediate progenitors	0.0970502	0.0359521	0.18208	-2.34042	7.94677e-14	1.92185e-12	baz1a
2	intermediate progenitors	0.298643	0.121172	0.443142	-1.87071	8.13113e-14	1.96218e-12	rap2a
2	intermediate progenitors	0.104641	0.00399467	0.108407	-4.76224	8.40619e-14	2.02419e-12	hras
2	intermediate progenitors	0.309502	0.125166	0.455973	-1.8651	8.61076e-14	2.06899e-12	lsm14a
2	intermediate progenitors	0.293938	0.057257	0.315708	-2.46307	8.89258e-14	2.13212e-12	mapk6
2	intermediate progenitors	0.260722	0.0639148	0.319248	-2.32046	9.61785e-14	2.30108e-12	slc20a1
2	intermediate progenitors	0.254051	0.0399467	0.290487	-2.86232	1.01075e-13	2.41307e-12	pls3
2	intermediate progenitors	0.222869	0.0905459	0.347566	-1.94057	1.05008e-13	2.5016e-12	actl6a
2	intermediate progenitors	0.0331258	0	0.0603982	N/A	1.13922e-13	2.70819e-12	itga4
2	intermediate progenitors	0.319239	0.151798	0.512168	-1.75447	1.17006e-13	2.7756e-12	timm8b
2	intermediate progenitors	0.165598	0.0612517	0.277434	-2.17932	1.17411e-13	2.77931e-12	dnajc2
2	intermediate progenitors	0.44632	0.165113	0.560398	-1.763	1.27548e-13	3.01289e-12	ube2v2
2	intermediate progenitors	0.182616	0.0479361	0.225221	-2.23216	1.28369e-13	3.02589e-12	lamb1
2	intermediate progenitors	0.0972647	0.00133156	0.0763274	-5.84101	1.33759e-13	3.1463e-12	cnrip1
2	intermediate progenitors	0.0970228	0.0319574	0.170575	-2.41619	1.37618e-13	3.23027e-12	polr2h
2	intermediate progenitors	0.378227	0.0399467	0.256195	-2.68109	1.37993e-13	3.23227e-12	snap91
2	intermediate progenitors	0.12087	0.0532623	0.225885	-2.0844	1.43946e-13	3.36467e-12	ppil1
2	intermediate progenitors	0.133922	0.0439414	0.213274	-2.27906	1.47805e-13	3.44765e-12	uchl5
2	intermediate progenitors	0.0881293	0.00399467	0.109071	-4.77104	1.51442e-13	3.52513e-12	ctss
2	intermediate progenitors	0.0828292	0.0146471	0.125664	-3.10088	1.63636e-13	3.80105e-12	lsm5
2	intermediate progenitors	0.0404569	0.00798935	0.0880531	-3.46222	1.64181e-13	3.80579e-12	c4orf27
2	intermediate progenitors	0.216373	0.00266312	0.118363	-5.47396	1.7272e-13	3.99545e-12	cplx2
2	intermediate progenitors	0.0633355	0.00532623	0.0884956	-4.05442	1.7503e-13	4.04051e-12	LOC100489802
2	intermediate progenitors	0.0378934	0.00399467	0.0792035	-4.30942	1.75704e-13	4.0477e-12	polg
2	intermediate progenitors	0.284388	0.126498	0.436726	-1.78761	1.80918e-13	4.15924e-12	sap18
2	intermediate progenitors	0.156986	0.0346205	0.20177	-2.54301	1.94218e-13	4.45585e-12	txnl1
2	intermediate progenitors	0.133738	0.0599201	0.25354	-2.0811	1.9742e-13	4.52003e-12	cenpa
2	intermediate progenitors	0.154776	0.0599201	0.253097	-2.07858	1.9858e-13	4.53728e-12	noc2l
2	intermediate progenitors	0.324989	0.182423	0.579204	-1.66678	2.10284e-13	4.7949e-12	hdgf
2	intermediate progenitors	0.0983173	0.0346205	0.180973	-2.38608	2.12845e-13	4.84341e-12	rpa2
2	intermediate progenitors	0.150947	0.057257	0.255752	-2.15922	2.21233e-13	5.02407e-12	eef1a1o
2	intermediate progenitors	0.0407718	0.00665779	0.0820796	-3.62391	2.22862e-13	5.05079e-12	kdelr3
2	intermediate progenitors	0.0336667	0.00665779	0.0823009	-3.62779	2.30034e-13	5.20278e-12	cdca3
2	intermediate progenitors	1.01935	0.513981	1.44049	-1.48677	2.32043e-13	5.23761e-12	psmb4
2	intermediate progenitors	0.0925115	0.0226365	0.167257	-2.88534	2.62528e-13	5.91376e-12	rpa1
2	intermediate progenitors	0.298704	0.114514	0.414823	-1.85697	2.67041e-13	6.00332e-12	tpm1
2	intermediate progenitors	0.405844	0.178429	0.579425	-1.69927	2.7436e-13	6.15547e-12	ube2l3
2	intermediate progenitors	0.536264	0.0292943	0.528319	-4.17272	2.80748e-13	6.28616e-12	scg3
2	intermediate progenitors	0.31346	0.0932091	0.395796	-2.08622	2.81426e-13	6.28875e-12	hspa4
2	intermediate progenitors	0.361196	0.00665779	0.13385	-4.32943	2.84199e-13	6.33804e-12	ano4
2	intermediate progenitors	0.87139	0.278296	1.01217	-1.86276	2.87796e-13	6.40547e-12	LOC105945141
2	intermediate progenitors	0.0217483	0	0.0522124	N/A	2.9152e-13	6.47546e-12	donson
2	intermediate progenitors	0.0474278	0.00532623	0.0792035	-3.89438	2.94221e-13	6.52249e-12	zic2
2	intermediate progenitors	1.55003	0.58988	1.80155	-1.61074	2.9508e-13	6.52858e-12	cdc42
2	intermediate progenitors	1.08436	0.483356	1.39735	-1.53153	3.13926e-13	6.93182e-12	ndufab1
2	intermediate progenitors	0.837371	0.388815	1.14004	-1.55193	3.46365e-13	7.63302e-12	fus
2	intermediate progenitors	0.0421919	0	0.0617257	N/A	3.5153e-13	7.73159e-12	cpxm1
2	intermediate progenitors	0.446509	0.0945406	0.397566	-2.07219	3.594e-13	7.88914e-12	rnasek
2	intermediate progenitors	0.725914	0.380826	1.10354	-1.53494	3.75257e-13	8.22107e-12	psmb3
2	intermediate progenitors	0.0500398	0.00798935	0.0904867	-3.50156	3.81398e-13	8.33925e-12	rfc3
2	intermediate progenitors	0.392301	0.00798935	0.278097	-5.12137	3.89275e-13	8.49486e-12	prx
2	intermediate progenitors	0.129247	0.0279627	0.191372	-2.7748	4.16307e-13	9.06706e-12	glrx
2	intermediate progenitors	0.0363614	0.00532623	0.075885	-3.83263	4.18602e-13	9.0993e-12	adamts16
2	intermediate progenitors	3.48152	1.05193	3.575	-1.7649	4.23352e-13	9.18469e-12	gapdh
2	intermediate progenitors	0.647261	0.0399467	0.333186	-3.06018	4.34867e-13	9.41622e-12	syp
2	intermediate progenitors	0.78107	0.41012	1.16482	-1.50599	4.36653e-13	9.43661e-12	khdrbs1
2	intermediate progenitors	0.179138	0.0652463	0.270133	-2.0497	4.53854e-13	9.78941e-12	psmd13
2	intermediate progenitors	0.411288	0.178429	0.592699	-1.73195	4.54913e-13	9.79335e-12	arpc4
2	intermediate progenitors	0.532814	0.210386	0.685619	-1.70437	4.63721e-13	9.96377e-12	psmd8
2	intermediate progenitors	0.120655	0.0306258	0.178761	-2.54521	4.64614e-13	9.96378e-12	socs3.1
2	intermediate progenitors	0.42829	0.00399467	0.426106	-6.73699	4.69629e-13	1.0052e-11	tal2
2	intermediate progenitors	0.397168	0.169108	0.554425	-1.71305	4.8404e-13	1.03407e-11	lypla2
2	intermediate progenitors	0.778463	0.399467	1.14646	-1.52104	4.94311e-13	1.054e-11	arpc2
2	intermediate progenitors	1.11049	0.424767	1.3146	-1.62988	5.04885e-13	1.07449e-11	tpi1
2	intermediate progenitors	0.117035	0.0359521	0.193584	-2.42881	5.49739e-13	1.16772e-11	hyou1
2	intermediate progenitors	0.0935725	0	0.0699115	N/A	5.78245e-13	1.22595e-11	ebf4
2	intermediate progenitors	0.186822	0.00266312	0.111283	-5.38498	5.86622e-13	1.24135e-11	fgf13
2	intermediate progenitors	0.173652	0.0599201	0.251327	-2.06846	6.02416e-13	1.27236e-11	cmc2
2	intermediate progenitors	0.398918	0.193076	0.616593	-1.67515	6.22234e-13	1.31174e-11	syncrip
2	intermediate progenitors	0.101764	0.00266312	0.150442	-5.81995	6.78687e-13	1.42805e-11	lgals1
2	intermediate progenitors	0.18764	0.0665779	0.275664	-2.04979	7.04941e-13	1.48051e-11	psmc5
2	intermediate progenitors	1.43791	0.135819	0.800221	-2.55871	7.06268e-13	1.48051e-11	aldoc
2	intermediate progenitors	0.349154	0.210386	0.637832	-1.60014	7.87278e-13	1.64724e-11	nudc
2	intermediate progenitors	0.202508	0.0386152	0.22854	-2.56521	7.94843e-13	1.65996e-11	sars
2	intermediate progenitors	0.438467	0.0412783	0.278982	-2.75672	8.3033e-13	1.73083e-11	rab41
2	intermediate progenitors	0.737246	0.414115	1.23695	-1.57868	8.44774e-13	1.75767e-11	tagln2
2	intermediate progenitors	0.503784	0.215712	0.681637	-1.6599	8.52432e-13	1.7703e-11	LOC100487101
2	intermediate progenitors	0.799514	0.376831	1.08982	-1.5321	8.73869e-13	1.81145e-11	2007-09-01
2	intermediate progenitors	0.712969	0.16245	0.673451	-2.05158	8.95043e-13	1.85191e-11	dync1h1
2	intermediate progenitors	0.46109	0.0985353	0.446903	-2.18125	9.05201e-13	1.86947e-11	pak3
2	intermediate progenitors	0.127097	0.0186418	0.138274	-2.89092	9.58453e-13	1.97579e-11	tns3
2	intermediate progenitors	0.228571	0.00399467	0.125442	-4.9728	9.60627e-13	1.97663e-11	olfm1.1
2	intermediate progenitors	0.0437468	0.00665779	0.0884956	-3.73249	1.01232e-12	2.07917e-11	kank3
2	intermediate progenitors	0.445913	0.197071	0.616814	-1.64612	1.04392e-12	2.14012e-11	mcts1
2	intermediate progenitors	0.20823	0.407457	0.247124	0.721412	1.04744e-12	2.14341e-11	slc6a9
2	intermediate progenitors	0.65476	0.338216	0.975664	-1.52844	1.0514e-12	2.14759e-11	psma6
2	intermediate progenitors	0.496736	0.210386	0.659071	-1.64739	1.06068e-12	2.1626e-11	actr3
2	intermediate progenitors	0.197292	0.0545939	0.290708	-2.41276	1.06398e-12	2.16536e-11	hmgcs1
2	intermediate progenitors	0.0512819	0	0.0643805	N/A	1.0725e-12	2.17873e-11	ptpn6
2	intermediate progenitors	0.33835	0.0319574	0.22677	-2.82701	1.08401e-12	2.19813e-11	endod1
2	intermediate progenitors	0.372965	0.155792	0.504204	-1.69438	1.09914e-12	2.22476e-11	LOC105947280
2	intermediate progenitors	0.285073	0.115846	0.42677	-1.88126	1.10581e-12	2.23421e-11	ier3
2	intermediate progenitors	0.200927	0.0612517	0.265929	-2.11822	1.16593e-12	2.35143e-11	top2b
2	intermediate progenitors	0.394076	0.150466	0.533186	-1.8252	1.19934e-12	2.41446e-11	vcp
2	intermediate progenitors	0.253365	0.0745672	0.309513	-2.05339	1.21442e-12	2.44042e-11	kif5b
2	intermediate progenitors	0.28014	0.0479361	0.263717	-2.45981	1.22727e-12	2.4618e-11	slc7a8
2	intermediate progenitors	0.0801185	0.0346205	0.165708	-2.25894	1.23788e-12	2.47864e-11	arhgap11a.1
2	intermediate progenitors	0.0360651	0.00266312	0.0661504	-4.63456	1.25474e-12	2.50792e-11	bmp5
2	intermediate progenitors	0.267105	0.0213049	0.204204	-3.26075	1.27269e-12	2.53924e-11	marcksl1
2	intermediate progenitors	0.081545	0.0159787	0.127876	-3.00053	1.27498e-12	2.53929e-11	prmt5
2	intermediate progenitors	0.191467	0.0932091	0.327212	-1.81169	1.30879e-12	2.60199e-11	eif6
2	intermediate progenitors	0.0923623	0.00798935	0.0951327	-3.57379	1.35751e-12	2.69405e-11	tmem178.2
2	intermediate progenitors	0.707469	0.0625832	0.395796	-2.66091	1.38155e-12	2.73689e-11	stxbp1
2	intermediate progenitors	0.589376	0.271638	0.804204	-1.56588	1.41171e-12	2.79169e-11	fam32a
2	intermediate progenitors	0.0615608	0.0226365	0.129204	-2.51292	1.44838e-12	2.85914e-11	casp2
2	intermediate progenitors	0.0909802	0.0359521	0.167478	-2.21982	1.49463e-12	2.94524e-11	mrpl12
2	intermediate progenitors	0.617338	0.103862	0.466593	-2.1675	1.5073e-12	2.96498e-11	cpeb4
2	intermediate progenitors	0.124403	0.00266312	0.084292	-4.98421	1.53077e-12	3.00584e-11	evl
2	intermediate progenitors	1.53663	0.810919	2.17788	-1.42529	1.63239e-12	3.19978e-11	hnrnpa3
2	intermediate progenitors	0.0188163	0	0.0488938	N/A	1.64131e-12	3.21162e-11	LOC101734082
2	intermediate progenitors	0.0231352	0.00133156	0.0559735	-5.39356	1.66107e-12	3.24461e-11	ncaph2
2	intermediate progenitors	0.426995	0.0346205	0.261947	-2.91958	1.73109e-12	3.37547e-11	rab3a
2	intermediate progenitors	0.891466	0.368842	1.0969	-1.57236	1.75272e-12	3.4117e-11	ube2n
2	intermediate progenitors	0.0515774	0.00532623	0.0823009	-3.94972	1.77765e-12	3.45421e-11	dusp1
2	intermediate progenitors	0.646211	0.011984	0.367257	-4.9376	1.87716e-12	3.64124e-11	ebf3
2	intermediate progenitors	0.124809	0.023968	0.15354	-2.67943	1.90832e-12	3.69526e-11	ap1s1
2	intermediate progenitors	0.547738	0.29028	0.834735	-1.52387	1.91486e-12	3.70151e-11	srsf7
2	intermediate progenitors	0.340371	0.0705726	0.340044	-2.26854	1.98821e-12	3.83666e-11	ypel1
2	intermediate progenitors	0.138772	0.00133156	0.0800885	-5.91041	2.03077e-12	3.91204e-11	sult4a1
2	intermediate progenitors	0.509226	0.286285	0.826549	-1.52965	2.03955e-12	3.92219e-11	gcsh
2	intermediate progenitors	0.0721759	0.0146471	0.115044	-2.9735	2.05415e-12	3.94347e-11	hes5.1
2	intermediate progenitors	0.91893	0.49534	1.37434	-1.47225	2.0612e-12	3.95021e-11	p4hb
2	intermediate progenitors	0.46109	0.13715	0.499115	-1.86361	2.07027e-12	3.96081e-11	mthfd2
2	intermediate progenitors	0.0921549	0.0252996	0.146903	-2.53767	2.09272e-12	3.99691e-11	baz1b
2	intermediate progenitors	0.136368	0.0306258	0.178761	-2.54521	2.13449e-12	4.06973e-11	epb41
2	intermediate progenitors	0.755066	0.387483	1.07987	-1.47865	2.1844e-12	4.1578e-11	pomp
2	intermediate progenitors	0.070461	0.00399467	0.0973451	-4.60696	2.19144e-12	4.16411e-11	rgs2
2	intermediate progenitors	0.0335558	0.00665779	0.0767699	-3.52743	2.23908e-12	4.24741e-11	nuf2
2	intermediate progenitors	0.201344	0.00133156	0.0942478	-6.14527	2.30493e-12	4.36491e-11	slc6a17
2	intermediate progenitors	0.0764771	0.00133156	0.0670354	-5.65374	2.32148e-12	4.38881e-11	gpr162
2	intermediate progenitors	0.0296164	0.00532623	0.0714602	-3.74595	2.35276e-12	4.44044e-11	c4orf46
2	intermediate progenitors	0.322134	0.0106525	0.165487	-3.95746	2.39828e-12	4.51871e-11	camta1
2	intermediate progenitors	0.282701	0.0226365	0.174779	-2.94881	2.51636e-12	4.73322e-11	syt1
2	intermediate progenitors	0.456446	0.103862	0.468363	-2.17297	2.68678e-12	5.04527e-11	cadm1
2	intermediate progenitors	0.224815	0.0998668	0.35	-1.80928	2.70254e-12	5.06636e-11	cdv3
2	intermediate progenitors	0.158482	0.0532623	0.225442	-2.08157	2.73508e-12	5.11878e-11	cyr61
2	intermediate progenitors	0.0487767	0	0.0621681	N/A	2.76303e-12	5.16243e-11	alox5
2	intermediate progenitors	0.118558	0.0213049	0.150442	-2.81995	2.81849e-12	5.25726e-11	MGC147242
2	intermediate progenitors	0.0299973	0.00399467	0.0679204	-4.08769	2.92703e-12	5.45063e-11	dlgap5
2	intermediate progenitors	0.0840016	0.00665779	0.0924779	-3.79599	3.03082e-12	5.6345e-11	acot7
2	intermediate progenitors	0.15672	0.0532623	0.223894	-2.07163	3.12184e-12	5.79407e-11	prelid1
2	intermediate progenitors	0.0662862	0.00932091	0.0977876	-3.39111	3.22596e-12	5.9774e-11	yars
2	intermediate progenitors	0.0975412	0.00665779	0.099115	-3.89599	3.26182e-12	6.03382e-11	sema4c
2	intermediate progenitors	0.386498	0.143808	0.495575	-1.78496	3.35568e-12	6.19719e-11	cyc1
2	intermediate progenitors	0.55878	0.279627	0.809292	-1.53316	3.41138e-12	6.28966e-11	arpc3
2	intermediate progenitors	0.217426	0.0852197	0.310841	-1.86692	3.54942e-12	6.53339e-11	thoc7
2	intermediate progenitors	0.285879	0.113182	0.396681	-1.80933	3.69722e-12	6.79426e-11	cap1
2	intermediate progenitors	0.469146	0.284953	0.812611	-1.51184	3.70813e-12	6.80311e-11	prdx4
2	intermediate progenitors	0.117422	0.00133156	0.118363	-6.47396	3.74634e-12	6.86195e-11	Xetrov90013016m.g
2	intermediate progenitors	0.172557	0.0213049	0.156858	-2.8802	3.75527e-12	6.86703e-11	rab39b
2	intermediate progenitors	1.73513	0.383489	1.54447	-2.00986	3.77843e-12	6.8981e-11	app
2	intermediate progenitors	0.0856186	0.00133156	0.0701327	-5.7189	3.8949e-12	7.09913e-11	Xetrov90028989m.g
2	intermediate progenitors	0.921522	0.419441	1.19867	-1.5149	3.90668e-12	7.10901e-11	skp1
2	intermediate progenitors	0.153134	0.0279627	0.175221	-2.6476	3.93308e-12	7.14541e-11	arid3a
2	intermediate progenitors	0.253225	0.118509	0.384513	-1.69804	4.03694e-12	7.32219e-11	mbd3
2	intermediate progenitors	0.269468	0.0838881	0.330752	-1.97921	4.11797e-12	7.45706e-11	vat1
2	intermediate progenitors	2.92775	1.56325	4.0208	-1.36293	4.29817e-12	7.77079e-11	LOC100492571
2	intermediate progenitors	0.236135	0.0146471	0.20708	-3.8215	4.52322e-12	8.16445e-11	slit2
2	intermediate progenitors	0.3413	0.16245	0.499779	-1.62129	4.5644e-12	8.22549e-11	cdkn2aipnl
2	intermediate progenitors	0.468037	0.197071	0.619248	-1.6518	4.5817e-12	8.24337e-11	csnk2b
2	intermediate progenitors	0.149001	0.045273	0.198451	-2.13206	4.61052e-12	8.28188e-11	mrpl27
2	intermediate progenitors	1.57435	0.842876	2.20177	-1.38527	4.63472e-12	8.31199e-11	gpx4
2	intermediate progenitors	0.03076	0.00532623	0.0705752	-3.72797	4.7089e-12	8.4315e-11	ncapg
2	intermediate progenitors	0.373874	0.178429	0.544248	-1.60892	4.9792e-12	8.90121e-11	hsd17b12
2	intermediate progenitors	0.208983	0.0745672	0.292699	-1.9728	5.13249e-12	9.1606e-11	yeats4
2	intermediate progenitors	0.126171	0.0545939	0.220133	-2.01156	5.14516e-12	9.16856e-11	rexo2
2	intermediate progenitors	0.324334	0.0146471	0.165929	-3.50188	5.47143e-12	9.73444e-11	dpp6
2	intermediate progenitors	0.563721	0.233023	0.701549	-1.59007	5.74081e-12	1.01975e-10	gdi2
2	intermediate progenitors	0.0537426	0.0133156	0.0969027	-2.86342	5.83665e-12	1.03512e-10	bmp4
2	intermediate progenitors	0.185713	0.0719041	0.275442	-1.9376	5.87581e-12	1.04042e-10	smc3
2	intermediate progenitors	0.320888	0.22237	0.659735	-1.56892	6.13425e-12	1.08446e-10	gpx1
2	intermediate progenitors	0.919919	0.499334	1.34248	-1.42682	6.25969e-12	1.10489e-10	rbbp7
2	intermediate progenitors	0.275796	0.11984	0.405752	-1.75949	6.41207e-12	1.13e-10	capns2
2	intermediate progenitors	0.192468	0.0466045	0.22677	-2.28269	6.66356e-12	1.17247e-10	plin2
2	intermediate progenitors	0.038335	0	0.0526549	N/A	6.69436e-12	1.17604e-10	cd37
2	intermediate progenitors	0.110176	0.011984	0.109071	-3.18608	6.99552e-12	1.22702e-10	sipa1
2	intermediate progenitors	0.21452	0.00133156	0.0911504	-6.09706	7.00761e-12	1.22721e-10	slc1a2
2	intermediate progenitors	1.16595	0.699068	1.81217	-1.37421	7.09223e-12	1.24009e-10	odc1
2	intermediate progenitors	0.613407	0.432756	1.18274	-1.45051	7.18557e-12	1.25444e-10	tpm4
2	intermediate progenitors	0.0727503	0.00133156	0.075	-5.8157	7.20251e-12	1.25544e-10	psph
2	intermediate progenitors	0.122195	0.0599201	0.224558	-1.90597	7.35426e-12	1.27989e-10	cdk2ap1
2	intermediate progenitors	0.0531545	0.00133156	0.0630531	-5.56538	7.62459e-12	1.32488e-10	foxc2
2	intermediate progenitors	0.331998	0.153129	0.484292	-1.66113	7.68521e-12	1.33334e-10	hdlbp
2	intermediate progenitors	0.159305	0.0479361	0.231195	-2.26992	8.22871e-12	1.42542e-10	fuca1
2	intermediate progenitors	0.0408052	0.00932091	0.0825221	-3.14624	8.27516e-12	1.43124e-10	mob3a
2	intermediate progenitors	0.274589	0.12783	0.408407	-1.67579	8.37591e-12	1.44643e-10	ddost
2	intermediate progenitors	0.0359934	0	0.0557522	N/A	8.40075e-12	1.44848e-10	gngt1
2	intermediate progenitors	0.088767	0.0106525	0.113717	-3.41619	8.64868e-12	1.48893e-10	ndnf
2	intermediate progenitors	0.479776	0.254328	0.719469	-1.50024	8.7689e-12	1.50731e-10	sf3b5
2	intermediate progenitors	0.207042	0.0466045	0.222788	-2.25713	8.90604e-12	1.52853e-10	ctnnbip1
2	intermediate progenitors	0.328572	0.138482	0.448894	-1.69668	9.25755e-12	1.58642e-10	ap2s1
2	intermediate progenitors	0.247883	0.126498	0.413274	-1.70799	9.32552e-12	1.59562e-10	rpn1
2	intermediate progenitors	0.0788526	0	0.0575221	N/A	9.57777e-12	1.63628e-10	nav3
2	intermediate progenitors	0.331801	0.0559254	0.27854	-2.31631	9.81572e-12	1.67437e-10	rbfox2
2	intermediate progenitors	0.192742	0.0439414	0.210177	-2.25795	1.00533e-11	1.71228e-10	fam110b
2	intermediate progenitors	0.137042	0.0519308	0.223009	-2.10244	1.01679e-11	1.72917e-10	LOC100497678
2	intermediate progenitors	1.28381	0.822903	2.08496	-1.34122	1.02604e-11	1.74225e-10	snrpe
2	intermediate progenitors	0.130892	0.00133156	0.0794248	-5.8984	1.03605e-11	1.75658e-10	spock3
2	intermediate progenitors	0.0505834	0.00932091	0.085177	-3.19192	1.04315e-11	1.76593e-10	hspa1b
2	intermediate progenitors	0.0229797	0.00266312	0.0577434	-4.43847	1.0666e-11	1.8029e-10	cenpf
2	intermediate progenitors	0.10799	0.00133156	0.0685841	-5.68669	1.07151e-11	1.80846e-10	smim18
2	intermediate progenitors	1.301	0.684421	1.77478	-1.37468	1.07455e-11	1.81085e-10	hnrnpu
2	intermediate progenitors	0.0478741	0.00798935	0.0814159	-3.34916	1.07711e-11	1.81243e-10	fosl1
2	intermediate progenitors	0.16493	0.00133156	0.102655	-6.26854	1.11182e-11	1.86802e-10	slc32a1
2	intermediate progenitors	0.0289115	0.00532623	0.0683628	-3.68203	1.11449e-11	1.86971e-10	diaph3
2	intermediate progenitors	0.23804	0.00532623	0.116593	-4.45222	1.13957e-11	1.90891e-10	napb
2	intermediate progenitors	0.457536	0.234354	0.686726	-1.55104	1.14675e-11	1.91805e-10	myef2
2	intermediate progenitors	0.360753	0.147803	0.48031	-1.70029	1.18062e-11	1.97176e-10	bud31
2	intermediate progenitors	0.140139	0.0266312	0.151991	-2.5128	1.28691e-11	2.14606e-10	vash1
2	intermediate progenitors	0.0791946	0.0173103	0.13031	-2.91225	1.2977e-11	2.16083e-10	slc29a2
2	intermediate progenitors	0.180134	0.0492676	0.218363	-2.14801	1.32694e-11	2.20623e-10	smap2
2	intermediate progenitors	0.184911	0.00665779	0.115929	-4.12206	1.33154e-11	2.21059e-10	prrt1
2	intermediate progenitors	0.0487257	0.00266312	0.099115	-5.21792	1.48641e-11	2.46405e-10	abcg2
2	intermediate progenitors	0.614788	0.294274	0.828761	-1.49379	1.52844e-11	2.52996e-10	ndufc1
2	intermediate progenitors	0.114529	0.00798935	0.0975664	-3.61023	1.55351e-11	2.56766e-10	myoc
2	intermediate progenitors	3.36252	1.78695	4.4927	-1.33008	1.60469e-11	2.64833e-10	cox7c
2	intermediate progenitors	0.221606	0.00133156	0.128319	-6.59047	1.6073e-11	2.64873e-10	gad2
2	intermediate progenitors	0.876706	0.399467	1.09425	-1.45379	1.63962e-11	2.698e-10	sfpq
2	intermediate progenitors	0.448783	0.138482	0.477434	-1.7856	1.65746e-11	2.72335e-10	mycbp2
2	intermediate progenitors	0.279871	0.0878828	0.334956	-1.93032	1.6777e-11	2.75257e-10	aco2
2	intermediate progenitors	0.142814	0.00665779	0.0966814	-3.86012	1.7191e-11	2.81635e-10	elovl4
2	intermediate progenitors	0.314337	0.0266312	0.190044	-2.83515	1.72713e-11	2.82536e-10	tenm2
2	intermediate progenitors	0.0370177	0.00532623	0.0685841	-3.68669	1.72968e-11	2.8254e-10	serpinh1
2	intermediate progenitors	0.115763	0.00266312	0.0823009	-4.94972	1.75419e-11	2.86125e-10	sbk1.1
2	intermediate progenitors	0.150355	0.0332889	0.198894	-2.57888	1.7582e-11	2.86361e-10	eef1e1
2	intermediate progenitors	0.04888	0.0186418	0.109513	-2.55449	1.76142e-11	2.86469e-10	LOC100490964
2	intermediate progenitors	0.0651366	0	0.0577434	N/A	1.87682e-11	3.04793e-10	stmn4
2	intermediate progenitors	0.394467	0.181092	0.548451	-1.59864	1.91944e-11	3.11261e-10	sltm
2	intermediate progenitors	0.232017	0.105193	0.342699	-1.7039	1.96517e-11	3.18215e-10	ict1
2	intermediate progenitors	0.116985	0.0252996	0.145354	-2.52238	2.01995e-11	3.26611e-10	rassf1
2	intermediate progenitors	0.0778904	0.045273	0.181195	-2.00082	2.07362e-11	3.34806e-10	prtfdc1
2	intermediate progenitors	0.0803993	0.0146471	0.110841	-2.9198	2.15795e-11	3.47918e-10	adrb2
2	intermediate progenitors	0.175311	0.0758988	0.273894	-1.85147	2.32506e-11	3.74322e-10	serp1
2	intermediate progenitors	0.127837	0.0279627	0.162168	-2.53591	2.35182e-11	3.78084e-10	slc12a2
2	intermediate progenitors	0.474555	0.157124	0.516814	-1.71774	2.41681e-11	3.87975e-10	ptp4a1
2	intermediate progenitors	0.0430147	0	0.0550885	N/A	2.42528e-11	3.88775e-10	LOC101733334
2	intermediate progenitors	0.126277	0.045273	0.2	-2.14328	2.43612e-11	3.89954e-10	wdr77
2	intermediate progenitors	0.11902	0.0266312	0.151106	-2.50438	2.44337e-11	3.90555e-10	psme3
2	intermediate progenitors	0.605082	0.326232	0.881858	-1.43465	2.44729e-11	3.90622e-10	psmb6
2	intermediate progenitors	0.764663	0.503329	1.42699	-1.5034	2.48198e-11	3.95595e-10	thbs1
2	intermediate progenitors	0.684301	0.3502	0.975885	-1.47853	2.48974e-11	3.96267e-10	arf1
2	intermediate progenitors	0.0287356	0.00532623	0.0659292	-3.62973	2.54651e-11	4.04725e-10	lmf2
2	intermediate progenitors	1.70792	0.954727	2.42987	-1.34772	2.55205e-11	4.0503e-10	rhoa
2	intermediate progenitors	0.21584	0.105193	0.351327	-1.73978	2.60875e-11	4.1344e-10	psma5
2	intermediate progenitors	0.154832	0.316911	0.19823	0.676901	2.62314e-11	4.15132e-10	egf
2	intermediate progenitors	0.115699	0.00133156	0.0683628	-5.68203	2.71435e-11	4.2896e-10	trim67
2	intermediate progenitors	0.921006	0.358189	1.01305	-1.49992	2.72581e-11	4.30162e-10	LOC100498624
2	intermediate progenitors	4.73432	2.95473	7.2115	-1.28728	2.98539e-11	4.70462e-10	LOC100170420
2	intermediate progenitors	32.1122	16.1158	39.8	-1.30429	3.22915e-11	5.08159e-10	tmsb4x
2	intermediate progenitors	0.299314	0.113182	0.378319	-1.74095	3.25279e-11	5.1116e-10	capza2
2	intermediate progenitors	0.337829	0.165113	0.496681	-1.58887	3.35453e-11	5.26407e-10	cdc37
2	intermediate progenitors	0.885653	0.347537	1.03628	-1.57618	3.37358e-11	5.28654e-10	rtn4
2	intermediate progenitors	0.0575602	0	0.0676991	N/A	3.69234e-11	5.77794e-10	Xetrov90029035m.g
2	intermediate progenitors	0.191338	0.0679095	0.257743	-1.92425	3.75077e-11	5.86117e-10	sptssa
2	intermediate progenitors	0.131702	0.00266312	0.0745575	-4.80717	3.78323e-11	5.90363e-10	sez6l2
2	intermediate progenitors	2.02293	0.902796	2.31615	-1.35926	3.81413e-11	5.94355e-10	marcks
2	intermediate progenitors	0.662859	0.34221	0.930088	-1.44248	3.84667e-11	5.98592e-10	cct7
2	intermediate progenitors	0.18768	0.00532623	0.1	-4.23074	3.88437e-11	6.03616e-10	onecut2
2	intermediate progenitors	0.256735	0.0852197	0.302876	-1.82947	3.94162e-11	6.11663e-10	mrpl20
2	intermediate progenitors	0.309359	0.170439	0.494912	-1.53791	4.03099e-11	6.24664e-10	LOC101731762
2	intermediate progenitors	1.4975	0.817577	2.06239	-1.33489	4.16627e-11	6.44733e-10	tma7
2	intermediate progenitors	0.219136	0.0412783	0.216814	-2.393	4.22521e-11	6.52949e-10	gsk3b
2	intermediate progenitors	0.0532207	0.00798935	0.0849558	-3.41056	4.25742e-11	6.57019e-10	nfkbia
2	intermediate progenitors	0.123641	0.00665779	0.0926991	-3.79944	4.34629e-11	6.69808e-10	rundc3a.1
2	intermediate progenitors	0.270493	0.129161	0.405973	-1.65221	4.41715e-11	6.79791e-10	med9
2	intermediate progenitors	0.113597	0.0186418	0.15531	-3.05853	4.43439e-11	6.81506e-10	scin
2	intermediate progenitors	0.26145	0.0226365	0.179425	-2.98666	4.52957e-11	6.95178e-10	vat1l
2	intermediate progenitors	0.277908	0.167776	0.483186	-1.52604	4.66799e-11	7.15438e-10	clns1a
2	intermediate progenitors	0.0327402	0.00266312	0.0577434	-4.43847	4.80588e-11	7.35564e-10	emilin2
2	intermediate progenitors	0.120944	0.0412783	0.178319	-2.111	4.85051e-11	7.41378e-10	golt1b
2	intermediate progenitors	0.679825	0.419441	1.08208	-1.36727	4.88864e-11	7.46185e-10	snrpd3
2	intermediate progenitors	0.343714	0.161119	0.542257	-1.75085	4.96273e-11	7.56461e-10	tnc
2	intermediate progenitors	0.01957	0.00133156	0.0493363	-5.21146	5.04083e-11	7.67319e-10	kif11
2	intermediate progenitors	0.0540116	0.00266312	0.0668142	-4.64897	5.12944e-11	7.79744e-10	insm1
2	intermediate progenitors	0.0442184	0.00932091	0.0825221	-3.14624	5.14241e-11	7.80654e-10	exosc2
2	intermediate progenitors	0.0615986	0.0106525	0.0938053	-3.13848	5.25143e-11	7.96122e-10	mtf2
2	intermediate progenitors	1.25378	0.63249	1.6385	-1.37326	5.27378e-11	7.98427e-10	uqcr11
2	intermediate progenitors	0.134636	0.0505992	0.20354	-2.00812	5.28159e-11	7.98527e-10	psmb7
2	intermediate progenitors	0.231457	0.110519	0.36615	-1.72814	5.43587e-11	8.20744e-10	calu
2	intermediate progenitors	0.114229	0.00133156	0.0747788	-5.81144	5.44801e-11	8.21466e-10	akap6
2	intermediate progenitors	0.0546976	0.011984	0.089823	-2.90597	5.54925e-11	8.35603e-10	hes9.1
2	intermediate progenitors	0.341317	0.151798	0.473009	-1.63972	5.61668e-11	8.44618e-10	supt16h
2	intermediate progenitors	0.17496	0.0732357	0.261947	-1.83866	5.66738e-11	8.51097e-10	trmt112
2	intermediate progenitors	0.269286	0.126498	0.399115	-1.65769	5.70396e-11	8.5544e-10	rer1
2	intermediate progenitors	0.0405739	0	0.0477876	N/A	6.02931e-11	9.03023e-10	nrk
2	intermediate progenitors	0.0920274	0.0279627	0.154425	-2.46533	6.11228e-11	9.14223e-10	nolc1
2	intermediate progenitors	0.0831174	0.00932091	0.0977876	-3.39111	6.32158e-11	9.44264e-10	mars
2	intermediate progenitors	0.547899	0.00798935	0.268363	-5.06996	6.36506e-11	9.4949e-10	nefm
2	intermediate progenitors	0.152927	0.0426099	0.193363	-2.18205	6.45423e-11	9.61508e-10	snx12
2	intermediate progenitors	0.0622557	0.0266312	0.128319	-2.26854	6.49679e-11	9.6656e-10	LOC101733721
2	intermediate progenitors	0.16237	0.0292943	0.189159	-2.69091	6.63965e-11	9.865e-10	ociad2
2	intermediate progenitors	0.584119	0.101198	0.471018	-2.21859	6.65504e-11	9.87474e-10	gpi
2	intermediate progenitors	0.305996	0.081225	0.349115	-2.10371	6.66967e-11	9.88331e-10	ubqln4
2	intermediate progenitors	0.168089	0.0958722	0.304204	-1.66585	6.75596e-11	9.99793e-10	2002-09-01
2	intermediate progenitors	0.0814839	0.00133156	0.0603982	-5.50332	6.94608e-11	1.02657e-09	celf3.1
2	intermediate progenitors	0.487091	0.250333	0.690265	-1.4633	7.00769e-11	1.03431e-09	arpc1b
2	intermediate progenitors	0.136333	0.0532623	0.21792	-2.03261	7.06329e-11	1.04114e-09	uchl3
2	intermediate progenitors	0.346961	0.170439	0.499115	-1.55011	7.09076e-11	1.04381e-09	mrpl33
2	intermediate progenitors	1.65433	0.86285	2.17699	-1.33515	7.40724e-11	1.08896e-09	cox5a
2	intermediate progenitors	0.205414	0.0625832	0.25708	-2.03837	7.4541e-11	1.09441e-09	smarca4
2	intermediate progenitors	0.0481547	0.00133156	0.0634956	-5.57547	7.65023e-11	1.12173e-09	LOC105947765
2	intermediate progenitors	0.0317094	0.00798935	0.0730088	-3.19192	8.05442e-11	1.17945e-09	cdc20
2	intermediate progenitors	0.028694	0.00266312	0.0606195	-4.50859	8.3226e-11	1.21713e-09	elk3
2	intermediate progenitors	0.0823377	0.023968	0.144027	-2.58715	8.41224e-11	1.22863e-09	lig1
2	intermediate progenitors	0.133446	0.0519308	0.196903	-1.92282	8.46399e-11	1.23457e-09	c9orf69
2	intermediate progenitors	0.660558	0.303595	0.826991	-1.44572	8.52912e-11	1.24245e-09	smarce1
2	intermediate progenitors	4.4735	2.51931	6.08407	-1.27201	8.54326e-11	1.24289e-09	cfl1
2	intermediate progenitors	0.219138	0.0785619	0.28208	-1.8442	8.59768e-11	1.24918e-09	ap1b1
2	intermediate progenitors	0.0837173	0	0.0575221	N/A	8.61979e-11	1.25077e-09	dync1i1
2	intermediate progenitors	0.254526	0.0439414	0.227655	-2.3732	8.83909e-11	1.28092e-09	atp6v0b
2	intermediate progenitors	1.60156	0.908123	2.21969	-1.2894	8.93682e-11	1.29341e-09	sumo2
2	intermediate progenitors	0.0401494	0.011984	0.0849558	-2.8256	9.38032e-11	1.35584e-09	lmo7
2	intermediate progenitors	0.0779408	0.0173103	0.110619	-2.67591	9.59515e-11	1.3851e-09	memo1
2	intermediate progenitors	0.630683	0.28229	0.795133	-1.49402	9.64152e-11	1.39e-09	ube2b
2	intermediate progenitors	0.138302	0.0186418	0.132522	-2.82962	9.71372e-11	1.3986e-09	map1s
2	intermediate progenitors	0.0506468	0.0159787	0.0988938	-2.62973	9.86029e-11	1.41788e-09	pmf1
2	intermediate progenitors	0.220016	0.0252996	0.159292	-2.65449	9.87648e-11	1.41838e-09	ube2ql1
2	intermediate progenitors	0.241832	0.0892144	0.318142	-1.83432	1.01777e-10	1.45976e-09	ap1m1
2	intermediate progenitors	0.182412	0.0359521	0.187611	-2.38359	1.04464e-10	1.49639e-09	atf5.2
2	intermediate progenitors	0.145798	0.00399467	0.0776549	-4.28093	1.04797e-10	1.49923e-09	nrxn2
2	intermediate progenitors	0.0558027	0	0.0661504	N/A	1.04989e-10	1.50006e-09	LOC100492872
2	intermediate progenitors	0.0170641	0	0.0422566	N/A	1.05486e-10	1.50523e-09	ckap2
2	intermediate progenitors	0.0424232	0.00665779	0.075	-3.49378	1.07542e-10	1.5326e-09	hsp70
2	intermediate progenitors	0.188169	0.081225	0.276549	-1.76754	1.08939e-10	1.55054e-09	prpf8
2	intermediate progenitors	0.0414324	0	0.0533186	N/A	1.10412e-10	1.56951e-09	myo1a
2	intermediate progenitors	0.0669435	0.00665779	0.0829646	-3.63938	1.1282e-10	1.6017e-09	tars
2	intermediate progenitors	0.192612	0.0372836	0.228761	-2.61723	1.13665e-10	1.61165e-09	LOC100496442
2	intermediate progenitors	0.365855	0.226365	0.622345	-1.45906	1.14403e-10	1.62006e-09	cetn3
2	intermediate progenitors	0.396959	0.170439	0.503982	-1.56411	1.15675e-10	1.636e-09	safb
2	intermediate progenitors	0.0651813	0.00932091	0.0849558	-3.18817	1.2382e-10	1.74898e-09	col16a1
2	intermediate progenitors	0.184221	0.011984	0.120796	-3.33339	1.2475e-10	1.75989e-09	ldha
2	intermediate progenitors	1.52616	0.817577	2.05088	-1.32682	1.25666e-10	1.77057e-09	cox5b.1
2	intermediate progenitors	0.0758971	0.0332889	0.142699	-2.09986	1.28197e-10	1.80396e-09	prkag2
2	intermediate progenitors	0.28122	0.107856	0.351549	-1.70462	1.28402e-10	1.80458e-09	epb41l2
2	intermediate progenitors	0.261527	0.069241	0.289602	-2.06437	1.31239e-10	1.84213e-09	celf2
2	intermediate progenitors	0.0815627	0.0319574	0.149336	-2.22434	1.31421e-10	1.84237e-09	nup210
2	intermediate progenitors	0.124891	0.0146471	0.112611	-2.94265	1.4097e-10	1.97376e-09	fam171a2
2	intermediate progenitors	0.0901865	0.0306258	0.137168	-2.16312	1.41411e-10	1.97745e-09	hexim1
2	intermediate progenitors	0.182911	0.0173103	0.142035	-3.03655	1.46654e-10	2.04821e-09	pbx3
2	intermediate progenitors	0.0939636	0.0266312	0.137611	-2.3694	1.49678e-10	2.08783e-09	rap2b
2	intermediate progenitors	1.12966	0.599201	1.5073	-1.33086	1.50838e-10	2.10139e-09	srsf2
2	intermediate progenitors	0.806759	0.403462	1.03562	-1.35999	1.53765e-10	2.1395e-09	tceb2
2	intermediate progenitors	0.266141	0.135819	0.420354	-1.62992	1.54624e-10	2.14877e-09	hdac2
2	intermediate progenitors	0.267652	0.13715	0.407301	-1.57034	1.57765e-10	2.18969e-09	ppig
2	intermediate progenitors	0.290953	0.154461	0.460398	-1.57564	1.58639e-10	2.1991e-09	fstl1
2	intermediate progenitors	0.213287	0.111851	0.340265	-1.60508	1.60843e-10	2.22689e-09	rpn2
2	intermediate progenitors	0.450933	0.14514	0.473894	-1.70712	1.6116e-10	2.22852e-09	dynlrb1
2	intermediate progenitors	0.274048	0.135819	0.411283	-1.59845	1.6281e-10	2.24855e-09	fubp1
2	intermediate progenitors	0.0607325	0.011984	0.0982301	-3.03505	1.63095e-10	2.24971e-09	LOC100494751
2	intermediate progenitors	0.0691982	0.0266312	0.124115	-2.22049	1.64693e-10	2.26894e-09	nsmce3
2	intermediate progenitors	0.445703	0.214381	0.601106	-1.48744	1.653e-10	2.2745e-09	cct8
2	intermediate progenitors	1.74465	0.406125	1.3208	-1.70141	1.66399e-10	2.2868e-09	nova1
2	intermediate progenitors	0.352537	0.201065	0.557743	-1.47194	1.68338e-10	2.31061e-09	tcea1
2	intermediate progenitors	0.121468	0.00399467	0.0982301	-4.62002	1.70784e-10	2.34131e-09	LOC100497848
2	intermediate progenitors	0.338607	0.16245	0.476106	-1.55129	1.73956e-10	2.38188e-09	ndufb8
2	intermediate progenitors	0.134153	0.0545939	0.202655	-1.89221	1.7665e-10	2.41581e-09	sdf2
2	intermediate progenitors	0.373765	0.22237	0.607965	-1.45102	1.76943e-10	2.41685e-09	lsm4
2	intermediate progenitors	0.145817	0.0865513	0.27323	-1.65849	1.79583e-10	2.44991e-09	ruvbl2
2	intermediate progenitors	0.0344548	0.00665779	0.0663717	-3.31745	1.80052e-10	2.45332e-09	ocln
2	intermediate progenitors	0.0625137	0.0133156	0.0940265	-2.81995	1.842e-10	2.50678e-09	chchd4
2	intermediate progenitors	0.422557	0.223702	0.607301	-1.44084	1.9026e-10	2.5861e-09	ccdc115
2	intermediate progenitors	0.0205007	0.00133156	0.0464602	-5.12481	1.9368e-10	2.62939e-09	ttk
2	intermediate progenitors	1.39892	2.41545	1.78518	0.436223	2.00727e-10	2.72175e-09	hebp2
2	intermediate progenitors	0.0641685	0.0146471	0.103097	-2.81532	2.01855e-10	2.73372e-09	rtcb
2	intermediate progenitors	0.0247979	0.00133156	0.0497788	-5.22434	2.03741e-10	2.75592e-09	arx
2	intermediate progenitors	0.319055	0.0745672	0.299336	-2.00515	2.07015e-10	2.79683e-09	ube2e2-like.1
2	intermediate progenitors	0.0564876	0.011984	0.0891593	-2.89527	2.09342e-10	2.82486e-09	farsb
2	intermediate progenitors	0.062804	0.00532623	0.173451	-5.02527	2.10104e-10	2.83172e-09	fabp4
2	intermediate progenitors	0.0577979	0.0213049	0.109292	-2.35893	2.16733e-10	2.91755e-09	slc25a22
2	intermediate progenitors	0.290547	0.0306258	0.184735	-2.59263	2.17162e-10	2.9198e-09	nrxn1
2	intermediate progenitors	0.0200502	0.00266312	0.0579646	-4.44399	2.17478e-10	2.92053e-09	ehd2
2	intermediate progenitors	0.11574	0.045273	0.17854	-1.97952	2.23204e-10	2.99383e-09	sept2-a
2	intermediate progenitors	0.192641	0.10253	0.316814	-1.62759	2.25372e-10	3.01928e-09	rbm28
2	intermediate progenitors	0.33421	0.198402	0.552212	-1.4768	2.26019e-10	3.02432e-09	anp32e
2	intermediate progenitors	0.319695	0.181092	0.50531	-1.48045	2.27084e-10	3.03493e-09	ube2i
2	intermediate progenitors	0.198081	0.0679095	0.253761	-1.90179	2.2769e-10	3.0394e-09	rgcc
2	intermediate progenitors	0.269689	0.0173103	0.149336	-3.10887	2.32073e-10	3.09421e-09	pclo
2	intermediate progenitors	0.0978158	0.0466045	0.185619	-1.99381	2.32647e-10	3.09817e-09	apex1
2	intermediate progenitors	0.0661102	0.0359521	0.147345	-2.03505	2.37419e-10	3.15796e-09	nme4
2	intermediate progenitors	0.482597	0.00665779	0.201549	-4.91994	2.41947e-10	3.21435e-09	syngr3
2	intermediate progenitors	0.698913	0.283622	0.798451	-1.49324	2.42783e-10	3.22163e-09	ndufb7
2	intermediate progenitors	0.219021	0.0372836	0.23385	-2.64897	2.44626e-10	3.24224e-09	tspan31
2	intermediate progenitors	0.359169	0.134487	0.426106	-1.66374	2.52625e-10	3.34429e-09	ppp1cc
2	intermediate progenitors	0.14232	0.0972037	0.296018	-1.6066	2.55109e-10	3.37317e-09	LOC100497957
2	intermediate progenitors	0.1409	0.023968	0.165929	-2.79138	2.59361e-10	3.42535e-09	ankrd10
2	intermediate progenitors	0.0579836	0.00399467	0.0634956	-3.99051	2.70124e-10	3.56327e-09	lama4
2	intermediate progenitors	0.268143	0.0359521	0.183628	-2.35264	2.81914e-10	3.71441e-09	brsk1
2	intermediate progenitors	4.97011	3.13848	7.3427	-1.22624	2.87378e-10	3.78194e-09	atp5g3
2	intermediate progenitors	0.144845	0.0599201	0.218584	-1.86708	2.90947e-10	3.82442e-09	hspg2
2	intermediate progenitors	0.210037	0.0905459	0.299115	-1.72398	3.01772e-10	3.96204e-09	snrnp200
2	intermediate progenitors	0.156068	0.081225	0.261062	-1.6844	3.04655e-10	3.9952e-09	cd164
2	intermediate progenitors	0.101328	0.0599201	0.205973	-1.78135	3.05939e-10	4.00734e-09	vrk1
2	intermediate progenitors	0.134154	0.0505992	0.195796	-1.95217	3.09277e-10	4.04631e-09	LOC100490079
2	intermediate progenitors	0.0368051	0.00133156	0.0570796	-5.42179	3.13162e-10	4.09235e-09	LOC100145348
2	intermediate progenitors	0.11652	0.00932091	0.10708	-3.52207	3.22612e-10	4.21091e-09	fam155b
2	intermediate progenitors	0.474524	0.00665779	0.242035	-5.18403	3.23671e-10	4.21981e-09	mpz
2	intermediate progenitors	0.0566605	0	0.0446903	N/A	3.25578e-10	4.23972e-09	lama2
2	intermediate progenitors	0.243509	0.00798935	0.111062	-3.79714	3.26859e-10	4.25145e-09	eef1a2
2	intermediate progenitors	0.245529	0.0705726	0.286062	-2.01915	3.30601e-10	4.29512e-09	pim1
2	intermediate progenitors	1.28994	0.711052	1.75288	-1.3017	3.32644e-10	4.31665e-09	shfm1
2	intermediate progenitors	0.189654	0.0719041	0.253319	-1.81681	3.33072e-10	4.31719e-09	maea
2	intermediate progenitors	0.0541729	0.00798935	0.0776549	-3.28093	3.34031e-10	4.3246e-09	fam136a
2	intermediate progenitors	0.0283554	0.00399467	0.0550885	-3.7856	3.45029e-10	4.46182e-09	msh2
2	intermediate progenitors	0.107418	0.0332889	0.154425	-2.21379	3.52447e-10	4.55247e-09	wbp11
2	intermediate progenitors	1.23809	0.699068	1.70642	-1.28746	3.53224e-10	4.55724e-09	u2af2
2	intermediate progenitors	0.234613	0.139814	0.398009	-1.5093	3.55528e-10	4.58168e-09	rnaseh2c
2	intermediate progenitors	0.0220168	0.00399467	0.0553097	-3.79138	3.57599e-10	4.60306e-09	bub1
2	intermediate progenitors	0.299583	0.149134	0.44115	-1.56466	3.59785e-10	4.62587e-09	smc1a
2	intermediate progenitors	0.498441	0.370173	0.945133	-1.35232	3.63503e-10	4.6683e-09	flna
2	intermediate progenitors	0.0950695	0.0159787	0.11969	-2.90508	3.63959e-10	4.66879e-09	far1
2	intermediate progenitors	0.0505419	0	0.0504425	N/A	3.69888e-10	4.7394e-09	nceh1
2	intermediate progenitors	0.0249549	0.00399467	0.055531	-3.79714	3.76799e-10	4.82242e-09	fen1
2	intermediate progenitors	0.196417	0.0892144	0.289381	-1.69762	3.85227e-10	4.92464e-09	znf207
2	intermediate progenitors	0.376312	0.20506	0.561283	-1.45268	3.86741e-10	4.93835e-09	fkbp2
2	intermediate progenitors	0.0582364	0.00133156	0.0716814	-5.75041	3.87613e-10	4.94384e-09	rgs1
2	intermediate progenitors	0.0480997	0.0199734	0.103319	-2.37095	3.91098e-10	4.9826e-09	psme2
2	intermediate progenitors	0.150057	0.00266312	0.159735	-5.90642	3.96716e-10	5.04841e-09	tf
2	intermediate progenitors	1.9712	0.832224	2.16704	-1.38068	4.06412e-10	5.16591e-09	ncam1
2	intermediate progenitors	0.436777	0.0958722	0.42854	-2.16025	4.07812e-10	5.17782e-09	acly
2	intermediate progenitors	0.772608	0.398136	1.02434	-1.36336	4.10992e-10	5.21227e-09	tceb1
2	intermediate progenitors	0.216674	0.0479361	0.219027	-2.19192	4.1926e-10	5.3111e-09	st3gal2.1
2	intermediate progenitors	0.603765	0.330226	0.850885	-1.36551	4.22157e-10	5.34174e-09	psmb2
2	intermediate progenitors	0.0518551	0.0173103	0.0955752	-2.46501	4.23519e-10	5.35291e-09	dph3
2	intermediate progenitors	0.150205	0.0665779	0.234513	-1.81655	4.26132e-10	5.37986e-09	gspt1
2	intermediate progenitors	0.115228	0.0266312	0.13385	-2.32943	4.26714e-10	5.38112e-09	camlg
2	intermediate progenitors	0.140208	0.0426099	0.180973	-2.08652	4.31373e-10	5.43375e-09	nucb1
2	intermediate progenitors	0.0971087	0.0492676	0.178097	-1.85395	4.34204e-10	5.46325e-09	rfc4
2	intermediate progenitors	0.151347	0.0878828	0.281637	-1.68018	4.38818e-10	5.51509e-09	lima1
2	intermediate progenitors	0.0819149	0.0199734	0.111504	-2.48095	4.52456e-10	5.6801e-09	sec23b
2	intermediate progenitors	0.109562	0.0292943	0.154204	-2.39615	4.58132e-10	5.7449e-09	ldlr
2	intermediate progenitors	0.149927	0.0146471	0.139823	-3.25491	4.69932e-10	5.88627e-09	Xetrov90020434m.g
2	intermediate progenitors	0.0396922	0.00133156	0.0533186	-5.32345	5.13245e-10	6.4216e-09	mef2c
2	intermediate progenitors	0.137521	0.0532623	0.199115	-1.90242	5.14888e-10	6.43495e-09	arl10b
2	intermediate progenitors	0.0148189	0	0.0380531	N/A	5.16525e-10	6.44819e-09	ncaph
2	intermediate progenitors	0.0983343	0.0252996	0.126991	-2.32754	5.33212e-10	6.64908e-09	srp9
2	intermediate progenitors	0.0681363	0.0319574	0.134735	-2.0759	5.45004e-10	6.78855e-09	itpa
2	intermediate progenitors	0.556391	0.302264	0.77677	-1.36168	5.52307e-10	6.87185e-09	ubl5
2	intermediate progenitors	0.181991	0.0545939	0.23208	-2.08781	5.57335e-10	6.9267e-09	hnrnpul2
2	intermediate progenitors	0.0228416	0	0.0480088	N/A	5.58259e-10	6.93048e-09	kifc1
2	intermediate progenitors	0.068655	0.0173103	0.107522	-2.63493	5.61876e-10	6.96763e-09	blmh
2	intermediate progenitors	0.70741	0.308921	0.847566	-1.45609	5.69063e-10	7.04893e-09	slc3a2
2	intermediate progenitors	0.183922	0.0745672	0.255088	-1.77438	5.92889e-10	7.33594e-09	tm9sf3
2	intermediate progenitors	0.0870259	0.011984	0.0913717	-2.93064	6.00321e-10	7.41968e-09	dlgap4
2	intermediate progenitors	0.0693111	0.0133156	0.106637	-3.00152	6.0265e-10	7.44023e-09	cndp2
2	intermediate progenitors	0.264263	0.122503	0.367699	-1.5857	6.03617e-10	7.44394e-09	taf13
2	intermediate progenitors	0.0782862	0	0.0570796	N/A	6.04811e-10	7.45045e-09	scn2a
2	intermediate progenitors	0.143476	0.00133156	0.0643805	-5.59544	6.16178e-10	7.58211e-09	syt7
2	intermediate progenitors	3.15555	4.75366	3.55996	0.41718	6.26362e-10	7.69895e-09	sds
2	intermediate progenitors	0.28345	0.0625832	0.247345	-1.98268	6.34351e-10	7.78857e-09	cystm1
2	intermediate progenitors	0.0600408	0.00798935	0.105752	-3.72647	6.48567e-10	7.95437e-09	aldh1a3
2	intermediate progenitors	0.111979	0.0359521	0.158628	-2.1415	6.54188e-10	8.01452e-09	yipf5
2	intermediate progenitors	0.087623	0.00133156	0.182743	-7.10056	6.6425e-10	8.12888e-09	slc2a2
2	intermediate progenitors	0.102349	0.00133156	0.0668142	-5.64897	6.69904e-10	8.1891e-09	cldn19
2	intermediate progenitors	0.0162313	0	0.0369469	N/A	6.74217e-10	8.23281e-09	depdc1
2	intermediate progenitors	0.249096	0.115846	0.375442	-1.69639	7.02278e-10	8.5661e-09	rad21
2	intermediate progenitors	0.239337	0.0359521	0.184513	-2.35958	7.13049e-10	8.688e-09	bsn
2	intermediate progenitors	0.265042	0.122503	0.366814	-1.58223	7.15668e-10	8.71041e-09	h2afy2
2	intermediate progenitors	0.951882	0.416778	1.09425	-1.39259	7.19566e-10	8.74833e-09	dync1i2
2	intermediate progenitors	0.168897	0.069241	0.237389	-1.77756	7.30348e-10	8.86976e-09	tfg
2	intermediate progenitors	0.087077	0.00133156	0.0524336	-5.29931	7.31397e-10	8.87285e-09	LOC105947438
2	intermediate progenitors	0.569406	0.278296	0.736726	-1.40451	7.55542e-10	9.15583e-09	ndufa13
2	intermediate progenitors	0.178873	0.0133156	0.108407	-3.02527	7.59966e-10	9.19946e-09	adgrl1
2	intermediate progenitors	0.286933	0.143808	0.402876	-1.48619	7.61585e-10	9.20908e-09	LOC101733658
2	intermediate progenitors	0.223568	0.0918775	0.309513	-1.75222	7.72641e-10	9.33267e-09	eif4e
2	intermediate progenitors	0.373865	0.20506	0.55708	-1.44184	7.89412e-10	9.52495e-09	abce1
2	intermediate progenitors	0.260107	0.069241	0.277212	-2.00129	7.9935e-10	9.63445e-09	actr1a
2	intermediate progenitors	0.223188	0.0972037	0.325442	-1.74332	8.05772e-10	9.70139e-09	vmp1
2	intermediate progenitors	0.156734	0.069241	0.233407	-1.75315	8.06911e-10	9.70464e-09	cope
2	intermediate progenitors	0.0747619	0.00399467	0.0714602	-4.16099	8.4469e-10	1.01481e-08	myo5a
2	intermediate progenitors	0.118868	0.0226365	0.131858	-2.54227	8.47212e-10	1.01675e-08	sdf4
2	intermediate progenitors	0.254856	0.0173103	0.150664	-3.12163	8.61403e-10	1.03267e-08	iglon5
2	intermediate progenitors	0.127486	0.0199734	0.14469	-2.85682	8.6337e-10	1.03392e-08	lrpprc
2	intermediate progenitors	1.83642	0.980027	2.36792	-1.27273	8.7169e-10	1.04276e-08	ddx5
2	intermediate progenitors	0.177215	0.0785619	0.268805	-1.77466	8.74814e-10	1.04538e-08	rnaset2
2	intermediate progenitors	0.154422	0.0612517	0.218584	-1.83537	8.82351e-10	1.05326e-08	adrm1
2	intermediate progenitors	0.141939	0.0213049	0.135841	-2.67266	8.8415e-10	1.05428e-08	crem
2	intermediate progenitors	1.11864	0.386152	1.11925	-1.53529	8.94541e-10	1.06553e-08	atp1b1
2	intermediate progenitors	0.0827685	0.00532623	0.0716814	-3.75041	9.07381e-10	1.07968e-08	pcdh9
2	intermediate progenitors	0.0623317	0.00266312	0.0816372	-4.93804	9.08515e-10	1.07988e-08	rgs5
2	intermediate progenitors	0.814657	0.246338	0.785841	-1.6736	9.09945e-10	1.08043e-08	cltc
2	intermediate progenitors	0.0734515	0.0346205	0.138717	-2.00244	9.1226e-10	1.08203e-08	sdf2l1
2	intermediate progenitors	0.0832354	0.00932091	0.0847345	-3.18441	9.16609e-10	1.08603e-08	alad
2	intermediate progenitors	0.171898	0.0213049	0.128982	-2.59791	9.22528e-10	1.09189e-08	atp6v1e1
2	intermediate progenitors	0.0608612	0.0252996	0.115044	-2.185	9.23701e-10	1.09212e-08	fzd2
2	intermediate progenitors	0.358086	0.0945406	0.34292	-1.85887	9.36964e-10	1.10663e-08	wasf1
2	intermediate progenitors	0.0294635	0.00266312	0.05	-4.23074	9.42098e-10	1.11152e-08	emilin1
2	intermediate progenitors	0.71053	0.443409	1.08407	-1.28975	9.4333e-10	1.1118e-08	hnrnph3
2	intermediate progenitors	0.173784	0	0.0738938	N/A	9.46727e-10	1.11462e-08	cbln2
2	intermediate progenitors	0.193995	0.0399467	0.192035	-2.26522	9.479e-10	1.11483e-08	azin2
2	intermediate progenitors	0.116793	0.00133156	0.0628319	-5.56031	9.61457e-10	1.12959e-08	LOC108648053
2	intermediate progenitors	0.0422718	0.00399467	0.060177	-3.91306	9.67774e-10	1.13581e-08	LOC100492579
2	intermediate progenitors	0.0635831	0.0146471	0.0964602	-2.71931	9.74136e-10	1.14208e-08	phgdh
2	intermediate progenitors	0.142275	0.0519308	0.19823	-1.93251	9.75315e-10	1.14226e-08	cluh
2	intermediate progenitors	0.400397	0.213049	0.56615	-1.41	9.77127e-10	1.14319e-08	nono
2	intermediate progenitors	0.12921	0.00133156	0.0767699	-5.84935	9.91029e-10	1.15824e-08	emb
2	intermediate progenitors	0.0777558	0.0186418	0.118363	-2.6666	9.9595e-10	1.16277e-08	msmo1
2	intermediate progenitors	0.0713881	0.0213049	0.109956	-2.36766	9.99731e-10	1.16597e-08	olfml2a
2	intermediate progenitors	0.656073	0.424767	1.05376	-1.3108	1.01839e-09	1.1865e-08	celf1
2	intermediate progenitors	0.0229546	0	0.0603982	N/A	1.03792e-09	1.20799e-08	cdh5
2	intermediate progenitors	0.113809	0.0332889	0.151327	-2.18456	1.04686e-09	1.21712e-08	crcp
2	intermediate progenitors	0.633705	0.3502	0.890487	-1.34642	1.05782e-09	1.22859e-08	atp5f1
2	intermediate progenitors	0.0315535	0.00665779	0.0619469	-3.21792	1.06753e-09	1.23858e-08	LOC100488577
2	intermediate progenitors	0.11539	0.00133156	0.0681416	-5.67735	1.07524e-09	1.24623e-08	abcg4
2	intermediate progenitors	0.0246442	0.00532623	0.0577434	-3.43847	1.07993e-09	1.25037e-08	LOC733753
2	intermediate progenitors	0.0732385	0.023968	0.118805	-2.30942	1.09412e-09	1.26549e-08	usp14
2	intermediate progenitors	0.11019	0.00133156	0.0608407	-5.51385	1.0996e-09	1.2705e-08	cacng2
2	intermediate progenitors	0.0155528	0	0.0367257	N/A	1.1248e-09	1.29829e-08	fam72a
2	intermediate progenitors	0.0491721	0.00932091	0.0772124	-3.05029	1.13041e-09	1.30341e-08	g0s2
2	intermediate progenitors	0.314901	0.11984	0.368805	-1.62175	1.13398e-09	1.30618e-08	ap3d1
2	intermediate progenitors	0.213199	0.12783	0.364823	-1.51298	1.15348e-09	1.32727e-08	timm13
2	intermediate progenitors	0.0300328	0.00665779	0.0617257	-3.21276	1.15925e-09	1.33254e-08	mcph1
2	intermediate progenitors	0.023688	0.00133156	0.0429204	-5.01047	1.16925e-09	1.34265e-08	fam64a
2	intermediate progenitors	0.0861623	0.023968	0.124115	-2.37249	1.17816e-09	1.3515e-08	naa10
2	intermediate progenitors	0.0736981	0.0186418	0.111947	-2.5862	1.18027e-09	1.35253e-08	ccdc167
2	intermediate progenitors	0.042962	0	0.0455752	N/A	1.20259e-09	1.37669e-08	neurod1
2	intermediate progenitors	0.579854	0.107856	0.442257	-2.03577	1.21542e-09	1.38996e-08	atp2b2
2	intermediate progenitors	0.0986512	0.00798935	0.0838496	-3.39165	1.22458e-09	1.399e-08	gng2
2	intermediate progenitors	2.36479	1.21571	2.88894	-1.24874	1.23668e-09	1.41138e-08	ywhae
2	intermediate progenitors	1.57142	0.994674	2.32566	-1.22535	1.24053e-09	1.41433e-08	set
2	intermediate progenitors	0.0354935	0	0.0455752	N/A	1.24436e-09	1.41725e-08	fermt3
2	intermediate progenitors	2.71708	1.28762	3.12832	-1.28068	1.26397e-09	1.43812e-08	cox6c
2	intermediate progenitors	0.618288	0.298269	0.779204	-1.38539	1.28462e-09	1.46013e-08	ppp2r2a
2	intermediate progenitors	0.0794472	0.00399467	0.0665929	-4.05922	1.2865e-09	1.46078e-08	col13a1
2	intermediate progenitors	0.0387805	0.00932091	0.0699115	-2.90699	1.31246e-09	1.48874e-08	pola2
2	intermediate progenitors	0.266328	0.0825566	0.307301	-1.8962	1.33747e-09	1.51557e-08	arpc1a
2	intermediate progenitors	0.0619495	0.0199734	0.103761	-2.37712	1.34418e-09	1.52163e-08	LOC100494719
2	intermediate progenitors	0.176701	0.109188	0.315708	-1.53178	1.38074e-09	1.56144e-08	utp3
2	intermediate progenitors	1.96664	1.34221	3.08695	-1.20157	1.39559e-09	1.57663e-08	ran
2	intermediate progenitors	0.118777	0	0.0533186	N/A	1.42752e-09	1.61107e-08	LOC100497714
2	intermediate progenitors	0.22939	0.0745672	0.26969	-1.85469	1.45098e-09	1.63591e-08	jund
2	intermediate progenitors	0.209699	0.0998668	0.30177	-1.59537	1.4721e-09	1.65805e-08	smarcc1
2	intermediate progenitors	0.087099	0.0213049	0.121681	-2.51385	1.47941e-09	1.6646e-08	trap1
2	intermediate progenitors	0.0157686	0.00133156	0.0420354	-4.98042	1.50738e-09	1.69436e-08	plk1
2	intermediate progenitors	0.124112	0.0106525	0.103097	-3.27475	1.51282e-09	1.69877e-08	sh3pxd2a
2	intermediate progenitors	0.276609	0.0213049	0.144469	-2.7615	1.52779e-09	1.71386e-08	camk2b
2	intermediate progenitors	0.0862287	0	0.0517699	N/A	1.53486e-09	1.72006e-08	LOC100489231
2	intermediate progenitors	0.300014	0.121172	0.361726	-1.57784	1.5924e-09	1.78276e-08	fis1
2	intermediate progenitors	0.0962137	0.0372836	0.15885	-2.09105	1.63251e-09	1.82582e-08	mrto4
2	intermediate progenitors	0.0966208	0.0133156	0.10708	-3.0075	1.63852e-09	1.83072e-08	asns
2	intermediate progenitors	0.307252	0.14514	0.428982	-1.56347	1.6415e-09	1.83222e-08	cwc15
2	intermediate progenitors	0.177205	0.00532623	0.0986726	-4.21146	1.65713e-09	1.84782e-08	ptprn2
2	intermediate progenitors	0.0943069	0.00133156	0.0570796	-5.42179	1.67625e-09	1.86727e-08	diras2
2	intermediate progenitors	0.159566	0.069241	0.238053	-1.78158	1.71344e-09	1.9068e-08	srsf10
2	intermediate progenitors	0.242732	0.0865513	0.285841	-1.72358	1.71875e-09	1.9108e-08	anapc13.1
2	intermediate progenitors	0.0929182	0.0426099	0.156416	-1.87613	1.75038e-09	1.94404e-08	taf9b
2	intermediate progenitors	0.168786	0.057257	0.225664	-1.97865	1.78282e-09	1.9781e-08	gpr37
2	intermediate progenitors	0.459542	0.229028	0.613717	-1.42205	1.79674e-09	1.99157e-08	slirp
2	intermediate progenitors	0.742914	0.519308	1.25553	-1.27364	1.80185e-09	1.99525e-08	ctnnb1
2	intermediate progenitors	0.139305	0.0279627	0.148009	-2.40411	1.82602e-09	2.02001e-08	cbx4
2	intermediate progenitors	0.0309742	0.069241	0.0272124	1.34736	1.83035e-09	2.0228e-08	adamtsl1
2	intermediate progenitors	0.671466	0.00399467	0.258407	-6.01542	1.86223e-09	2.056e-08	sncg
2	intermediate progenitors	0.0683562	0.0319574	0.134071	-2.06877	1.87795e-09	2.07131e-08	pdia4
2	intermediate progenitors	0.195183	0.057257	0.22323	-1.96301	1.99393e-09	2.19706e-08	pip4k2a
2	intermediate progenitors	0.0492463	0.00532623	0.0721239	-3.75929	2.02001e-09	2.22361e-08	neurog1
2	intermediate progenitors	0.217107	0.0652463	0.246018	-1.91479	2.02708e-09	2.22919e-08	ifrd1
2	intermediate progenitors	3.20463	1.22636	3.21659	-1.39115	2.05897e-09	2.26204e-08	calm1
2	intermediate progenitors	0.241342	0.023968	0.187168	-2.96515	2.0695e-09	2.27137e-08	rgs4
2	intermediate progenitors	0.0962182	0.0226365	0.121681	-2.42639	2.10314e-09	2.30603e-08	larp4
2	intermediate progenitors	0.280043	0.138482	0.39469	-1.51102	2.13598e-09	2.33973e-08	mrpl14
2	intermediate progenitors	0.1626	0.0106525	0.0995575	-3.22434	2.15647e-09	2.35986e-08	dnajc6
2	intermediate progenitors	0.100508	0.0146471	0.103761	-2.82457	2.1785e-09	2.38164e-08	letm1
2	intermediate progenitors	0.493509	0.149134	0.507965	-1.76811	2.1817e-09	2.38281e-08	stau1
2	intermediate progenitors	0.172872	0.0306258	0.161504	-2.39875	2.23194e-09	2.4353e-08	ugcg
2	intermediate progenitors	0.547139	0.259654	0.678982	-1.38678	2.24047e-09	2.44223e-08	pdcd5
2	intermediate progenitors	0.102655	0.045273	0.167035	-1.88343	2.38392e-09	2.59605e-08	ppp4r2
2	intermediate progenitors	0.081127	0	0.0526549	N/A	2.38762e-09	2.59755e-08	c16orf45
2	intermediate progenitors	0.116566	0.057257	0.193363	-1.75579	2.3936e-09	2.60152e-08	cab39l
2	intermediate progenitors	0.153725	0.0426099	0.175442	-2.04174	2.40169e-09	2.60778e-08	dctn2
2	intermediate progenitors	0.139594	0.0226365	0.12854	-2.50549	2.42813e-09	2.63394e-08	st6gal2
2	intermediate progenitors	0.290557	0.149134	0.415044	-1.47665	2.44563e-09	2.65034e-08	atp6v0e1
2	intermediate progenitors	1.49097	1.01997	2.32898	-1.19117	2.45402e-09	2.65686e-08	snrpb
2	intermediate progenitors	0.0638406	0	0.0473451	N/A	2.46844e-09	2.66988e-08	reep2
2	intermediate progenitors	0.0548025	0.0146471	0.0988938	-2.75526	2.47407e-09	2.67338e-08	whsc1
2	intermediate progenitors	0.246096	0.0426099	0.207743	-2.28554	2.4934e-09	2.69167e-08	apba2
2	intermediate progenitors	0.0504255	0.00665779	0.0738938	-3.47234	2.50522e-09	2.70182e-08	hsph1
2	intermediate progenitors	0.137566	0.0332889	0.17146	-2.36476	2.51847e-09	2.71349e-08	mat2a
2	intermediate progenitors	0.258744	0.155792	0.436504	-1.48637	2.56372e-09	2.75958e-08	btg3
2	intermediate progenitors	0.177048	0.0399467	0.176106	-2.1403	2.58523e-09	2.78006e-08	gmpr2
2	intermediate progenitors	0.087426	0.0412783	0.153319	-1.89308	2.62489e-09	2.81999e-08	pcnt
2	intermediate progenitors	0.228268	0.0998668	0.307743	-1.62365	2.63083e-09	2.82365e-08	mrps21
2	intermediate progenitors	0.329659	0.117177	0.351327	-1.58413	2.63909e-09	2.82981e-08	mxra7
2	intermediate progenitors	2.094	1.38615	3.13407	-1.17695	2.64957e-09	2.83832e-08	ssr4
2	intermediate progenitors	0.0943392	0.0266312	0.136504	-2.35776	2.71821e-09	2.90905e-08	tmem263
2	intermediate progenitors	1.12563	0.415446	1.12279	-1.43435	2.80916e-09	3.00352e-08	amd1
2	intermediate progenitors	0.0812842	0.0346205	0.143363	-2.04997	2.81887e-09	3.01101e-08	cxcr4
2	intermediate progenitors	0.0638317	0.00665779	0.0730088	-3.45496	2.83333e-09	3.02358e-08	ap1ar
2	intermediate progenitors	0.125722	0.0412783	0.163938	-1.9897	2.83612e-09	3.02366e-08	fkbp4
2	intermediate progenitors	0.0395285	0.00133156	0.0524336	-5.29931	2.8533e-09	3.03907e-08	alox5ap
2	intermediate progenitors	0.144815	0.057257	0.208186	-1.86235	2.8901e-09	3.07535e-08	stip1
2	intermediate progenitors	0.0959208	0.00133156	0.0568584	-5.41619	2.92895e-09	3.11372e-08	gabbr2
2	intermediate progenitors	0.587482	0.133156	0.48208	-1.85616	2.96236e-09	3.14624e-08	dpysl2
2	intermediate progenitors	0.254286	0.0985353	0.321903	-1.70791	2.99715e-09	3.18017e-08	uqcrc2
2	intermediate progenitors	0.0244457	0.00399467	0.0517699	-3.69596	3.04273e-09	3.22546e-08	cdt1
2	intermediate progenitors	0.134632	0.00399467	0.0754425	-4.23923	3.06651e-09	3.24759e-08	ctbp2.1
2	intermediate progenitors	0.056879	0.00532623	0.0639381	-3.58549	3.09117e-09	3.27061e-08	ppp1r1b
2	intermediate progenitors	0.493521	0.302264	0.763496	-1.33681	3.10023e-09	3.27709e-08	polr2k
2	intermediate progenitors	0.502759	0.294274	0.731195	-1.31309	3.10386e-09	3.27783e-08	med19
2	intermediate progenitors	0.0135093	0	0.034292	N/A	3.12474e-09	3.29676e-08	ncapg2
2	intermediate progenitors	0.64568	0.98269	0.696681	0.496237	3.13638e-09	3.30592e-08	crabp2
2	intermediate progenitors	0.334476	0.10253	0.359735	-1.81089	3.17939e-09	3.3481e-08	ap2b1
2	intermediate progenitors	0.751052	0.40213	0.989602	-1.29918	3.25664e-09	3.42622e-08	ndufa6
2	intermediate progenitors	0.197859	0.0532623	0.222124	-2.06018	3.30621e-09	3.4751e-08	dync1li1
2	intermediate progenitors	0.4317	0.194407	0.536062	-1.46332	3.34365e-09	3.51114e-08	c6orf62
2	intermediate progenitors	0.0620937	0.00133156	0.0517699	-5.28093	3.3919e-09	3.55847e-08	prlr
2	intermediate progenitors	0.106916	0.0279627	0.135619	-2.27799	3.42444e-09	3.58923e-08	efhd1
2	intermediate progenitors	0.112611	0.0559254	0.187611	-1.74617	3.45092e-09	3.6136e-08	gtf2f1
2	intermediate progenitors	0.0310158	0.00133156	0.0548673	-5.36476	3.45767e-09	3.61728e-08	ch25h
2	intermediate progenitors	0.126559	0.0399467	0.156195	-1.9672	3.55232e-09	3.71282e-08	gtf2b
2	intermediate progenitors	0.943481	0.149134	0.582301	-1.96515	3.57621e-09	3.73429e-08	cpeb2
2	intermediate progenitors	0.519413	0.332889	0.811062	-1.28477	3.61757e-09	3.77396e-08	snrpc
2	intermediate progenitors	0.265438	0.450067	0.319027	0.496462	3.63602e-09	3.78967e-08	agxt2
2	intermediate progenitors	0.108795	0.0439414	0.170354	-1.95488	3.65967e-09	3.81076e-08	smarcd1
2	intermediate progenitors	1.5598	0.925433	2.12987	-1.20256	3.77619e-09	3.92843e-08	atp5l
2	intermediate progenitors	1.64584	0.920107	2.1323	-1.21254	3.80788e-09	3.95771e-08	atp5j
2	intermediate progenitors	0.156282	0.0466045	0.192257	-2.04449	3.8335e-09	3.98064e-08	gpd1l
2	intermediate progenitors	0.0977072	0.00932091	0.0882743	-3.24345	3.8487e-09	3.99271e-08	shtn1
2	intermediate progenitors	0.16538	0.0599201	0.225221	-1.91023	3.87601e-09	4.01731e-08	smad1
2	intermediate progenitors	0.0829781	0.0319574	0.131416	-2.03992	3.88811e-09	4.02612e-08	ccdc58
2	intermediate progenitors	0.179229	0.0892144	0.278761	-1.64368	3.92684e-09	4.06246e-08	kdelr1
2	intermediate progenitors	1.17195	0.621838	1.47788	-1.24892	3.98528e-09	4.1191e-08	atp5h
2	intermediate progenitors	12.2873	8.34487	18.3064	-1.13339	4.0124e-09	4.1433e-08	ybx1
2	intermediate progenitors	0.0808517	0.0359521	0.138496	-1.94569	4.02007e-09	4.14739e-08	dpm1
2	intermediate progenitors	0.0661062	0.0266312	0.114823	-2.10822	4.0551e-09	4.17967e-08	ash2l
2	intermediate progenitors	0.0701144	0.011984	0.0924779	-2.948	4.0781e-09	4.19951e-08	tbc1d14
2	intermediate progenitors	0.0241117	0.00266312	0.0672566	-4.65849	4.12384e-09	4.24269e-08	cav1
2	intermediate progenitors	0.129332	0.0252996	0.129646	-2.35739	4.29917e-09	4.419e-08	rap1gds1
2	intermediate progenitors	0.0717238	0	0.0466814	N/A	4.31493e-09	4.43113e-08	dusp8
2	intermediate progenitors	0.0851574	0.0186418	0.109292	-2.55157	4.38896e-09	4.50301e-08	wars
2	intermediate progenitors	0.12954	0.0199734	0.120796	-2.59643	4.49621e-09	4.60882e-08	clip2
2	intermediate progenitors	0.0302173	0	0.0393805	N/A	4.50391e-09	4.61248e-08	abcb1
2	intermediate progenitors	0.44299	0.130493	0.401327	-1.62081	4.51196e-09	4.6165e-08	hdgfrp3
2	intermediate progenitors	0.108913	0.0492676	0.179646	-1.86644	4.52735e-09	4.62801e-08	srpk1
2	intermediate progenitors	0.642136	0.363515	0.885619	-1.28467	4.55955e-09	4.65666e-08	spcs1
2	intermediate progenitors	0.0354926	0	0.0449115	N/A	4.5805e-09	4.67378e-08	spi1
2	intermediate progenitors	0.0550418	0.12783	0.0716814	0.83455	4.64969e-09	4.74006e-08	ppp1r13l
2	intermediate progenitors	1.62224	0.928096	2.1323	-1.20007	4.67579e-09	4.76232e-08	ubc
2	intermediate progenitors	0.0327974	0	0.0674779	N/A	4.72285e-09	4.80586e-08	pmp2
2	intermediate progenitors	0.124496	0.0519308	0.190487	-1.87503	4.75084e-09	4.82995e-08	tomm40
2	intermediate progenitors	0.577276	0.0612517	0.372124	-2.60296	4.77111e-09	4.84615e-08	bcas1
2	intermediate progenitors	0.493976	0.268975	0.68208	-1.34247	4.86967e-09	4.94177e-08	psmc6
2	intermediate progenitors	1.37819	0.673768	2.04204	-1.59968	4.89414e-09	4.96209e-08	clu
2	intermediate progenitors	0.201761	0.0266312	0.144469	-2.43957	5.06376e-09	5.12941e-08	map6
2	intermediate progenitors	0.0291004	0	0.0736726	N/A	5.0788e-09	5.13999e-08	apold1
2	intermediate progenitors	0.497437	0.276964	0.717035	-1.37235	5.17041e-09	5.22796e-08	tmed7
2	intermediate progenitors	0.108908	0.0466045	0.167257	-1.84352	5.20014e-09	5.25327e-08	papss1
2	intermediate progenitors	0.0471552	0.0133156	0.079646	-2.58049	5.20899e-09	5.25746e-08	plcg1
2	intermediate progenitors	0.445288	0.171771	0.496018	-1.52991	5.38697e-09	5.43219e-08	gnb4
2	intermediate progenitors	0.0816552	0.0226365	0.113717	-2.32872	5.42565e-09	5.46626e-08	cul1
2	intermediate progenitors	0.039356	0.0106525	0.0707965	-2.73249	5.43333e-09	5.46907e-08	tbp
2	intermediate progenitors	0.155915	0.0426099	0.17677	-2.05261	5.47565e-09	5.5067e-08	arhgap35
2	intermediate progenitors	0.0789398	0.0199734	0.103319	-2.37095	5.50513e-09	5.53137e-08	serinc5
2	intermediate progenitors	0.0549952	0	0.0424779	N/A	5.62105e-09	5.64276e-08	dkk3
2	intermediate progenitors	0.339052	0.0133156	0.152212	-3.5149	5.79062e-09	5.80777e-08	nell2
2	intermediate progenitors	0.0377829	0	0.0382743	N/A	5.81693e-09	5.82893e-08	hsd17b6
2	intermediate progenitors	0.135393	0.0679095	0.213274	-1.65103	5.86482e-09	5.87165e-08	tmem33
2	intermediate progenitors	0.0762163	0.0199734	0.119469	-2.58049	5.89939e-09	5.90097e-08	wdr82
2	intermediate progenitors	0.0179604	0.00266312	0.044469	-4.06161	5.92432e-09	5.92061e-08	LOC100145144
2	intermediate progenitors	0.112527	0.0133156	0.103761	-2.96208	5.93945e-09	5.93042e-08	tub-like.2
2	intermediate progenitors	0.0774525	0	0.0690265	N/A	5.96345e-09	5.94907e-08	lep
2	intermediate progenitors	0.204563	0.107856	0.308407	-1.51573	6.0272e-09	6.00731e-08	polr2i
2	intermediate progenitors	0.0889887	0.0426099	0.152212	-1.83683	6.12272e-09	6.09707e-08	phax
2	intermediate progenitors	0.402387	0.20506	0.536283	-1.38695	6.1561e-09	6.12485e-08	kpna4
2	intermediate progenitors	0.0963855	0.0359521	0.151327	-2.07353	6.1628e-09	6.12607e-08	sf3b4
2	intermediate progenitors	0.0928574	0.00665779	0.115044	-4.111	6.20032e-09	6.15788e-08	lgals9c
2	intermediate progenitors	0.285055	0.069241	0.256637	-1.89003	6.23878e-09	6.19058e-08	cltb
2	intermediate progenitors	0.611559	0.327563	0.795133	-1.27942	6.28894e-09	6.23481e-08	pfdn4
2	intermediate progenitors	0.202923	0.118509	0.328761	-1.47205	6.32473e-09	6.26473e-08	nol7
2	intermediate progenitors	0.272743	0.11984	0.350664	-1.54898	6.35629e-09	6.29042e-08	dgcr2
2	intermediate progenitors	0.0790673	0.00133156	0.0506637	-5.24977	6.3836e-09	6.31185e-08	edil3
2	intermediate progenitors	0.115805	0.0146471	0.0986726	-2.75203	6.5778e-09	6.49812e-08	afap1
2	intermediate progenitors	0.177135	0.0905459	0.273673	-1.59573	6.6068e-09	6.521e-08	nfyc
2	intermediate progenitors	0.0781546	0.0412783	0.148009	-1.84223	6.63892e-09	6.54693e-08	tacc3
2	intermediate progenitors	0.0539437	0.00399467	0.0559735	-3.80859	6.67519e-09	6.57688e-08	rcor2
2	intermediate progenitors	0.0421174	0.00133156	0.049115	-5.20498	6.73994e-09	6.63483e-08	ptprc
2	intermediate progenitors	1.65426	1.27297	2.85022	-1.16288	6.89147e-09	6.77803e-08	gng5
2	intermediate progenitors	0.0322313	0	0.0349558	N/A	7.06727e-09	6.94482e-08	adgra2
2	intermediate progenitors	0.0994917	0.0346205	0.138496	-2.00014	7.1851e-09	7.0544e-08	col4a1
2	intermediate progenitors	0.0576483	0.00133156	0.045354	-5.09004	7.42159e-09	7.2802e-08	egfl8
2	intermediate progenitors	0.0697852	0.00266312	0.0557522	-4.38784	7.4708e-09	7.32204e-08	fam131a
2	intermediate progenitors	0.103939	0.00399467	0.0988938	-4.62973	7.56068e-09	7.40364e-08	spry3
2	intermediate progenitors	0.900679	0.482024	1.15619	-1.26221	7.62263e-09	7.45776e-08	myeov2
2	intermediate progenitors	0.34712	0.16245	0.455531	-1.48755	7.73552e-09	7.56159e-08	sec62
2	intermediate progenitors	0.038465	0	0.0415929	N/A	7.86472e-09	7.68117e-08	igsf10
2	intermediate progenitors	0.162603	0.0359521	0.163053	-2.1812	7.88438e-09	7.69364e-08	mapkapk3
2	intermediate progenitors	0.0490473	0.0106525	0.0789823	-2.89034	7.97885e-09	7.77903e-08	irf1
2	intermediate progenitors	0.329541	0.123835	0.393584	-1.66825	8.04326e-09	7.83499e-08	LOC100485835
2	intermediate progenitors	0.402665	0.227696	0.582301	-1.35465	8.13291e-09	7.91542e-08	laptm4a
2	intermediate progenitors	0.223054	0	0.0860619	N/A	8.14171e-09	7.91708e-08	pcsk1
2	intermediate progenitors	0.0148015	0	0.0376106	N/A	8.24584e-09	8.01137e-08	eng
2	intermediate progenitors	0.0493712	0	0.0400442	N/A	8.43227e-09	8.18539e-08	dynlt3
2	intermediate progenitors	0.129183	0.0705726	0.218584	-1.63101	8.44556e-09	8.19116e-08	arpp19
2	intermediate progenitors	0.197712	0.110519	0.31792	-1.52437	8.48532e-09	8.22259e-08	sae1
2	intermediate progenitors	0.0403447	0.0159787	0.0838496	-2.39165	8.4928e-09	8.2227e-08	LOC101732958
2	intermediate progenitors	0.0913965	0.00798935	0.0902655	-3.49802	8.55432e-09	8.2751e-08	dact1
2	intermediate progenitors	0.110977	0.023968	0.126549	-2.40051	8.64135e-09	8.35206e-08	ppp1r12c
2	intermediate progenitors	0.075695	0.00399467	0.0705752	-4.14301	8.71329e-09	8.41432e-08	sacs
2	intermediate progenitors	0.0187243	0.00266312	0.0440265	-4.04719	8.93692e-09	8.62282e-08	ect2
2	intermediate progenitors	0.221526	0.00266312	0.195796	-6.2001	8.95619e-09	8.63395e-08	chgb
2	intermediate progenitors	0.0381477	0	0.0442478	N/A	9.24007e-09	8.89994e-08	aifm3
2	intermediate progenitors	0.102351	0.0279627	0.141814	-2.34243	9.30525e-09	8.955e-08	fst
2	intermediate progenitors	0.0595929	0.00266312	0.049115	-4.20498	9.37324e-09	9.01267e-08	coro2b
2	intermediate progenitors	0.0359802	0.00266312	0.0519912	-4.28708	9.41099e-09	9.04119e-08	twist1
2	intermediate progenitors	0.146117	0.0665779	0.228097	-1.77653	9.4401e-09	9.06136e-08	slc16a1
2	intermediate progenitors	0.215417	0.109188	0.312611	-1.51756	9.53694e-09	9.14646e-08	mcl1
2	intermediate progenitors	0.0402091	0.00532623	0.0588496	-3.46584	9.65304e-09	9.24987e-08	timm50
2	intermediate progenitors	1.39015	0.818908	1.87765	-1.19716	9.69909e-09	9.28603e-08	atp5c1
2	intermediate progenitors	0.089786	0.0519308	0.171018	-1.71948	9.74761e-09	9.32449e-08	fkbp9
2	intermediate progenitors	0.0914947	0.0306258	0.130531	-2.09157	9.81731e-09	9.38313e-08	dnaja3
2	intermediate progenitors	0.0409104	0.00266312	0.0526549	-4.30538	9.86546e-09	9.42109e-08	LOC100490253
2	intermediate progenitors	0.235216	0.167776	0.43031	-1.35884	9.96096e-09	9.50417e-08	dnajc9
2	intermediate progenitors	0.500266	0.133156	0.442699	-1.73321	1.00652e-08	9.59545e-08	casp3
2	intermediate progenitors	0.108697	0.0479361	0.16969	-1.82372	1.02764e-08	9.78847e-08	c1d
2	intermediate progenitors	0.0500894	0	0.0511062	N/A	1.04406e-08	9.9364e-08	pdzrn4
2	intermediate progenitors	0.324471	0.130493	0.400221	-1.61683	1.05244e-08	1.00076e-07	lgmn
2	intermediate progenitors	0.101978	0.0479361	0.169248	-1.81995	1.05388e-08	1.00128e-07	mex3c
2	intermediate progenitors	0.405719	0.246338	0.626549	-1.34679	1.05894e-08	1.00523e-07	elof1
2	intermediate progenitors	0.25711	0.0292943	0.170575	-2.54172	1.07093e-08	1.01575e-07	atp6v1b2
2	intermediate progenitors	1.39172	0.604527	1.50885	-1.31957	1.07911e-08	1.02263e-07	gnb1
2	intermediate progenitors	0.383929	0.0665779	0.271239	-2.02645	1.09004e-08	1.03212e-07	nbea
2	intermediate progenitors	0.241377	0.0732357	0.243805	-1.73511	1.10659e-08	1.0469e-07	tmeff1
2	intermediate progenitors	0.0637058	0.0106525	0.0756637	-2.82841	1.1187e-08	1.05746e-07	pmepa1
2	intermediate progenitors	0.0503121	0.00665779	0.0646018	-3.27846	1.13185e-08	1.06899e-07	ppif
2	intermediate progenitors	0.324569	0.158455	0.432301	-1.44796	1.13897e-08	1.0748e-07	tsc22d1
2	intermediate progenitors	0.0395013	0.00399467	0.0535398	-3.74446	1.15843e-08	1.09225e-07	lars
2	intermediate progenitors	0.118967	0.0492676	0.170133	-1.78795	1.17854e-08	1.11027e-07	polr1d.2
2	intermediate progenitors	0.17447	0.0612517	0.214381	-1.80735	1.17962e-08	1.11036e-07	dhrs11
2	intermediate progenitors	0.0853079	0.00133156	0.0519912	-5.28708	1.18189e-08	1.11156e-07	unc13a
2	intermediate progenitors	0.121749	0.0492676	0.176991	-1.84496	1.19901e-08	1.12671e-07	vars
2	intermediate progenitors	0.232142	0.069241	0.238496	-1.78426	1.20535e-08	1.13171e-07	mtmr1
2	intermediate progenitors	0.0273429	0.00133156	0.0400442	-4.91041	1.20734e-08	1.13263e-07	pcolce
2	intermediate progenitors	0.212777	0.10253	0.29646	-1.53179	1.21161e-08	1.13568e-07	csnk2a2
2	intermediate progenitors	0.30833	0.105193	0.32677	-1.63524	1.22858e-08	1.15063e-07	hic2
2	intermediate progenitors	0.0171963	0.00133156	0.0376106	-4.81995	1.23935e-08	1.15974e-07	melk
2	intermediate progenitors	0.0939372	0	0.0446903	N/A	1.2454e-08	1.16442e-07	myt1l
2	intermediate progenitors	0.0832224	0.023968	0.112832	-2.23499	1.24854e-08	1.16638e-07	pcyt1b
2	intermediate progenitors	0.543073	0.0772304	0.324336	-2.07025	1.26174e-08	1.17773e-07	gphn
2	intermediate progenitors	0.0462078	0.011984	0.0807522	-2.75239	1.26401e-08	1.17886e-07	cdon
2	intermediate progenitors	0.116682	0.00266312	0.0663717	-4.63938	1.27136e-08	1.18473e-07	luzp2
2	intermediate progenitors	0.204973	0.0439414	0.179425	-2.02973	1.27393e-08	1.18613e-07	ccni2
2	intermediate progenitors	0.633222	0.359521	0.900664	-1.32491	1.29706e-08	1.20667e-07	npc2
2	intermediate progenitors	13.9147	8.25699	18.0938	-1.13181	1.3023e-08	1.21053e-07	actg1
2	intermediate progenitors	0.0699572	0.0173103	0.0942478	-2.44483	1.31432e-08	1.22069e-07	cxorf57
2	intermediate progenitors	0.0990644	0.057257	0.185177	-1.69338	1.32615e-08	1.23066e-07	mfap2
2	intermediate progenitors	0.130363	0.0186418	0.116593	-2.64487	1.33735e-08	1.24001e-07	xpr1
2	intermediate progenitors	0.122453	0.0426099	0.159956	-1.90841	1.347e-08	1.24793e-07	cops3
2	intermediate progenitors	0.0404706	0	0.0369469	N/A	1.35065e-08	1.25027e-07	add2
2	intermediate progenitors	0.396113	0.235686	0.589159	-1.32179	1.37499e-08	1.27176e-07	col5a2
2	intermediate progenitors	0.0798187	0.00133156	0.0548673	-5.36476	1.37828e-08	1.27374e-07	naca
2	intermediate progenitors	0.399322	0.238349	0.589602	-1.30667	1.40111e-08	1.29376e-07	znf706.2
2	intermediate progenitors	0.108083	0.00133156	0.0515487	-5.27475	1.4088e-08	1.2998e-07	pdzd4
2	intermediate progenitors	0.300869	0.197071	0.493363	-1.32394	1.41582e-08	1.3052e-07	sf3a1
2	intermediate progenitors	0.525068	0.332889	0.785841	-1.23919	1.43038e-08	1.31753e-07	rhoa.2
2	intermediate progenitors	0.155509	0.0852197	0.253982	-1.57547	1.43951e-08	1.32485e-07	rps6kb1
2	intermediate progenitors	0.113304	0.0346205	0.141814	-2.0343	1.44392e-08	1.32781e-07	cab39
2	intermediate progenitors	0.0459031	0	0.0480088	N/A	1.46108e-08	1.34248e-07	mfap4
2	intermediate progenitors	0.0117373	0	0.0316372	N/A	1.48722e-08	1.36539e-07	LOC779553
2	intermediate progenitors	0.0991692	0.0186418	0.107522	-2.52802	1.49087e-08	1.36761e-07	tsc22d3
2	intermediate progenitors	0.46511	0.241012	0.613274	-1.34743	1.49382e-08	1.36919e-07	ndufv2
2	intermediate progenitors	0.16726	0.0852197	0.25708	-1.59296	1.5023e-08	1.37583e-07	tra2b
2	intermediate progenitors	0.111185	0.0412783	0.155752	-1.9158	1.52745e-08	1.39772e-07	gtf2f2
2	intermediate progenitors	0.126495	0.00266312	0.0681416	-4.67735	1.52966e-08	1.3986e-07	srrm3
2	intermediate progenitors	0.405417	0.60719	0.451327	0.427975	1.53656e-08	1.40376e-07	gcat
2	intermediate progenitors	0.403979	0.141145	0.411726	-1.5445	1.53885e-08	1.4047e-07	btrc
2	intermediate progenitors	1.09373	0.818908	1.89071	-1.20715	1.54177e-08	1.40622e-07	cd9
2	intermediate progenitors	0.432459	0.272969	0.66792	-1.29094	1.54438e-08	1.40746e-07	smim15
2	intermediate progenitors	0.368986	0.177097	0.464823	-1.39214	1.54703e-08	1.40872e-07	sec11c
2	intermediate progenitors	0.128651	0.0412783	0.163717	-1.98775	1.57041e-08	1.42884e-07	sucla2
2	intermediate progenitors	0.0846557	0.0266312	0.127655	-2.26106	1.60807e-08	1.46192e-07	LOC101732341
2	intermediate progenitors	0.201111	0.0985353	0.284956	-1.53203	1.61429e-08	1.46638e-07	eif3c
2	intermediate progenitors	0.0475644	0.0133156	0.0831858	-2.64322	1.63718e-08	1.48596e-07	uqcc2
2	intermediate progenitors	0.150821	0.0719041	0.219912	-1.61278	1.63878e-08	1.48621e-07	tmem126a
2	intermediate progenitors	0.100273	0.0798935	0.23208	-1.53847	1.6863e-08	1.52806e-07	nme5
2	intermediate progenitors	0.162282	0.0719041	0.226549	-1.65567	1.69661e-08	1.53616e-07	psmc2
2	intermediate progenitors	0.579025	0.348868	0.824779	-1.24133	1.70707e-08	1.54438e-07	ubxn1
2	intermediate progenitors	0.178013	0.0785619	0.248673	-1.66235	1.70866e-08	1.54457e-07	trappc5
2	intermediate progenitors	0.163391	0.0852197	0.261947	-1.62002	1.72533e-08	1.55838e-07	nop2
2	intermediate progenitors	0.701891	0.416778	0.975885	-1.22743	1.75381e-08	1.58282e-07	pdap1
2	intermediate progenitors	0.0152695	0.00133156	0.0367257	-4.7856	1.7555e-08	1.58307e-07	cdc45
2	intermediate progenitors	0.272289	0.069241	0.243584	-1.81472	1.76599e-08	1.59124e-07	sdc3
2	intermediate progenitors	0.222616	0.0359521	0.165708	-2.2045	1.77789e-08	1.60067e-07	hk1
2	intermediate progenitors	0.182065	0.081225	0.241593	-1.57258	1.7882e-08	1.60866e-07	mrpl51
2	intermediate progenitors	0.1483	0.0505992	0.180752	-1.83683	1.84053e-08	1.6544e-07	ccdc134
2	intermediate progenitors	0.0191044	0.00266312	0.0431416	-4.01789	1.85174e-08	1.66315e-07	rcn3
2	intermediate progenitors	0.0298215	0.0106525	0.0665929	-2.64418	1.85586e-08	1.6655e-07	ncapd2
2	intermediate progenitors	0.327744	0.170439	0.445133	-1.38498	1.87964e-08	1.6855e-07	c6h8orf59
2	intermediate progenitors	0.0661998	0.0199734	0.0971239	-2.28175	1.88366e-08	1.68774e-07	LOC108648949
2	intermediate progenitors	0.143073	0.0559254	0.199336	-1.83363	1.89327e-08	1.69499e-07	mrpl43
2	intermediate progenitors	0.0504746	0.00798935	0.0654867	-3.03505	1.92608e-08	1.72298e-07	chchd5
2	intermediate progenitors	0.355697	0.18775	0.484735	-1.36838	1.9301e-08	1.7252e-07	ndufb6
2	intermediate progenitors	0.049306	0.00133156	0.0533186	-5.32345	1.94329e-08	1.73561e-07	olig1
2	intermediate progenitors	0.0330301	0.00133156	0.0400442	-4.91041	1.94944e-08	1.73971e-07	acy1.1
2	intermediate progenitors	0.20182	0.0199734	0.129204	-2.6935	1.9682e-08	1.75505e-07	olfm2
2	intermediate progenitors	0.471574	0.23036	0.59115	-1.35964	1.97078e-08	1.75595e-07	ptp4a2
2	intermediate progenitors	0.118823	0.0492676	0.172788	-1.81029	1.9865e-08	1.76854e-07	tdg
2	intermediate progenitors	0.231532	0.0878828	0.274115	-1.64113	2.01833e-08	1.79545e-07	ahcyl2
2	intermediate progenitors	0.0753731	0	0.0404867	N/A	2.02964e-08	1.80407e-07	ncan
2	intermediate progenitors	0.233224	0.00399467	0.103097	-4.68979	2.03293e-08	1.80556e-07	elavl2
2	intermediate progenitors	0.0770673	0.0159787	0.0893805	-2.48381	2.03745e-08	1.80814e-07	plekha1
2	intermediate progenitors	0.298182	0.143808	0.385177	-1.42138	2.04131e-08	1.81012e-07	ndufs3
2	intermediate progenitors	0.289107	0.134487	0.38031	-1.4997	2.06572e-08	1.83031e-07	ndufa12
2	intermediate progenitors	0.134777	0.0106525	0.0847345	-2.99176	2.07516e-08	1.83722e-07	gnaz
2	intermediate progenitors	0.0519989	0.00399467	0.0511062	-3.67735	2.08533e-08	1.84477e-07	adgrg6
2	intermediate progenitors	0.277415	0.150466	0.40177	-1.41693	2.09088e-08	1.84821e-07	mmgt1
2	intermediate progenitors	0.376418	0.141145	0.407743	-1.53048	2.10503e-08	1.85925e-07	map4k4
2	intermediate progenitors	0.636212	0.241012	0.696681	-1.53139	2.10709e-08	1.8596e-07	hspa9
2	intermediate progenitors	0.106794	0.0585885	0.182301	-1.63763	2.12378e-08	1.87285e-07	tp53
2	intermediate progenitors	0.0611602	0.00266312	0.0513274	-4.26854	2.16093e-08	1.9041e-07	slc6a15
2	intermediate progenitors	0.201794	0.121172	0.337832	-1.47925	2.16902e-08	1.90973e-07	pes1
2	intermediate progenitors	0.0368643	0	0.0391593	N/A	2.20028e-08	1.93573e-07	hgf
2	intermediate progenitors	0.0298938	0.00932091	0.0621681	-2.73763	2.20695e-08	1.94007e-07	pole2
2	intermediate progenitors	0.0800159	0.0213049	0.102434	-2.26543	2.23224e-08	1.96076e-07	srf
2	intermediate progenitors	0.184232	0.0905459	0.273673	-1.59573	2.24679e-08	1.97199e-07	nipbl
2	intermediate progenitors	0.0371124	0.0159787	0.080531	-2.33339	2.2647e-08	1.98615e-07	ckap4
2	intermediate progenitors	0.0793149	0.0279627	0.11792	-2.07624	2.27891e-08	1.99704e-07	LOC101733956
2	intermediate progenitors	1.66648	0.997337	2.22456	-1.15737	2.31428e-08	2.02644e-07	atp5o
2	intermediate progenitors	0.107691	0.00532623	0.0674779	-3.66323	2.35437e-08	2.05993e-07	dmtn
2	intermediate progenitors	0.155407	0.00266312	0.0561947	-4.39925	2.36509e-08	2.0677e-07	slc12a5
2	intermediate progenitors	0.227702	0.107856	0.313274	-1.53832	2.39729e-08	2.09421e-07	mid1ip1
2	intermediate progenitors	0.150091	0.0519308	0.186062	-1.84112	2.42627e-08	2.11787e-07	copa
2	intermediate progenitors	0.923193	0.51265	1.21283	-1.24233	2.44955e-08	2.13652e-07	canx
2	intermediate progenitors	0.107467	0.00532623	0.0738938	-3.79427	2.47163e-08	2.15409e-07	pgam1
2	intermediate progenitors	0.425665	0.268975	0.658186	-1.29102	2.48093e-08	2.16052e-07	smn2
2	intermediate progenitors	0.680641	0.141145	0.474779	-1.75008	2.49028e-08	2.16697e-07	ywhag
2	intermediate progenitors	0.470866	0.275632	0.669248	-1.27979	2.49739e-08	2.17146e-07	tmem14c
2	intermediate progenitors	0.0314939	0.00133156	0.0389381	-4.86999	2.50555e-08	2.17687e-07	LOC100493218
2	intermediate progenitors	0.0689266	0.011984	0.085177	-2.82935	2.5624e-08	2.22453e-07	usp5
2	intermediate progenitors	0.0457729	0	0.0495575	N/A	2.56733e-08	2.22708e-07	dlc1
2	intermediate progenitors	0.181833	0.0612517	0.216814	-1.82364	2.57048e-08	2.22808e-07	cpsf6
2	intermediate progenitors	0.139653	0.0625832	0.19823	-1.66333	2.58323e-08	2.2374e-07	timm10
2	intermediate progenitors	0.241265	0.101198	0.29646	-1.55065	2.61229e-08	2.26082e-07	uba2
2	intermediate progenitors	0.173798	0.057257	0.207522	-1.85774	2.62514e-08	2.27018e-07	bin1
2	intermediate progenitors	0.0776144	0.0213049	0.107743	-2.33834	2.64623e-08	2.28665e-07	ranbp2
2	intermediate progenitors	0.131801	0.0466045	0.175442	-1.91246	2.73536e-08	2.36184e-07	mrpl28
2	intermediate progenitors	0.420147	0.147803	0.472124	-1.67549	2.78128e-08	2.39963e-07	agrn
2	intermediate progenitors	0.205729	0.123835	0.331858	-1.42215	2.81941e-08	2.43065e-07	prpf40a
2	intermediate progenitors	0.0906399	0.0332889	0.13385	-2.0075	2.83546e-08	2.44261e-07	elovl5
2	intermediate progenitors	0.547737	0.260985	0.689381	-1.40133	2.8719e-08	2.47209e-07	mapre1
2	intermediate progenitors	1.11624	0.661784	1.52677	-1.20605	2.88005e-08	2.4772e-07	idh2
2	intermediate progenitors	0.0284474	0.00798935	0.0617257	-2.94972	2.91668e-08	2.50678e-07	hmmr
2	intermediate progenitors	0.0876149	0.0199734	0.101991	-2.35229	2.93348e-08	2.51927e-07	rnf149
2	intermediate progenitors	0.695665	0.400799	0.947124	-1.24067	2.9454e-08	2.52757e-07	hnrpk
2	intermediate progenitors	2.54634	0.671105	2.03341	-1.59929	2.99709e-08	2.56996e-07	eno1
2	intermediate progenitors	0.0419495	0.00266312	0.0497788	-4.22434	3.00955e-08	2.57865e-07	rhof
2	intermediate progenitors	0.193939	0.0905459	0.269469	-1.5734	3.04054e-08	2.60322e-07	khsrp
2	intermediate progenitors	0.0183789	0	0.0303097	N/A	3.0514e-08	2.61052e-07	LOC100493556
2	intermediate progenitors	0.187821	0.057257	0.20531	-1.84228	3.08888e-08	2.64056e-07	sqstm1
2	intermediate progenitors	0.12886	0.0439414	0.169912	-1.95113	3.10169e-08	2.64948e-07	psmd11
2	intermediate progenitors	0.0365611	0.00399467	0.0486726	-3.60696	3.11336e-08	2.65741e-07	immp1l
2	intermediate progenitors	0.0293942	0.00399467	0.0486726	-3.60696	3.13012e-08	2.66968e-07	tgfb1
2	intermediate progenitors	0.0207424	0	0.0345133	N/A	3.19302e-08	2.72126e-07	itga8
2	intermediate progenitors	0.111855	0.0106525	0.0911504	-3.09706	3.25884e-08	2.77523e-07	LOC100485269
2	intermediate progenitors	0.0287229	0.00399467	0.0457965	-3.51909	3.29313e-08	2.8023e-07	rasd1
2	intermediate progenitors	0.185145	0.0639148	0.215929	-1.75634	3.32498e-08	2.82725e-07	ska2
2	intermediate progenitors	0.413172	0.194407	0.505088	-1.37745	3.33359e-08	2.83241e-07	vma21
2	intermediate progenitors	0.214062	0.319574	0.221681	0.527662	3.35947e-08	2.85223e-07	LOC105947405
2	intermediate progenitors	0.0624884	0	0.0393805	N/A	3.39453e-08	2.87981e-07	amer3
2	intermediate progenitors	0.450983	0.214381	0.548451	-1.35519	3.40593e-08	2.88729e-07	brk1
2	intermediate progenitors	0.0295928	0.00266312	0.0475664	-4.15875	3.42718e-08	2.9031e-07	net1
2	intermediate progenitors	0.159455	0.0838881	0.245354	-1.54833	3.44839e-08	2.91886e-07	ski
2	intermediate progenitors	0.119046	0.250333	0.154867	0.692816	3.47746e-08	2.94123e-07	nppc
2	intermediate progenitors	0.0699412	0	0.0630531	N/A	3.48809e-08	2.94799e-07	sfrp4
2	intermediate progenitors	0.170296	0.0772304	0.238496	-1.62672	3.49768e-08	2.95386e-07	casc4
2	intermediate progenitors	0.133852	0.00532623	0.0765487	-3.84519	3.51944e-08	2.96999e-07	camk2a
2	intermediate progenitors	0.0687962	0.0146471	0.0933628	-2.67223	3.59621e-08	3.03249e-07	lrrc20
2	intermediate progenitors	0.0929266	0.0346205	0.131858	-1.92929	3.62046e-08	3.05063e-07	eif2b2
2	intermediate progenitors	0.149473	0.00532623	0.0789823	-3.89034	3.63671e-08	3.06202e-07	nptxr
2	intermediate progenitors	0.0548255	0.0199734	0.0942478	-2.23838	3.65087e-08	3.07163e-07	ncbp1
2	intermediate progenitors	0.0460007	0.0213049	0.0931416	-2.12824	3.67352e-08	3.08835e-07	prim2.1
2	intermediate progenitors	0.365345	0.115846	0.367699	-1.66632	3.80904e-08	3.19988e-07	mlf2
2	intermediate progenitors	0.0309098	0.00133156	0.0387168	-4.86177	3.82331e-08	3.20946e-07	dock8
2	intermediate progenitors	0.214466	0.103862	0.295133	-1.5067	3.83825e-08	3.21958e-07	rab5a
2	intermediate progenitors	0.0395251	0.0106525	0.0672566	-2.65849	3.91426e-08	3.28087e-07	gemin5
2	intermediate progenitors	0.0862494	0.0252996	0.10885	-2.10515	3.95299e-08	3.31085e-07	nin
2	intermediate progenitors	0.249114	0.115846	0.321018	-1.47045	4.0186e-08	3.36328e-07	rcn2
2	intermediate progenitors	0.384492	0.209055	0.51615	-1.30391	4.06312e-08	3.39799e-07	gtf2a2
2	intermediate progenitors	0.102277	0.0492676	0.162832	-1.72467	4.09895e-08	3.4254e-07	pycr1
2	intermediate progenitors	0.0752207	0.00266312	0.0526549	-4.30538	4.10385e-08	3.42693e-07	atl1
2	intermediate progenitors	0.239501	0.114514	0.315044	-1.46003	4.23088e-08	3.53036e-07	gon7
2	intermediate progenitors	0.265735	0.126498	0.351106	-1.47279	4.25914e-08	3.55129e-07	ndufa9
2	intermediate progenitors	0.115754	0.0679095	0.202212	-1.57419	4.30532e-08	3.58713e-07	rpf2
2	intermediate progenitors	0.0543065	0.0133156	0.0767699	-2.52743	4.32315e-08	3.59929e-07	LOC101734953
2	intermediate progenitors	0.0182524	0.00133156	0.0415929	-4.96515	4.41145e-08	3.67008e-07	itih5
2	intermediate progenitors	0.0898804	0.0386152	0.138717	-1.8449	4.41917e-08	3.67376e-07	sssca1
2	intermediate progenitors	0.052903	0.00932091	0.0683628	-2.87467	4.45316e-08	3.69927e-07	numbl
2	intermediate progenitors	0.123635	0.0226365	0.121681	-2.42639	4.45767e-08	3.70026e-07	grb2
2	intermediate progenitors	0.106353	0.0359521	0.144248	-2.0044	4.49785e-08	3.73084e-07	lrrc47
2	intermediate progenitors	0.260346	0.134487	0.377655	-1.4896	4.5014e-08	3.73102e-07	itgb1
2	intermediate progenitors	0.145558	0.0625832	0.203097	-1.69832	4.51977e-08	3.74347e-07	ncald
2	intermediate progenitors	0.0582551	0.0133156	0.0838496	-2.65469	4.52593e-08	3.74579e-07	ppp6c
2	intermediate progenitors	0.22529	0.0599201	0.218584	-1.86708	4.53591e-08	3.75127e-07	mpp1
2	intermediate progenitors	0.0204122	0.00133156	0.0404867	-4.92626	4.56475e-08	3.77233e-07	ttr
2	intermediate progenitors	0.245538	0.114514	0.322345	-1.49308	4.57199e-08	3.77552e-07	chmp1b
2	intermediate progenitors	0.0108017	0	0.0294248	N/A	4.63155e-08	3.82188e-07	foxm1
2	intermediate progenitors	0.0574339	0.00133156	0.0455752	-5.09706	4.64247e-08	3.82807e-07	cbarp
2	intermediate progenitors	0.075794	0.00133156	0.0679204	-5.67266	4.65305e-08	3.83396e-07	tal1
2	intermediate progenitors	0.12857	0.0306258	0.154204	-2.33201	4.6781e-08	3.85176e-07	ass1
2	intermediate progenitors	0.0772997	0.0186418	0.0924779	-2.31057	4.75669e-08	3.91359e-07	pim3
2	intermediate progenitors	0.349011	0.0466045	0.228761	-2.2953	4.77614e-08	3.9267e-07	prkce-like.1
2	intermediate progenitors	0.0306764	0	0.0334071	N/A	4.8686e-08	3.99977e-07	fbn2
2	intermediate progenitors	0.213186	0.0306258	0.155752	-2.34643	4.94824e-08	4.06221e-07	pfkp
2	intermediate progenitors	0.138168	0.00932091	0.0865044	-3.21423	5.09598e-08	4.18042e-07	cacna2d2
2	intermediate progenitors	0.153862	0.0639148	0.198451	-1.63456	5.12976e-08	4.20505e-07	tia1
2	intermediate progenitors	0.0164536	0.00133156	0.0345133	-4.69596	5.20689e-08	4.26515e-07	depdc1b
2	intermediate progenitors	0.055899	0.00399467	0.059292	-3.89169	5.2464e-08	4.29436e-07	ets2
2	intermediate progenitors	0.231328	0.0838881	0.265487	-1.6621	5.25629e-08	4.29931e-07	rbms1
2	intermediate progenitors	0.178531	0.0852197	0.25354	-1.57295	5.31137e-08	4.34118e-07	ctcf
2	intermediate progenitors	0.0175525	0.00133156	0.0347345	-4.70518	5.3208e-08	4.34571e-07	lmx1a
2	intermediate progenitors	0.0195673	0	0.0300885	N/A	5.50724e-08	4.4947e-07	lysmd1
2	intermediate progenitors	0.0856634	0.00798935	0.0685841	-3.10172	5.60858e-08	4.57406e-07	dynll2
2	intermediate progenitors	0.0733259	0.00798935	0.0670354	-3.06877	5.61683e-08	4.57745e-07	mgarp
2	intermediate progenitors	0.0271388	0.00665779	0.0537611	-3.01345	5.65037e-08	4.60143e-07	ccno
2	intermediate progenitors	0.101087	0.0346205	0.137389	-1.98857	5.66504e-08	4.61001e-07	pxn
2	intermediate progenitors	0.112351	0	0.0522124	N/A	5.79208e-08	4.70997e-07	amigo1
2	intermediate progenitors	0.224872	0.149134	0.377655	-1.34045	5.92294e-08	4.81287e-07	2015-09-01
2	intermediate progenitors	0.145826	0.0679095	0.219912	-1.69524	6.08198e-08	4.93851e-07	pebp1
2	intermediate progenitors	0.0220585	0.00266312	0.0391593	-3.87817	6.34912e-08	5.15168e-07	cpz
2	intermediate progenitors	0.0864816	0.0266312	0.113496	-2.09145	6.35632e-08	5.15378e-07	LOC100492917
2	intermediate progenitors	0.0379145	0.00399467	0.0548673	-3.7798	6.37865e-08	5.16814e-07	slc30a7
2	intermediate progenitors	0.162913	0.0785619	0.228761	-1.54194	6.41615e-08	5.19476e-07	mtap
2	intermediate progenitors	0.11072	0.00133156	0.0732301	-5.78125	6.43791e-08	5.2086e-07	ugt8
2	intermediate progenitors	0.0456549	0.00133156	0.0446903	-5.06877	6.45009e-08	5.21468e-07	il13ra2
2	intermediate progenitors	0.130757	0.0758988	0.220575	-1.53912	6.46462e-08	5.22265e-07	bms1
2	intermediate progenitors	0.0140813	0	0.0285398	N/A	6.53275e-08	5.27387e-07	foxa1
2	intermediate progenitors	0.0246581	0	0.0327434	N/A	6.55444e-08	5.28756e-07	fyb
2	intermediate progenitors	0.120335	0.0758988	0.218805	-1.5275	6.56022e-08	5.28841e-07	wnt11r
2	intermediate progenitors	0.0310501	0.00532623	0.0526549	-3.30538	6.63776e-08	5.34706e-07	frmd4b
2	intermediate progenitors	0.122254	0.00399467	0.0626106	-3.97026	6.71903e-08	5.40863e-07	LOC101733143
2	intermediate progenitors	0.0803722	0.057257	0.173451	-1.59901	6.73805e-08	5.42003e-07	kif4a
2	intermediate progenitors	0.119032	0.0319574	0.141814	-2.14978	6.77764e-08	5.44795e-07	zmpste24
2	intermediate progenitors	0.0100474	0	0.0287611	N/A	6.84676e-08	5.49956e-07	e2f7
2	intermediate progenitors	0.219461	0.0359521	0.167257	-2.21792	6.86439e-08	5.50976e-07	sybu
2	intermediate progenitors	0.280893	0.0985353	0.294469	-1.5794	6.92111e-08	5.5513e-07	csnk1e
2	intermediate progenitors	0.0647267	0.00133156	0.0438053	-5.03992	6.97406e-08	5.58975e-07	galnt16
2	intermediate progenitors	0.0490047	0.0346205	0.122345	-1.82126	6.98155e-08	5.59174e-07	odf3
2	intermediate progenitors	0.183387	0.011984	0.100664	-3.07036	6.98668e-08	5.59185e-07	sez6l
2	intermediate progenitors	0.0161229	0.00133156	0.0367257	-4.7856	7.0068e-08	5.60393e-07	dck.1
2	intermediate progenitors	0.0381733	0.00266312	0.049115	-4.20498	7.10112e-08	5.67531e-07	lamp3
2	intermediate progenitors	0.764086	0.472703	1.07035	-1.17908	7.19836e-08	5.74892e-07	ddx3x
2	intermediate progenitors	0.0431204	0.00133156	0.0442478	-5.05442	7.28611e-08	5.81484e-07	postn
2	intermediate progenitors	0.219487	0.138482	0.351327	-1.34312	7.34003e-08	5.85369e-07	cbx1
2	intermediate progenitors	0.15542	0.105193	0.287168	-1.44886	7.34683e-08	5.85493e-07	ptbp1
2	intermediate progenitors	0.0882994	0.00133156	0.0542035	-5.3472	7.40076e-08	5.8937e-07	onecut1
2	intermediate progenitors	0.0552057	0.0173103	0.0853982	-2.30258	7.6213e-08	6.06502e-07	Xetrov90019225m.g
2	intermediate progenitors	0.344276	0.258322	0.606416	-1.23114	7.63576e-08	6.07219e-07	cpne1
2	intermediate progenitors	0.338658	0.133156	0.384956	-1.53158	7.65276e-08	6.08138e-07	ankrd52
2	intermediate progenitors	0.915304	0.57257	1.27743	-1.15772	7.68862e-08	6.10554e-07	tmem258
2	intermediate progenitors	0.121303	0.0266312	0.122124	-2.19716	7.92667e-08	6.29011e-07	tcta
2	intermediate progenitors	0.0439046	0.0106525	0.0716814	-2.75041	8.11307e-08	6.43345e-07	met
2	intermediate progenitors	0.491685	0.221039	0.563717	-1.35067	8.12034e-08	6.43465e-07	ppp2ca
2	intermediate progenitors	0.0264465	0.00532623	0.0480088	-3.17211	8.19405e-08	6.48846e-07	thumpd3
2	intermediate progenitors	0.073864	0.0133156	0.0838496	-2.65469	8.20942e-08	6.49602e-07	scamp1
2	intermediate progenitors	0.136944	0.057257	0.188938	-1.72239	8.23623e-08	6.51263e-07	gyg1
2	intermediate progenitors	0.106884	0.0252996	0.124336	-2.29706	8.24604e-08	6.51577e-07	ide
2	intermediate progenitors	0.0401452	0.00133156	0.0446903	-5.06877	8.40421e-08	6.63606e-07	has2
2	intermediate progenitors	0.260788	0.103862	0.300442	-1.53243	8.41148e-08	6.63711e-07	ttyh3
2	intermediate progenitors	0.282672	0.0625832	0.22323	-1.83468	8.42145e-08	6.64029e-07	inpp4a
2	intermediate progenitors	0.0415485	0.0159787	0.0772124	-2.27268	8.45091e-08	6.65882e-07	cyb5r2
2	intermediate progenitors	0.156752	0.0852197	0.24646	-1.5321	8.50074e-08	6.69336e-07	ddx24
2	intermediate progenitors	0.204252	0.00133156	0.124558	-6.54755	8.51114e-08	6.69683e-07	nptx1
2	intermediate progenitors	0.139437	0.0426099	0.155752	-1.86999	8.60041e-08	6.76231e-07	sestd1
2	intermediate progenitors	0.174657	0.0972037	0.264823	-1.44594	8.72701e-08	6.85702e-07	fam120a
2	intermediate progenitors	0.569527	0.280959	0.693805	-1.30417	8.77805e-08	6.89228e-07	ubtf
2	intermediate progenitors	0.0949705	0.0292943	0.123673	-2.07783	8.8255e-08	6.92467e-07	abcf3
2	intermediate progenitors	0.309618	0.150466	0.401991	-1.41773	8.8576e-08	6.94498e-07	rab2a
2	intermediate progenitors	0.114546	0.0559254	0.177876	-1.6693	8.86769e-08	6.94802e-07	psmd9
2	intermediate progenitors	0.0996479	0.00798935	0.0960177	-3.58715	8.88321e-08	6.9553e-07	atf3
2	intermediate progenitors	0.037758	0.011984	0.069469	-2.53526	8.89541e-08	6.95998e-07	rnaseh2a
2	intermediate progenitors	0.0932661	0	0.0471239	N/A	9.03345e-08	7.06303e-07	fgf14
2	intermediate progenitors	1.28865	0.685752	1.55199	-1.17836	9.07787e-08	7.0928e-07	atpif1
2	intermediate progenitors	0.367465	0.206391	0.504425	-1.28926	9.1073e-08	7.11082e-07	ewsr1
2	intermediate progenitors	0.118455	0.00399467	0.144027	-5.17211	9.23097e-08	7.20235e-07	LOC100491107
2	intermediate progenitors	0.0445963	0.00665779	0.0573009	-3.10544	9.48665e-08	7.39668e-07	emc6
2	intermediate progenitors	0.0912407	0.00932091	0.074115	-2.99122	9.63078e-08	7.50382e-07	gng4
2	intermediate progenitors	0.231575	0.155792	0.381858	-1.29341	9.76349e-08	7.60192e-07	bcas2
2	intermediate progenitors	0.143847	0.0825566	0.234956	-1.50893	9.86103e-08	7.67252e-07	mlec
2	intermediate progenitors	0.0604624	0	0.0400442	N/A	9.89238e-08	7.69155e-07	rph3a
2	intermediate progenitors	0.0737367	0	0.0641593	N/A	1.00474e-07	7.80665e-07	fam150a
2	intermediate progenitors	0.0921019	0.0226365	0.111504	-2.30038	1.01781e-07	7.90268e-07	trak2
2	intermediate progenitors	0.0557549	0.00133156	0.0402655	-4.91836	1.02173e-07	7.92766e-07	galnt9
2	intermediate progenitors	0.941103	0.660453	1.4458	-1.13034	1.02916e-07	7.97977e-07	dad1
2	intermediate progenitors	0.0803752	0.0399467	0.133628	-1.74208	1.03019e-07	7.98218e-07	eif4e2.1
2	intermediate progenitors	0.0861464	0.0226365	0.104425	-2.20574	1.03267e-07	7.99587e-07	dip2a
2	intermediate progenitors	0.167387	0.0372836	0.150442	-2.0126	1.04313e-07	8.07126e-07	bcr
2	intermediate progenitors	0.0664304	0.00133156	0.0396018	-4.89438	1.05374e-07	8.14769e-07	kiaa1211
2	intermediate progenitors	0.21897	0.0838881	0.256637	-1.61319	1.05489e-07	8.15099e-07	ghitm
2	intermediate progenitors	1.11923	0.608522	1.38296	-1.18438	1.05795e-07	8.16896e-07	uqcr10
2	intermediate progenitors	0.0490853	0.00266312	0.0513274	-4.26854	1.06038e-07	8.1821e-07	anxa6
2	intermediate progenitors	0.0962477	0.00266312	0.0548673	-4.36476	1.06305e-07	8.19697e-07	rac3
2	intermediate progenitors	0.0521846	0.00266312	0.045354	-4.09004	1.07092e-07	8.252e-07	mtus2
2	intermediate progenitors	0.152086	0.0545939	0.183407	-1.74824	1.07489e-07	8.27684e-07	siah1
2	intermediate progenitors	0.187464	0.107856	0.286504	-1.40945	1.08318e-07	8.335e-07	zc3h18
2	intermediate progenitors	0.056172	0.00266312	0.0442478	-4.05442	1.09274e-07	8.40272e-07	prr36
2	intermediate progenitors	0.363075	0.189081	0.480088	-1.34429	1.10875e-07	8.51995e-07	tardbp
2	intermediate progenitors	0.349722	0.10253	0.321903	-1.65058	1.1372e-07	8.73259e-07	asap1
2	intermediate progenitors	0.131243	0.0319574	0.143142	-2.16322	1.14325e-07	8.773e-07	bod1
2	intermediate progenitors	0.242435	0.0705726	0.24823	-1.8145	1.14585e-07	8.78695e-07	ndufv1
2	intermediate progenitors	0.292601	0.0785619	0.267699	-1.76871	1.165e-07	8.9277e-07	gdi1
2	intermediate progenitors	0.0427029	0.0106525	0.0668142	-2.64897	1.16861e-07	8.9492e-07	dusp11
2	intermediate progenitors	0.807793	0.525965	1.16327	-1.14515	1.16983e-07	8.95239e-07	sec61a1
2	intermediate progenitors	0.0415723	0.00399467	0.0517699	-3.69596	1.17373e-07	8.97609e-07	gtpbp1
2	intermediate progenitors	0.142319	0.0186418	0.109071	-2.54865	1.19092e-07	9.10131e-07	rims1
2	intermediate progenitors	0.0501121	0	0.0360619	N/A	1.19719e-07	9.14296e-07	cntn4
2	intermediate progenitors	0.061676	0.0226365	0.0946903	-2.06457	1.2023e-07	9.17578e-07	gtf2h5
2	intermediate progenitors	0.691642	0.400799	0.914381	-1.18992	1.20459e-07	9.18696e-07	tomm5
2	intermediate progenitors	0.0565567	0.0173103	0.0827434	-2.25702	1.23802e-07	9.43544e-07	yrdc
2	intermediate progenitors	0.571367	0.318242	0.744248	-1.22566	1.23908e-07	9.43709e-07	azin1
2	intermediate progenitors	0.252856	0.141145	0.358186	-1.34353	1.241e-07	9.4453e-07	ccdc56
2	intermediate progenitors	0.290655	0.153129	0.389381	-1.34643	1.25238e-07	9.52542e-07	chtop
2	intermediate progenitors	0.168813	0.0545939	0.189602	-1.79616	1.25725e-07	9.55597e-07	tusc3
2	intermediate progenitors	0.34072	0.183755	0.467257	-1.34643	1.26306e-07	9.59362e-07	ctdspl2
2	intermediate progenitors	0.182549	0.0825566	0.246903	-1.58049	1.26952e-07	9.63612e-07	cdc5l
2	intermediate progenitors	0.276226	0.0932091	0.297566	-1.67467	1.2744e-07	9.6666e-07	gna11
2	intermediate progenitors	0.0560235	0	0.0400442	N/A	1.27852e-07	9.69122e-07	mast2
2	intermediate progenitors	0.0386477	0.00798935	0.0564159	-2.81995	1.2821e-07	9.71181e-07	fam98a
2	intermediate progenitors	0.0568585	0	0.0384956	N/A	1.29283e-07	9.78648e-07	fam43a
2	intermediate progenitors	0.383306	0.22237	0.534735	-1.26586	1.30253e-07	9.85322e-07	taf15
2	intermediate progenitors	0.0161751	0.00266312	0.0378319	-3.82841	1.30406e-07	9.85806e-07	shcbp1
2	intermediate progenitors	0.0253091	0.00266312	0.0391593	-3.87817	1.31576e-07	9.93979e-07	tmem100
2	intermediate progenitors	1.06984	0.40213	0.964159	-1.26161	1.31951e-07	9.96143e-07	gabarapl2
2	intermediate progenitors	0.143064	0.081225	0.223451	-1.45996	1.32462e-07	9.9932e-07	mrpl22
2	intermediate progenitors	0.122409	0.191744	0.120354	0.6719	1.33045e-07	1.00305e-06	LOC101731124
2	intermediate progenitors	0.240599	0.0585885	0.214602	-1.87297	1.33506e-07	1.00584e-06	rab4b
2	intermediate progenitors	0.0818324	0	0.039823	N/A	1.34045e-07	1.00922e-06	hpcal4
2	intermediate progenitors	0.210026	0.101198	0.276327	-1.44919	1.35438e-07	1.01902e-06	yaf2
2	intermediate progenitors	0.0680551	0.0372836	0.13031	-1.80533	1.35657e-07	1.01998e-06	ccdc34
2	intermediate progenitors	0.242263	0.123835	0.326327	-1.3979	1.35791e-07	1.02031e-06	ralbp1
2	intermediate progenitors	0.0686203	0	0.0415929	N/A	1.36576e-07	1.02551e-06	adam23
2	intermediate progenitors	0.282623	0.161119	0.403097	-1.32301	1.37241e-07	1.02982e-06	xrn2
2	intermediate progenitors	0.0482744	0.0173103	0.080531	-2.21792	1.37623e-07	1.03199e-06	usp4
2	intermediate progenitors	0.0667248	0.00532623	0.0628319	-3.56031	1.38902e-07	1.04088e-06	slc27a4
2	intermediate progenitors	0.0326186	0	0.0376106	N/A	1.39013e-07	1.04101e-06	jag2
2	intermediate progenitors	0.0482699	0.0146471	0.0783186	-2.41874	1.39128e-07	1.04118e-06	ndc1
2	intermediate progenitors	0.0654074	0.00932091	0.0699115	-2.90699	1.39306e-07	1.04181e-06	tns2
2	intermediate progenitors	0.0352116	0	0.0440265	N/A	1.40078e-07	1.04689e-06	calca
2	intermediate progenitors	11.5525	7.13316	14.8896	-1.06169	1.4029e-07	1.04777e-06	ptma
2	intermediate progenitors	0.075354	0.0306258	0.115265	-1.91214	1.40685e-07	1.05001e-06	sec24a
2	intermediate progenitors	0.0873021	0.00798935	0.0665929	-3.05922	1.41768e-07	1.05739e-06	kcnq3
2	intermediate progenitors	0.0377273	0.00798935	0.0603982	-2.91836	1.41869e-07	1.05744e-06	f3
2	intermediate progenitors	0.273387	0.190413	0.459071	-1.26959	1.42706e-07	1.06297e-06	rsl1d1
2	intermediate progenitors	0.17589	0.0332889	0.151106	-2.18245	1.43884e-07	1.07103e-06	rtn2
2	intermediate progenitors	0.119021	0.0559254	0.189381	-1.75971	1.44288e-07	1.07332e-06	tecr
2	intermediate progenitors	0.0150047	0.00266312	0.0382743	-3.84519	1.44685e-07	1.07556e-06	ncapd3
2	intermediate progenitors	0.0964144	0.0772304	0.213717	-1.46846	1.45417e-07	1.08028e-06	kit
2	intermediate progenitors	0.723813	0.496671	1.09757	-1.14395	1.45634e-07	1.08118e-06	hypk
2	intermediate progenitors	0.089917	0.0492676	0.154204	-1.64612	1.46152e-07	1.0843e-06	rbm17
2	intermediate progenitors	0.126406	0.0545939	0.179867	-1.72012	1.47913e-07	1.09664e-06	idh1
2	intermediate progenitors	0.283448	0.111851	0.327655	-1.5506	1.48733e-07	1.10198e-06	abr
2	intermediate progenitors	0.152485	0.0252996	0.11792	-2.22063	1.50276e-07	1.11268e-06	rgs6
2	intermediate progenitors	0.384308	0.147803	0.417035	-1.49649	1.50943e-07	1.11688e-06	abi2
2	intermediate progenitors	0.150921	0.0386152	0.150221	-1.95985	1.51295e-07	1.11874e-06	slc12a6
2	intermediate progenitors	0.0561147	0.00399467	0.0557522	-3.80288	1.51605e-07	1.12029e-06	wif1
2	intermediate progenitors	0.0649944	0.00665779	0.060177	-3.1761	1.52931e-07	1.12935e-06	pkib
2	intermediate progenitors	0.0426256	0.00266312	0.0435841	-4.03261	1.53285e-07	1.13121e-06	tmem169
2	intermediate progenitors	0.187933	0.105193	0.278982	-1.40713	1.5345e-07	1.13168e-06	surf2
2	intermediate progenitors	0.323217	0.163782	0.423673	-1.37118	1.53562e-07	1.13176e-06	hprt1
2	intermediate progenitors	0.446814	0.23968	0.580973	-1.27736	1.53908e-07	1.13356e-06	sdhb
2	intermediate progenitors	0.0274461	0.00133156	0.0376106	-4.81995	1.55653e-07	1.14566e-06	LOC100488380
2	intermediate progenitors	0.336455	0.0905459	0.293142	-1.69488	1.55769e-07	1.14576e-06	r3hdm2
2	intermediate progenitors	0.18688	0.109188	0.285398	-1.38617	1.56447e-07	1.14999e-06	tmco1
2	intermediate progenitors	0.0459614	0.0173103	0.0840708	-2.27998	1.5681e-07	1.1519e-06	cep55
2	intermediate progenitors	0.0819511	0.0412783	0.138496	-1.74638	1.57893e-07	1.15909e-06	rin3
2	intermediate progenitors	0.394334	0.213049	0.519469	-1.28585	1.58255e-07	1.16099e-06	txndc9
2	intermediate progenitors	0.157033	0.0359521	0.14292	-1.99106	1.58565e-07	1.1625e-06	agap1
2	intermediate progenitors	0.650019	0.984021	0.781637	0.33219	1.59626e-07	1.16951e-06	aldob
2	intermediate progenitors	0.100811	0.0306258	0.120796	-1.97976	1.60257e-07	1.17336e-06	dbnl
2	intermediate progenitors	0.378893	0.287617	0.656195	-1.18998	1.60372e-07	1.17344e-06	eny2
2	intermediate progenitors	0.0731682	0.0279627	0.107522	-1.94306	1.61781e-07	1.18297e-06	papolg
2	intermediate progenitors	2.36737	1.68842	3.55398	-1.07377	1.62401e-07	1.18673e-06	hmgn3
2	intermediate progenitors	0.0412761	0.011984	0.0690265	-2.52604	1.64346e-07	1.20015e-06	farsa
2	intermediate progenitors	0.1309	0	0.0495575	N/A	1.6507e-07	1.20466e-06	rbfox1
2	intermediate progenitors	0.129971	0.0492676	0.162832	-1.72467	1.65544e-07	1.20733e-06	hook3
2	intermediate progenitors	0.142213	0.0785619	0.220796	-1.49081	1.66014e-07	1.20997e-06	sf1
2	intermediate progenitors	0.194725	0.0545939	0.20531	-1.91099	1.66255e-07	1.21093e-06	ppp1r14a
2	intermediate progenitors	1.42088	0.888149	1.94978	-1.13444	1.67946e-07	1.22245e-06	cd63
2	intermediate progenitors	0.182645	0.0932091	0.262389	-1.49317	1.69536e-07	1.23322e-06	prkaca
2	intermediate progenitors	1.17703	0.712383	1.55332	-1.12463	1.70347e-07	1.23831e-06	sat1
2	intermediate progenitors	0.089008	0.0213049	0.113274	-2.41056	1.71016e-07	1.24237e-06	gmps
2	intermediate progenitors	0.153496	0.081225	0.225221	-1.47135	1.71415e-07	1.24446e-06	nxt2
2	intermediate progenitors	0.0752991	0.00399467	0.0659292	-4.04477	1.71551e-07	1.24464e-06	fam46a
2	intermediate progenitors	0.0124625	0	0.0269912	N/A	1.72077e-07	1.24764e-06	kif20a
2	intermediate progenitors	0.066599	0.0213049	0.0962389	-2.17543	1.72275e-07	1.24827e-06	nkx2-2
2	intermediate progenitors	0.0477999	0.00266312	0.0413717	-3.95746	1.74209e-07	1.26146e-06	LOC100496864
2	intermediate progenitors	0.0701286	0.0279627	0.107522	-1.94306	1.74943e-07	1.26595e-06	dnpep
2	intermediate progenitors	0.510546	0.270306	0.647345	-1.25994	1.76289e-07	1.27487e-06	csnk1a1
2	intermediate progenitors	0.0204786	0	0.0289823	N/A	1.7698e-07	1.27904e-06	epha3
2	intermediate progenitors	0.122599	0.0146471	0.0926991	-2.66194	1.7744e-07	1.28154e-06	rab26
2	intermediate progenitors	0.077836	0.00798935	0.0683628	-3.09706	1.78636e-07	1.28934e-06	crip2
2	intermediate progenitors	0.130767	0.0505992	0.170354	-1.75135	1.79941e-07	1.29792e-06	plekha4
2	intermediate progenitors	0.194719	0.103862	0.296018	-1.51102	1.80144e-07	1.29855e-06	tmem18
2	intermediate progenitors	0.024475	0.00532623	0.0462389	-3.11792	1.80633e-07	1.30124e-06	kdelc2
2	intermediate progenitors	1.41605	0.958722	2.04491	-1.09285	1.81884e-07	1.3094e-06	tbca
2	intermediate progenitors	0.0450341	0.00798935	0.0584071	-2.86999	1.82523e-07	1.31315e-06	vps28
2	intermediate progenitors	0.218221	0.114514	0.305531	-1.41579	1.83154e-07	1.31684e-06	zmat2
2	intermediate progenitors	0.234021	0.114514	0.308186	-1.42828	1.83964e-07	1.32182e-06	wdr26
2	intermediate progenitors	0.20215	0.0798935	0.238938	-1.58049	1.84116e-07	1.32206e-06	stx12
2	intermediate progenitors	0.0973989	0.0292943	0.123894	-2.08041	1.90505e-07	1.36706e-06	emc8
2	intermediate progenitors	0.0653145	0.00932091	0.0767699	-3.042	1.91771e-07	1.37526e-06	tiam1
2	intermediate progenitors	0.0819113	0	0.0382743	N/A	1.93827e-07	1.38912e-06	lin7a
2	intermediate progenitors	0.439687	0.18775	0.50708	-1.4334	1.97547e-07	1.41487e-06	cdh11
2	intermediate progenitors	0.696942	1.00266	0.795575	0.333767	1.98365e-07	1.41981e-06	sesn1
2	intermediate progenitors	0.306684	0.118509	0.32323	-1.44757	1.98885e-07	1.42262e-06	rab2b
2	intermediate progenitors	0.0479776	0.00532623	0.0524336	-3.29931	1.99213e-07	1.42406e-06	lcorl
2	intermediate progenitors	0.0970465	0.00532623	0.0610619	-3.51909	1.99599e-07	1.42591e-06	mtmr7
2	intermediate progenitors	0.0431227	0.0199734	0.084292	-2.07732	2.00025e-07	1.42804e-06	exosc1
2	intermediate progenitors	0.277535	0.131824	0.34823	-1.40143	2.00893e-07	1.43332e-06	grsf1
2	intermediate progenitors	0.22628	0.11984	0.321903	-1.42551	2.01679e-07	1.43801e-06	mfsd14b.1
2	intermediate progenitors	0.127121	0.0785619	0.214823	-1.45125	2.02206e-07	1.44084e-06	brms1
2	intermediate progenitors	0.086958	0.00266312	0.060177	-4.49802	2.02468e-07	1.44179e-06	nxph3
2	intermediate progenitors	0.125201	0.0612517	0.185619	-1.59953	2.03328e-07	1.44699e-06	hmgxb4
2	intermediate progenitors	0.117713	0.0719041	0.205088	-1.5121	2.05591e-07	1.46217e-06	rnaseh2b
2	intermediate progenitors	0.0802058	0.0332889	0.119469	-1.84352	2.07401e-07	1.4741e-06	chmp6
2	intermediate progenitors	0.320081	0.217044	0.503319	-1.21348	2.07856e-07	1.4764e-06	cuta
2	intermediate progenitors	0.0614716	0.00665779	0.0557522	-3.06591	2.09041e-07	1.48387e-06	pkia
2	intermediate progenitors	0.0645011	0.0213049	0.0913717	-2.10056	2.09176e-07	1.48389e-06	borcs6
2	intermediate progenitors	0.664748	0.0758988	0.305531	-2.00917	2.09317e-07	1.48395e-06	gpm6a
2	intermediate progenitors	0.172046	0.0545939	0.177434	-1.70047	2.1099e-07	1.49486e-06	plxnb3
2	intermediate progenitors	3.38966	2.70972	5.57588	-1.04106	2.11991e-07	1.501e-06	npm1
2	intermediate progenitors	0.148947	0.0133156	0.0840708	-2.65849	2.13776e-07	1.51268e-06	gria2
2	intermediate progenitors	0.0117453	0	0.0263274	N/A	2.15354e-07	1.52288e-06	ankle1
2	intermediate progenitors	0.0824531	0.0266312	0.111726	-2.06877	2.16881e-07	1.53271e-06	marveld1
2	intermediate progenitors	0.103781	0.0173103	0.111062	-2.68167	2.17707e-07	1.53757e-06	plk2
2	intermediate progenitors	0.146432	0.0186418	0.102434	-2.45808	2.20281e-07	1.55477e-06	necap1
2	intermediate progenitors	0.0453779	0.00133156	0.0495575	-5.21792	2.21827e-07	1.56469e-06	gata2
2	intermediate progenitors	0.0635539	0.00133156	0.0451327	-5.08299	2.22006e-07	1.56497e-06	slc22a23
2	intermediate progenitors	0.0410956	0.0133156	0.0676991	-2.34602	2.23937e-07	1.57758e-06	lims1
2	intermediate progenitors	0.0732617	0.0359521	0.125221	-1.80033	2.24874e-07	1.58319e-06	dhfr
2	intermediate progenitors	0.0475961	0.00932091	0.0646018	-2.79303	2.26591e-07	1.59427e-06	pitrm1
2	intermediate progenitors	0.0334194	0.00532623	0.0475664	-3.15875	2.26743e-07	1.59434e-06	gtf2h1
2	intermediate progenitors	0.291537	0.18775	0.459292	-1.2906	2.28245e-07	1.60389e-06	phb
2	intermediate progenitors	0.28024	0.171771	0.418584	-1.28503	2.2944e-07	1.61127e-06	LOC100135223
2	intermediate progenitors	0.383055	0.214381	0.509956	-1.2502	2.32505e-07	1.63177e-06	pfdn6
2	intermediate progenitors	0.192589	0.134487	0.330973	-1.29925	2.33192e-07	1.63556e-06	kdelr2
2	intermediate progenitors	0.514504	0.186418	0.492257	-1.40087	2.39858e-07	1.68126e-06	sptbn1
2	intermediate progenitors	0.130922	0.0705726	0.205531	-1.54218	2.41582e-07	1.69228e-06	rp9
2	intermediate progenitors	0.214211	0.0918775	0.265929	-1.53326	2.42555e-07	1.69804e-06	ensa
2	intermediate progenitors	0.143096	0.0399467	0.149115	-1.90028	2.48034e-07	1.73531e-06	pddc1
2	intermediate progenitors	0.122817	0.0186418	0.1	-2.42339	2.49966e-07	1.74773e-06	efhd2
2	intermediate progenitors	0.26468	0.0745672	0.246681	-1.72604	2.50138e-07	1.74784e-06	trib2
2	intermediate progenitors	0.024869	0.00665779	0.0497788	-2.90242	2.50379e-07	1.74843e-06	mst1
2	intermediate progenitors	0.0173979	0	0.0274336	N/A	2.52006e-07	1.75869e-06	LOC101732142
2	intermediate progenitors	0.204083	0.135819	0.336726	-1.30989	2.55271e-07	1.78036e-06	ldlrad2
2	intermediate progenitors	0.36809	0.158455	0.40885	-1.36749	2.5646e-07	1.78754e-06	ppp3cc
2	intermediate progenitors	0.110264	0.0346205	0.132301	-1.93412	2.5874e-07	1.8023e-06	nmt2
2	intermediate progenitors	0.12564	0.0412783	0.151327	-1.87422	2.5891e-07	1.80237e-06	stam
2	intermediate progenitors	0.0723873	0.0266312	0.10354	-1.959	2.6115e-07	1.81683e-06	acaa1
2	intermediate progenitors	0.084395	0.0146471	0.0880531	-2.58776	2.62659e-07	1.82619e-06	igf2r
2	intermediate progenitors	0.101995	0.00266312	0.167699	-5.97662	2.67942e-07	1.86176e-06	LOC101733339
2	intermediate progenitors	0.0597909	0.011984	0.0778761	-2.70007	2.7097e-07	1.88163e-06	nfe2l3
2	intermediate progenitors	0.145616	0.0492676	0.165044	-1.74414	2.72354e-07	1.89007e-06	kiaa1671
2	intermediate progenitors	0.0669349	0.0306258	0.113938	-1.89543	2.76315e-07	1.91637e-06	LOC100489835
2	intermediate progenitors	0.186278	0.00133156	0.0621681	-5.54499	2.76638e-07	1.91742e-06	cnr1
2	intermediate progenitors	0.167158	0.00133156	0.0732301	-5.78125	2.81743e-07	1.95159e-06	enc1
2	intermediate progenitors	0.12007	0.0399467	0.156195	-1.9672	2.84606e-07	1.9702e-06	mafb
2	intermediate progenitors	0.276874	0.209055	0.491593	-1.23358	2.85472e-07	1.97497e-06	dkc1
2	intermediate progenitors	0.485623	0.272969	0.640044	-1.22943	2.85728e-07	1.97552e-06	rac1
2	intermediate progenitors	0.0444143	0	0.0473451	N/A	2.88197e-07	1.99136e-06	wnt5a
2	intermediate progenitors	0.273541	0.237017	0.545575	-1.20279	2.89064e-07	1.99611e-06	hspb11
2	intermediate progenitors	0.612005	0.308921	0.748894	-1.27752	2.90617e-07	2.0056e-06	purb
2	intermediate progenitors	0.0547183	0.00932091	0.0626106	-2.74787	2.92944e-07	2.02041e-06	myo10.2
2	intermediate progenitors	0.0754106	0.023968	0.114602	-2.25745	2.94294e-07	2.02847e-06	selm
2	intermediate progenitors	0.0951135	0.00266312	0.0506637	-4.24977	2.97079e-07	2.0464e-06	ifitm10
2	intermediate progenitors	0.155468	0.0719041	0.230088	-1.67804	3.00171e-07	2.06643e-06	shmt2
2	intermediate progenitors	0.0731096	0.023968	0.104204	-2.12022	3.01659e-07	2.07539e-06	kpna6
2	intermediate progenitors	0.601749	0.16245	0.488274	-1.5877	3.02437e-07	2.07946e-06	ppp3ca
2	intermediate progenitors	0.0241998	0.00798935	0.0524336	-2.71434	3.05287e-07	2.09777e-06	Xetrov90008063m.g
2	intermediate progenitors	0.140417	0.057257	0.185398	-1.6951	3.06294e-07	2.10339e-06	plaa
2	intermediate progenitors	0.211998	0.107856	0.282743	-1.39038	3.08895e-07	2.11996e-06	lamc1
2	intermediate progenitors	0.0679983	0.00532623	0.054646	-3.35893	3.11234e-07	2.13469e-06	fgf12
2	intermediate progenitors	0.0372831	0	0.0311947	N/A	3.11655e-07	2.13627e-06	sema4a
2	intermediate progenitors	0.0486397	0.00798935	0.0595133	-2.89706	3.124e-07	2.14006e-06	pxk
2	intermediate progenitors	0.0652617	0.00532623	0.0542035	-3.3472	3.16156e-07	2.16447e-06	fnbp1
2	intermediate progenitors	0.067586	0.023968	0.095354	-1.99218	3.16532e-07	2.16572e-06	btg2
2	intermediate progenitors	0.552715	0.24767	0.609071	-1.29819	3.17069e-07	2.16806e-06	LOC100489195
2	intermediate progenitors	0.105924	0.0213049	0.106195	-2.31745	3.18095e-07	2.17375e-06	gucy1b3
2	intermediate progenitors	0.160036	0.103862	0.268363	-1.36952	3.20563e-07	2.18928e-06	id3
2	intermediate progenitors	0.010696	0	0.0256637	N/A	3.21271e-07	2.19277e-06	haus6
2	intermediate progenitors	0.149488	0.0758988	0.220133	-1.53622	3.21826e-07	2.19522e-06	rbm34
2	intermediate progenitors	0.0605977	0.00133156	0.0380531	-4.83683	3.22684e-07	2.19973e-06	gabrq
2	intermediate progenitors	0.08097	0.0213049	0.0973451	-2.19192	3.23945e-07	2.20698e-06	srm
2	intermediate progenitors	0.103732	0.0399467	0.134735	-1.75397	3.24573e-07	2.2099e-06	trappc2l
2	intermediate progenitors	0.0279025	0.00932091	0.0559735	-2.5862	3.24875e-07	2.21062e-06	brca1
2	intermediate progenitors	0.0341441	0.011984	0.0626106	-2.3853	3.2728e-07	2.22563e-06	e2f4
2	intermediate progenitors	0.190236	0.107856	0.284292	-1.39826	3.30418e-07	2.2456e-06	ttc1
2	intermediate progenitors	0.29025	0.081225	0.27146	-1.74074	3.30637e-07	2.24572e-06	pten
2	intermediate progenitors	0.102358	0.00399467	0.0575221	-3.84797	3.33844e-07	2.26612e-06	mettl21c
2	intermediate progenitors	0.178632	0.0825566	0.23031	-1.48012	3.36619e-07	2.28357e-06	ubr7
2	intermediate progenitors	0.0343432	0.00665779	0.0581858	-3.12755	3.3766e-07	2.28925e-06	nde1
2	intermediate progenitors	0.0273296	0.00932091	0.0561947	-2.59189	3.38333e-07	2.29241e-06	creld2
2	intermediate progenitors	0.0253275	0.00399467	0.0409292	-3.35698	3.38599e-07	2.29283e-06	rrs1
2	intermediate progenitors	0.291139	0.155792	0.381637	-1.29258	3.39636e-07	2.29846e-06	nfyb
2	intermediate progenitors	0.0663432	0.0292943	0.109071	-1.89657	3.40641e-07	2.30386e-06	arf6.2
2	intermediate progenitors	0.445458	0.207723	0.50885	-1.29258	3.43093e-07	2.31904e-06	ndufs6
2	intermediate progenitors	0.0778303	0.17976	0.123009	0.547312	3.43305e-07	2.31907e-06	rlbp1
2	intermediate progenitors	0.0390458	0.00665779	0.054646	-3.037	3.44527e-07	2.32592e-06	acss2.2
2	intermediate progenitors	0.0973231	0.0226365	0.105531	-2.22094	3.45307e-07	2.32978e-06	ptp4a3
2	intermediate progenitors	0.0796015	0.0133156	0.0838496	-2.65469	3.47533e-07	2.34338e-06	b4galt5
2	intermediate progenitors	0.146121	0.0505992	0.169912	-1.7476	3.50445e-07	2.3616e-06	snap29
2	intermediate progenitors	0.355437	0.185087	0.442478	-1.25741	3.53782e-07	2.38264e-06	emc4
2	intermediate progenitors	0.194269	0.0545939	0.187611	-1.78093	3.54499e-07	2.38603e-06	LOC100496892
2	intermediate progenitors	0.0756899	0.0146471	0.0849558	-2.53609	3.5524e-07	2.38958e-06	farp1
2	intermediate progenitors	1.04913	0.519308	1.22965	-1.24358	3.56206e-07	2.39464e-06	mdh1
2	intermediate progenitors	0.0964992	0	0.05	N/A	3.57234e-07	2.40011e-06	gabrg2
2	intermediate progenitors	0.0587341	0.00532623	0.0553097	-3.37635	3.58027e-07	2.40398e-06	clmp
2	intermediate progenitors	0.0126931	0.00133156	0.0314159	-4.56031	3.64175e-07	2.4438e-06	LOC105946289
2	intermediate progenitors	0.508282	0.295606	0.67677	-1.19499	3.64687e-07	2.44577e-06	ndufv3
2	intermediate progenitors	0.15614	0.0625832	0.19292	-1.62416	3.66806e-07	2.4585e-06	wbp1
2	intermediate progenitors	0.254329	0.130493	0.335398	-1.36191	3.68793e-07	2.47034e-06	srsf6
2	intermediate progenitors	0.126594	0.0545939	0.178319	-1.70765	3.69236e-07	2.47182e-06	LOC105945138
2	intermediate progenitors	0.395521	0.223702	0.531195	-1.24766	3.70257e-07	2.47717e-06	tmed2
2	intermediate progenitors	0.497344	0.356858	0.784513	-1.13645	3.71315e-07	2.48277e-06	txndc5
2	intermediate progenitors	0.0648863	0.0213049	0.0960177	-2.17211	3.76731e-07	2.51747e-06	prkra
2	intermediate progenitors	0.0637945	0.00266312	0.0446903	-4.06877	3.81105e-07	2.54518e-06	ttc39c
2	intermediate progenitors	0.172304	0.0972037	0.26615	-1.45316	3.82292e-07	2.55158e-06	elavl1
2	intermediate progenitors	0.0161034	0.00399467	0.0402655	-3.33339	3.83003e-07	2.5548e-06	prr11
2	intermediate progenitors	0.0169564	0.00399467	0.0402655	-3.33339	3.83232e-07	2.5548e-06	ndc80
2	intermediate progenitors	0.0123129	0.00266312	0.0356195	-3.74148	3.85229e-07	2.56658e-06	tsga10
2	intermediate progenitors	0.0399219	0.00532623	0.0473451	-3.15203	3.85997e-07	2.57017e-06	col27a1
2	intermediate progenitors	0.676294	0.407457	0.899336	-1.14221	3.86259e-07	2.57039e-06	zmym6nb
2	intermediate progenitors	0.0290531	0.0159787	0.0723451	-2.17875	3.87954e-07	2.58012e-06	afap1l1
2	intermediate progenitors	0.209875	0.105193	0.281637	-1.4208	3.91687e-07	2.6034e-06	osbp
2	intermediate progenitors	0.130077	0.0652463	0.190708	-1.5474	3.92329e-07	2.60612e-06	psmg1
2	intermediate progenitors	0.0446861	0.0159787	0.0727876	-2.18754	3.96533e-07	2.63248e-06	nup88
2	intermediate progenitors	0.19858	0.0985353	0.25885	-1.3934	3.97842e-07	2.6396e-06	mea1
2	intermediate progenitors	1.19813	0.685752	1.49027	-1.11981	3.98485e-07	2.6423e-06	ndufc2
2	intermediate progenitors	0.320669	0.0466045	0.193142	-2.05112	3.98851e-07	2.64316e-06	apba1
2	intermediate progenitors	0.0674326	0	0.0652655	N/A	4.02883e-07	2.6683e-06	LOC105947692
2	intermediate progenitors	0.111283	0.0252996	0.117035	-2.20976	4.03595e-07	2.67143e-06	smim13
2	intermediate progenitors	0.164929	0.0146471	0.0918142	-2.6481	4.07825e-07	2.69783e-06	atp6v0a1
2	intermediate progenitors	0.0552584	0	0.0345133	N/A	4.11152e-07	2.71822e-06	scrn1
2	intermediate progenitors	0.0389487	0.00399467	0.0502212	-3.65215	4.11465e-07	2.71869e-06	hsp30d
2	intermediate progenitors	0.622863	0.363515	0.833407	-1.19701	4.14937e-07	2.74001e-06	c1qbp
2	intermediate progenitors	0.492009	0.322237	0.732522	-1.18475	4.16008e-07	2.74545e-06	cnn3
2	intermediate progenitors	0.251636	0.0865513	0.270354	-1.64322	4.17184e-07	2.75159e-06	cdh6
2	intermediate progenitors	0.0725399	0.0372836	0.12854	-1.7856	4.18982e-07	2.76182e-06	dnm2
2	intermediate progenitors	0.13345	0.0918775	0.238053	-1.3735	4.20257e-07	2.76859e-06	apitd1
2	intermediate progenitors	0.137195	0.045273	0.155531	-1.78048	4.23192e-07	2.78629e-06	impa1
2	intermediate progenitors	0.0635718	0.0319574	0.109292	-1.77397	4.24906e-07	2.79592e-06	cdc42se1
2	intermediate progenitors	0.110169	0.0519308	0.161947	-1.64086	4.2657e-07	2.80522e-06	cherp
2	intermediate progenitors	0.547433	0.327563	0.740708	-1.17713	4.26864e-07	2.8055e-06	srsf4
2	intermediate progenitors	1.19225	0.440746	1.03341	-1.22939	4.29528e-07	2.82135e-06	gng3
2	intermediate progenitors	0.108312	0.0426099	0.150221	-1.81783	4.29885e-07	2.82204e-06	eri3
2	intermediate progenitors	0.142656	0.0505992	0.171681	-1.76255	4.3083e-07	2.82658e-06	ube2m
2	intermediate progenitors	0.0737023	0.130493	0.0811947	0.684512	4.35074e-07	2.85275e-06	LOC101731264
2	intermediate progenitors	0.0583268	0.00932091	0.070354	-2.91609	4.37294e-07	2.86562e-06	asna1
2	intermediate progenitors	0.213735	0.10253	0.28385	-1.46908	4.39085e-07	2.87567e-06	fam206a
2	intermediate progenitors	0.0207969	0	0.0280973	N/A	4.42603e-07	2.89701e-06	arhgap31
2	intermediate progenitors	0.0704999	0.0106525	0.0727876	-2.77251	4.46406e-07	2.92019e-06	LOC101731497
2	intermediate progenitors	0.140399	0.0865513	0.238274	-1.461	4.48449e-07	2.93184e-06	etfa
2	intermediate progenitors	0.546845	0.419441	0.911947	-1.12048	4.48905e-07	2.93311e-06	ostc
2	intermediate progenitors	0.117429	0.0133156	0.0891593	-2.74327	4.55697e-07	2.97575e-06	ppm1e
2	intermediate progenitors	0.104806	0.0479361	0.152655	-1.67109	4.58449e-07	2.99197e-06	akr1a1
2	intermediate progenitors	0.654917	0.323569	0.75885	-1.22974	4.59542e-07	2.99735e-06	bsg
2	intermediate progenitors	0.0376245	0.00932091	0.0570796	-2.61443	4.59846e-07	2.99758e-06	nup214
2	intermediate progenitors	0.106277	0.0479361	0.14823	-1.62865	4.61173e-07	3.00448e-06	sgta
2	intermediate progenitors	0.209561	0.117177	0.29823	-1.34774	4.61509e-07	3.00492e-06	txndc17
2	intermediate progenitors	0.292733	0.169108	0.406858	-1.26658	4.67719e-07	3.04358e-06	cdk11b
2	intermediate progenitors	0.169746	0.0785619	0.221903	-1.49802	4.69899e-07	3.05599e-06	pef1
2	intermediate progenitors	0.129672	0.00133156	0.138274	-6.69827	4.71006e-07	3.0614e-06	cfd
2	intermediate progenitors	0.0915817	0.0412783	0.136504	-1.72549	4.74164e-07	3.08014e-06	sec13
2	intermediate progenitors	0.0500117	0.00266312	0.0526549	-4.30538	4.76253e-07	3.09191e-06	LOC100145446
2	intermediate progenitors	0.0744364	0.00133156	0.0745575	-5.80717	4.76877e-07	3.09416e-06	pkd2l1
2	intermediate progenitors	0.11638	0.0146471	0.0920354	-2.65157	4.80478e-07	3.11572e-06	wdr7
2	intermediate progenitors	0.207611	0.125166	0.324115	-1.37266	4.81309e-07	3.11929e-06	jup
2	intermediate progenitors	0.27904	0.163782	0.397124	-1.27782	4.84124e-07	3.13572e-06	clic5
2	intermediate progenitors	0.168557	0.0798935	0.225221	-1.49519	4.84631e-07	3.13718e-06	sdc1
2	intermediate progenitors	0.143131	0.0705726	0.204867	-1.53751	4.85335e-07	3.13993e-06	tcerg1
2	intermediate progenitors	0.630913	0.368842	0.820575	-1.15363	4.89036e-07	3.16203e-06	thoc2
2	intermediate progenitors	0.131665	0.0505992	0.161726	-1.67636	4.90344e-07	3.16866e-06	clptm1l
2	intermediate progenitors	0.0343939	0.00133156	0.0440265	-5.04719	4.90631e-07	3.16868e-06	adcy4
2	intermediate progenitors	0.0103529	0	0.0276549	N/A	4.93062e-07	3.18254e-06	erg
2	intermediate progenitors	0.0517213	0.00399467	0.045354	-3.50508	4.96186e-07	3.20086e-06	soga3
2	intermediate progenitors	0.0409387	0.00665779	0.0539823	-3.01937	4.99571e-07	3.22083e-06	cxcl12
2	intermediate progenitors	0.809845	0.280959	0.763496	-1.44226	5.00853e-07	3.22724e-06	mturn
2	intermediate progenitors	0.230631	0.117177	0.298451	-1.34881	5.04373e-07	3.24804e-06	psenen
2	intermediate progenitors	0.122168	0.0372836	0.138053	-1.88861	5.06306e-07	3.25861e-06	kif2a
2	intermediate progenitors	0.187381	0.0998668	0.277655	-1.47521	5.09698e-07	3.27856e-06	adk
2	intermediate progenitors	0.277751	0.157124	0.385177	-1.29362	5.12462e-07	3.29444e-06	naa38
2	intermediate progenitors	0.221994	0.0359521	0.156195	-2.1192	5.16468e-07	3.31828e-06	atp6v1c1
2	intermediate progenitors	0.315983	0.177097	0.427876	-1.27265	5.2122e-07	3.34689e-06	nudt21
2	intermediate progenitors	0.882411	0.486019	1.06482	-1.13153	5.22332e-07	3.3521e-06	ndufb10
2	intermediate progenitors	0.0727398	0.0372836	0.121018	-1.6986	5.24562e-07	3.36448e-06	ipo9
2	intermediate progenitors	0.0370534	0	0.029646	N/A	5.25358e-07	3.36766e-06	slc8a2
2	intermediate progenitors	0.597695	0.328895	0.80354	-1.28874	5.29534e-07	3.39248e-06	rbp1
2	intermediate progenitors	0.500759	0.194407	0.521681	-1.42409	5.3187e-07	3.40549e-06	zeb1
2	intermediate progenitors	0.174645	0.0998668	0.258407	-1.37157	5.3496e-07	3.42331e-06	c7orf55
2	intermediate progenitors	0.133139	0.045273	0.188274	-2.05611	5.38075e-07	3.44128e-06	tpr
2	intermediate progenitors	0.0540346	0.0266312	0.0969027	-1.86342	5.39729e-07	3.44988e-06	nup107
2	intermediate progenitors	0.19912	0.115846	0.299779	-1.3717	5.41495e-07	3.45919e-06	tram1
2	intermediate progenitors	0.0514809	0.00399467	0.0471239	-3.56031	5.41805e-07	3.45919e-06	nrg1
2	intermediate progenitors	0.0127757	0.00133156	0.0307522	-4.5295	5.44819e-07	3.47645e-06	mnd1
2	intermediate progenitors	1.28376	0.860186	1.82987	-1.08902	5.47434e-07	3.49114e-06	atp5b
2	intermediate progenitors	0.0150203	0.00266312	0.0347345	-3.70518	5.48611e-07	3.49665e-06	cdca5
2	intermediate progenitors	0.0379308	0.0146471	0.0683628	-2.22259	5.49029e-07	3.49732e-06	prr18
2	intermediate progenitors	0.0867898	0	0.104646	N/A	5.53895e-07	3.52631e-06	ddc
2	intermediate progenitors	0.00904497	0	0.0254425	N/A	5.54823e-07	3.53021e-06	spag5
2	intermediate progenitors	0.274882	0.13715	0.354204	-1.36882	5.60704e-07	3.56559e-06	arhgap5
2	intermediate progenitors	0.0149073	0	0.0280973	N/A	5.63213e-07	3.57951e-06	hmcn2
2	intermediate progenitors	0.949796	0.532623	1.16438	-1.12838	5.6565e-07	3.59296e-06	MGC69473
2	intermediate progenitors	0.087816	0.0266312	0.10708	-2.0075	5.67565e-07	3.60307e-06	2009-09-01
2	intermediate progenitors	0.0774481	0.0505992	0.15	-1.56778	5.77735e-07	3.66555e-06	ccdc181
2	intermediate progenitors	0.0359904	0.00532623	0.0488938	-3.19846	5.82112e-07	3.69122e-06	tbc1d16
2	intermediate progenitors	0.106819	0.045273	0.149779	-1.72611	5.82873e-07	3.69395e-06	mfap1
2	intermediate progenitors	0.377131	0.241012	0.54646	-1.18101	5.8501e-07	3.7054e-06	ssbp1
2	intermediate progenitors	0.985206	0.552597	1.2365	-1.16197	5.89688e-07	3.73291e-06	LOC101732809
2	intermediate progenitors	0.0384902	0.0106525	0.0579646	-2.44399	5.98389e-07	3.78584e-06	cmtm3
2	intermediate progenitors	1.31974	0.833555	1.75088	-1.07073	6.0049e-07	3.79698e-06	hsbp1
2	intermediate progenitors	0.0461226	0.00798935	0.055531	-2.79714	6.01546e-07	3.80151e-06	rexo1
2	intermediate progenitors	0.110189	0.057257	0.171681	-1.58421	6.01969e-07	3.80203e-06	seh1l
2	intermediate progenitors	0.0812372	0.0319574	0.118584	-1.89169	6.04316e-07	3.8147e-06	txnl4a
2	intermediate progenitors	0.0140023	0.00266312	0.0353982	-3.73249	6.18135e-07	3.89973e-06	trip13
2	intermediate progenitors	0.14958	0.0199734	0.111504	-2.48095	6.26146e-07	3.94804e-06	mkl2
2	intermediate progenitors	0.142946	0.0479361	0.158407	-1.72445	6.49235e-07	4.09131e-06	dcun1d5
2	intermediate progenitors	0.542919	0.379494	0.831195	-1.13111	6.50681e-07	4.09812e-06	sarnp
2	intermediate progenitors	0.12499	0.0719041	0.199779	-1.47426	6.51484e-07	4.10086e-06	mrps16
2	intermediate progenitors	0.0267394	0.00532623	0.0431416	-3.01789	6.52855e-07	4.10718e-06	MGC75760
2	intermediate progenitors	0.0793243	0.0173103	0.0887168	-2.35758	6.60836e-07	4.15505e-06	acbd6
2	intermediate progenitors	0.30834	0.16245	0.39115	-1.26773	6.61797e-07	4.15875e-06	mkrn1
2	intermediate progenitors	0.0486417	0.00665779	0.0570796	-3.09986	6.65035e-07	4.17675e-06	ric8a
2	intermediate progenitors	0.0952787	0.0266312	0.104425	-1.97128	6.68944e-07	4.19894e-06	LOC100493137
2	intermediate progenitors	0.0551985	0	0.034292	N/A	6.69363e-07	4.19921e-06	stambpl1
2	intermediate progenitors	0.0393425	0.0106525	0.059292	-2.47665	6.72539e-07	4.21677e-06	slc30a5
2	intermediate progenitors	0.143308	0.023968	0.109513	-2.19192	6.7347e-07	4.22023e-06	apc2
2	intermediate progenitors	0.663924	0.416778	0.911504	-1.12897	6.80824e-07	4.26393e-06	gstm1
2	intermediate progenitors	0.030427	0.00399467	0.0469027	-3.55352	6.84239e-07	4.28291e-06	plxnd1
2	intermediate progenitors	0.0219638	0	0.0274336	N/A	6.85501e-07	4.28841e-06	xilr1
2	intermediate progenitors	0.0612531	0.0226365	0.0893805	-1.98131	7.01082e-07	4.38343e-06	bccip
2	intermediate progenitors	0.0346778	0.00932091	0.0608407	-2.70649	7.02854e-07	4.39205e-06	nrdc
2	intermediate progenitors	0.203387	0.114514	0.290265	-1.34185	7.0572e-07	4.4075e-06	tmed4
2	intermediate progenitors	0.225285	0.101198	0.282522	-1.48118	7.1006e-07	4.43212e-06	scd
2	intermediate progenitors	0.0860464	0.00133156	0.0411504	-4.94972	7.13341e-07	4.45012e-06	tmem255a
2	intermediate progenitors	0.636929	0.408788	0.893142	-1.12754	7.20594e-07	4.49286e-06	rbm25
2	intermediate progenitors	0.137916	0.0932091	0.243584	-1.38588	7.22073e-07	4.49956e-06	mcee
2	intermediate progenitors	0.0761259	0	0.0389381	N/A	7.37881e-07	4.59551e-06	Xetrov90005551m.g
2	intermediate progenitors	0.0385519	0.00133156	0.040708	-4.93412	7.41561e-07	4.61585e-06	c19orf12
2	intermediate progenitors	0.363935	0.12783	0.339823	-1.41056	7.4726e-07	4.64874e-06	atp6v1d
2	intermediate progenitors	0.0596816	0.0106525	0.0845133	-2.98799	7.59496e-07	4.72223e-06	slc10a7
2	intermediate progenitors	0.132121	0.0106525	0.0860619	-3.01419	7.64561e-07	4.75108e-06	palm
2	intermediate progenitors	0.0738841	0.0213049	0.0977876	-2.19846	7.74131e-07	4.80787e-06	tmem2
2	intermediate progenitors	0.110483	0.00798935	0.0679204	-3.08769	7.77066e-07	4.82342e-06	camk2n2
2	intermediate progenitors	0.0148228	0.00266312	0.0340708	-3.67735	7.81654e-07	4.84921e-06	LOC101734284
2	intermediate progenitors	0.0404429	0.00798935	0.0599558	-2.90775	7.84595e-07	4.86475e-06	trub1
2	intermediate progenitors	0.2308	0.122503	0.32854	-1.42325	7.93255e-07	4.91572e-06	ccdc88a
2	intermediate progenitors	0.0366074	0	0.0325221	N/A	7.95982e-07	4.92988e-06	lepr
2	intermediate progenitors	0.521463	0.159787	0.466593	-1.54601	8.01043e-07	4.95848e-06	dnmt3a
2	intermediate progenitors	0.0322597	0.0106525	0.0573009	-2.42737	8.02223e-07	4.96304e-06	tmc5
2	intermediate progenitors	0.279907	0.131824	0.337832	-1.35769	8.10152e-07	5.00932e-06	syf2
2	intermediate progenitors	2.60261	1.71105	3.49624	-1.03092	8.12646e-07	5.02196e-06	pcbp3
2	intermediate progenitors	0.121507	0.0412783	0.14469	-1.80951	8.14183e-07	5.02867e-06	zcchc6
2	intermediate progenitors	0.322311	0.18775	0.446239	-1.24901	8.14844e-07	5.02998e-06	akap8
2	intermediate progenitors	0.030243	0.00532623	0.0438053	-3.03992	8.18491e-07	5.04969e-06	scml2
2	intermediate progenitors	0.218125	0.121172	0.303097	-1.32273	8.22005e-07	5.06858e-06	ufm1
2	intermediate progenitors	0.0814322	0.0332889	0.114823	-1.7863	8.25463e-07	5.08709e-06	mrps23
2	intermediate progenitors	0.274367	0.121172	0.324558	-1.42142	8.27817e-07	5.09879e-06	morf4l1
2	intermediate progenitors	0.262258	0.105193	0.287168	-1.44886	8.30584e-07	5.11301e-06	vapa
2	intermediate progenitors	0.0270053	0.00532623	0.0429204	-3.01047	8.33538e-07	5.12837e-06	il5ra
2	intermediate progenitors	0.0239363	0.00266312	0.0356195	-3.74148	8.36819e-07	5.14572e-06	spag1
2	intermediate progenitors	0.190513	0.0745672	0.213717	-1.51909	8.3801e-07	5.15021e-06	chmp2a
2	intermediate progenitors	0.101084	0.0159787	0.0836283	-2.38784	8.42786e-07	5.17672e-06	tmem35
2	intermediate progenitors	0.118213	0.0585885	0.18385	-1.64984	8.46716e-07	5.198e-06	pgd
2	intermediate progenitors	0.0277256	0.00266312	0.0433628	-4.02527	8.49291e-07	5.21095e-06	fam132a
2	intermediate progenitors	0.282514	0.169108	0.405088	-1.26029	8.51549e-07	5.22193e-06	fmr1
2	intermediate progenitors	0.0885139	0.045273	0.138053	-1.6085	8.52775e-07	5.22658e-06	ppp4r1
2	intermediate progenitors	0.0686941	0.0292943	0.104867	-1.83987	8.54966e-07	5.23714e-06	ndufaf4
2	intermediate progenitors	0.0857051	0.00798935	0.0754425	-3.23923	8.57128e-07	5.2475e-06	mcam
2	intermediate progenitors	0.172582	0.0705726	0.210177	-1.57443	8.64088e-07	5.28721e-06	ppm1a
2	intermediate progenitors	0.0602512	0.0173103	0.0869469	-2.32851	8.65921e-07	5.29553e-06	mvd
2	intermediate progenitors	0.0851201	0.149134	0.1	0.576614	8.70143e-07	5.31844e-06	bhmt
2	intermediate progenitors	0.0923101	0.0612517	0.170133	-1.47384	8.75489e-07	5.34819e-06	cnn1
2	intermediate progenitors	0.0537482	0.00133156	0.0367257	-4.7856	8.83391e-07	5.39351e-06	agap2
2	intermediate progenitors	0.0933012	0.0399467	0.127434	-1.6736	8.86827e-07	5.41153e-06	lamtor2
2	intermediate progenitors	12.5838	0.122503	8.46858	-6.11123	8.90424e-07	5.43052e-06	npb
2	intermediate progenitors	0.059446	0.011984	0.0792035	-2.72445	8.92932e-07	5.44284e-06	mrps11
2	intermediate progenitors	0.252488	0.171771	0.399115	-1.21632	8.95626e-07	5.45628e-06	chchd7
2	intermediate progenitors	0.0520701	0.00266312	0.0482301	-4.17875	8.99575e-07	5.47736e-06	LOC100494786
2	intermediate progenitors	0.0923995	0.0386152	0.127434	-1.72251	9.15287e-07	5.56999e-06	nup50
2	intermediate progenitors	0.0205998	0.00532623	0.0466814	-3.13166	9.15848e-07	5.57037e-06	fli1
2	intermediate progenitors	0.517031	0.260985	0.621903	-1.25272	9.2252e-07	5.6079e-06	pum1
2	intermediate progenitors	0.450583	0.155792	0.451106	-1.53384	9.28358e-07	5.64032e-06	epb41l3
2	intermediate progenitors	0.135759	0.0745672	0.215265	-1.5295	9.35969e-07	5.68347e-06	slc39a7
2	intermediate progenitors	0.198488	0.103862	0.270575	-1.38137	9.39e-07	5.69877e-06	dhx15
2	intermediate progenitors	0.0803348	0.00798935	0.0661504	-3.0496	9.42698e-07	5.71811e-06	rell2
2	intermediate progenitors	0.0624827	0.0173103	0.0853982	-2.30258	9.51615e-07	5.76907e-06	slc39a10
2	intermediate progenitors	0.126552	0.0679095	0.189823	-1.48297	9.60771e-07	5.82142e-06	triqk
2	intermediate progenitors	0.194623	0.110519	0.277212	-1.32669	9.66337e-07	5.85197e-06	chd6
2	intermediate progenitors	0.0969366	0.00266312	0.0539823	-4.3413	9.96391e-07	6.03071e-06	LOC101731347
2	intermediate progenitors	0.0798069	0.00798935	0.059292	-2.89169	1.00266e-06	6.06539e-06	pgbd5
2	intermediate progenitors	0.0270206	0.00532623	0.0442478	-3.05442	1.00759e-06	6.09191e-06	rcbtb1
2	intermediate progenitors	0.0237949	0.00665779	0.0460177	-2.78907	1.00955e-06	6.10046e-06	zic5
2	intermediate progenitors	0.206642	0.0998668	0.260177	-1.38142	1.01846e-06	6.15093e-06	emc10
2	intermediate progenitors	0.0873254	0.0359521	0.122345	-1.76681	1.02572e-06	6.19142e-06	matr3
2	intermediate progenitors	0.318416	0.123835	0.345133	-1.47873	1.02964e-06	6.21178e-06	lrp1
2	intermediate progenitors	0.0150083	0.00399467	0.0378319	-3.24345	1.03348e-06	6.23157e-06	mcm8
2	intermediate progenitors	0.0299724	0.00133156	0.0356195	-4.74148	1.0351e-06	6.23795e-06	aebp1
2	intermediate progenitors	0.188383	0.10253	0.270133	-1.39762	1.03625e-06	6.24153e-06	rsf1
2	intermediate progenitors	0.177461	0.0972037	0.25708	-1.40313	1.04233e-06	6.27475e-06	nudt2
2	intermediate progenitors	0.0712435	0.0266312	0.103097	-1.95282	1.04396e-06	6.28117e-06	ethe1
2	intermediate progenitors	0.0145467	0.00133156	0.0311947	-4.55011	1.04639e-06	6.2924e-06	ska3
2	intermediate progenitors	0.115122	0.0732357	0.195575	-1.4171	1.05387e-06	6.33398e-06	sqrdl
2	intermediate progenitors	0.130588	0.0399467	0.140929	-1.81882	1.05564e-06	6.3412e-06	abhd17c
2	intermediate progenitors	0.339895	0.211718	0.485398	-1.19703	1.06249e-06	6.37895e-06	zc3h15
2	intermediate progenitors	0.0720351	0.023968	0.0993363	-2.05121	1.06533e-06	6.39256e-06	tsfm
2	intermediate progenitors	0.188189	0.0439414	0.15885	-1.85401	1.07044e-06	6.41974e-06	cmip
2	intermediate progenitors	0.436076	0.223702	0.530088	-1.24466	1.07648e-06	6.45255e-06	actr2
2	intermediate progenitors	0.00902403	0	0.0234513	N/A	1.07859e-06	6.4617e-06	bora
2	intermediate progenitors	0.454458	0.178429	0.463496	-1.37721	1.08342e-06	6.48716e-06	cask
2	intermediate progenitors	0.17125	0.0719041	0.207301	-1.52758	1.08501e-06	6.49323e-06	dlat
2	intermediate progenitors	0.0968879	0.00665779	0.064823	-3.28339	1.09128e-06	6.52726e-06	kiaa0408
2	intermediate progenitors	0.165609	0.0599201	0.189159	-1.65849	1.09224e-06	6.52949e-06	LOC101733331
2	intermediate progenitors	0.0856343	0.0372836	0.122788	-1.71955	1.10516e-06	6.60316e-06	aifm1
2	intermediate progenitors	0.113039	0.0665779	0.182965	-1.45845	1.10607e-06	6.60506e-06	hddc2
2	intermediate progenitors	1.08036	0.773635	1.59403	-1.04295	1.10844e-06	6.61569e-06	mtdh
2	intermediate progenitors	0.169041	0.0892144	0.24469	-1.45561	1.11119e-06	6.62858e-06	brd3
2	intermediate progenitors	0.0862038	0.0399467	0.128319	-1.68358	1.11498e-06	6.64765e-06	mrpl4
2	intermediate progenitors	0.113945	0.0399467	0.136283	-1.77046	1.11792e-06	6.66161e-06	pafah1b3
2	intermediate progenitors	0.25696	0.14514	0.364381	-1.328	1.12311e-06	6.68898e-06	taf3
2	intermediate progenitors	0.157396	0.0319574	0.140929	-2.14075	1.12409e-06	6.69127e-06	cdipt
2	intermediate progenitors	0.113954	0.0186418	0.0940265	-2.33453	1.13042e-06	6.72536e-06	dach2
2	intermediate progenitors	0.392886	0.227696	0.534292	-1.23052	1.13212e-06	6.73186e-06	snd1
2	intermediate progenitors	0.121363	0.057257	0.17146	-1.58235	1.14554e-06	6.80802e-06	ppp1r2
2	intermediate progenitors	0.24418	0.0972037	0.279425	-1.52338	1.14842e-06	6.82151e-06	flot2
2	intermediate progenitors	0.0554189	0.00133156	0.0420354	-4.98042	1.15059e-06	6.83076e-06	gpr153
2	intermediate progenitors	0.0201841	0	0.0345133	N/A	1.15493e-06	6.85293e-06	gja4
2	intermediate progenitors	0.533677	0.306258	0.68031	-1.15144	1.16856e-06	6.93008e-06	pabpn1
2	intermediate progenitors	0.0554522	0.0159787	0.0727876	-2.18754	1.18275e-06	7.01052e-06	pcgf3
2	intermediate progenitors	0.0936104	0.0332889	0.119469	-1.84352	1.1845e-06	7.0172e-06	ubqln1
2	intermediate progenitors	0.0611158	0.0106525	0.064823	-2.60532	1.18703e-06	7.02847e-06	gpr17
2	intermediate progenitors	0.0612573	0.0252996	0.100221	-1.986	1.1922e-06	7.05535e-06	ube2t
2	intermediate progenitors	0.0390786	0	0.030531	N/A	1.19972e-06	7.09604e-06	LOC101734223
2	intermediate progenitors	0.177232	0.0585885	0.185841	-1.66538	1.21949e-06	7.20917e-06	igbp1
2	intermediate progenitors	0.694792	0.431425	0.920133	-1.09273	1.22022e-06	7.20967e-06	ndufb1
2	intermediate progenitors	0.0316257	0.00266312	0.0382743	-3.84519	1.22296e-06	7.22204e-06	aldh1a2
2	intermediate progenitors	0.0966726	0.0213049	0.0980088	-2.20172	1.23867e-06	7.31097e-06	chd5
2	intermediate progenitors	0.207343	0.0545939	0.180752	-1.7272	1.24264e-06	7.33053e-06	ank2
2	intermediate progenitors	0.0644127	0.00665779	0.0526549	-2.98345	1.24528e-06	7.34224e-06	ogdhl
2	intermediate progenitors	0.100347	0.0319574	0.118363	-1.88899	1.24759e-06	7.35199e-06	rad54l2
2	intermediate progenitors	0.0741083	0.00399467	0.050885	-3.67109	1.25083e-06	7.36717e-06	kiaa1324l
2	intermediate progenitors	0.464127	0.26498	0.596903	-1.17161	1.26923e-06	7.47159e-06	rad23b
2	intermediate progenitors	0.255507	0.081225	0.261726	-1.68806	1.28173e-06	7.54124e-06	atp2b1
2	intermediate progenitors	0.0298034	0.00133156	0.0409292	-4.94194	1.28761e-06	7.57185e-06	ppfibp2
2	intermediate progenitors	0.0922888	0.0386152	0.130531	-1.75715	1.29107e-06	7.58816e-06	sap30bp
2	intermediate progenitors	0.0677896	0.00532623	0.055531	-3.38211	1.30233e-06	7.65032e-06	plxna4
2	intermediate progenitors	0.0577323	0.00399467	0.0553097	-3.79138	1.30491e-06	7.66148e-06	ophn1
2	intermediate progenitors	0.0275585	0.00532623	0.0460177	-3.111	1.31054e-06	7.6905e-06	pprc1
2	intermediate progenitors	0.0225233	0.00665779	0.0449115	-2.75397	1.32359e-06	7.76296e-06	gtse1
2	intermediate progenitors	0.0240245	0.00665779	0.0449115	-2.75397	1.32428e-06	7.76296e-06	oip5
2	intermediate progenitors	0.0823832	0.0133156	0.0838496	-2.65469	1.33938e-06	7.84732e-06	gpcpd1
2	intermediate progenitors	0.0914981	0.0505992	0.147788	-1.54634	1.34424e-06	7.87171e-06	vcl
2	intermediate progenitors	0.0430012	0.00665779	0.0511062	-2.94038	1.34749e-06	7.8866e-06	LOC101732499
2	intermediate progenitors	0.212664	0.0625832	0.205752	-1.71706	1.35509e-06	7.92693e-06	trio
2	intermediate progenitors	0.266131	0.143808	0.355088	-1.30403	1.36481e-06	7.9796e-06	sf3b1
2	intermediate progenitors	0.326148	0.195739	0.450442	-1.20241	1.37269e-06	8.02149e-06	lsm3
2	intermediate progenitors	0.0695938	0	0.0347345	N/A	1.37635e-06	8.03869e-06	cacnb4
2	intermediate progenitors	0.0196918	0	0.0280973	N/A	1.38048e-06	8.05857e-06	socs1
2	intermediate progenitors	0.039918	0.00665779	0.0511062	-2.94038	1.38349e-06	8.07193e-06	opa3
2	intermediate progenitors	0.0269116	0.00798935	0.0484513	-2.60039	1.38477e-06	8.07519e-06	hacl1
2	intermediate progenitors	0.0434054	0.00133156	0.0617257	-5.53468	1.39205e-06	8.11339e-06	LOC101733634
2	intermediate progenitors	0.117861	0.0519308	0.152876	-1.5577	1.40195e-06	8.16686e-06	ppp6r3
2	intermediate progenitors	0.271348	0.242344	0.557965	-1.20312	1.4027e-06	8.16697e-06	pvrl2
2	intermediate progenitors	0.0158615	0	0.0280973	N/A	1.41302e-06	8.22273e-06	aplnr
2	intermediate progenitors	0.0429645	0.0199734	0.0783186	-1.97128	1.41871e-06	8.25157e-06	pcid2
2	intermediate progenitors	0.0779976	0.0292943	0.109956	-1.90823	1.42269e-06	8.27039e-06	copg1
2	intermediate progenitors	0.140425	0	0.0723451	N/A	1.42632e-06	8.2872e-06	gad1-like
2	intermediate progenitors	0.049576	0.00932091	0.0584071	-2.6476	1.42759e-06	8.29029e-06	atad2b
2	intermediate progenitors	0.133124	0.118509	0.284513	-1.2635	1.43517e-06	8.32993e-06	rsph6a
2	intermediate progenitors	0.0305105	0.00399467	0.0391593	-3.29321	1.44136e-06	8.36155e-06	gadd45b
2	intermediate progenitors	0.0938998	0.0306258	0.121681	-1.99029	1.44733e-06	8.39182e-06	dcaf10
2	intermediate progenitors	0.167538	0.0492676	0.211947	-2.10499	1.45405e-06	8.4264e-06	stc2
2	intermediate progenitors	0.573156	0.358189	0.793584	-1.14766	1.4575e-06	8.44203e-06	srsf11
2	intermediate progenitors	0.240707	0.122503	0.307965	-1.32994	1.45837e-06	8.44268e-06	dhx8
2	intermediate progenitors	0.0503205	0	0.0292035	N/A	1.46306e-06	8.46546e-06	celf5
2	intermediate progenitors	0.0887786	0.00399467	0.0506637	-3.6648	1.46513e-06	8.47304e-06	cdk14
2	intermediate progenitors	0.211397	0.10253	0.270133	-1.39762	1.47273e-06	8.51257e-06	kcmf1
2	intermediate progenitors	0.0853831	0.00266312	0.0519912	-4.28708	1.47839e-06	8.5409e-06	ppfia2
2	intermediate progenitors	0.259893	0.133156	0.331637	-1.31649	1.48343e-06	8.56559e-06	rab18
2	intermediate progenitors	0.0492366	0.00133156	0.0369469	-4.79427	1.49969e-06	8.65499e-06	cnih2
2	intermediate progenitors	0.155852	0.0479361	0.183186	-1.93412	1.50636e-06	8.68898e-06	zfr
2	intermediate progenitors	0.323947	0.16245	0.410177	-1.33625	1.52151e-06	8.77183e-06	cs
2	intermediate progenitors	0.0405441	0.0159787	0.0707965	-2.14753	1.52977e-06	8.81492e-06	spdl1
2	intermediate progenitors	0.288499	0.0652463	0.227434	-1.80148	1.54197e-06	8.88062e-06	atp6v0d1
2	intermediate progenitors	0.375985	0.267643	0.586283	-1.13129	1.55262e-06	8.93737e-06	uqcrfs1
2	intermediate progenitors	0.816427	0.436751	1.04779	-1.26246	1.55804e-06	8.96393e-06	ctsb
2	intermediate progenitors	0.0711731	0.0412783	0.126327	-1.61371	1.57319e-06	9.04648e-06	hadha
2	intermediate progenitors	0.0339736	0.0173103	0.0723451	-2.06327	1.5809e-06	9.08608e-06	kiaa1524
2	intermediate progenitors	0.164552	0.0545939	0.173009	-1.66403	1.59226e-06	9.14668e-06	map2k1
2	intermediate progenitors	0.07894	0.0386152	0.125885	-1.70487	1.59738e-06	9.17137e-06	sephs2
2	intermediate progenitors	0.0933139	0.0505992	0.145354	-1.52238	1.60912e-06	9.23405e-06	tfdp1
2	intermediate progenitors	0.11147	0.0426099	0.136726	-1.68203	1.62246e-06	9.3058e-06	smim7
2	intermediate progenitors	0.106669	0.0612517	0.168142	-1.45686	1.62452e-06	9.31285e-06	wdr43
2	intermediate progenitors	0.00952304	0	0.0227876	N/A	1.63338e-06	9.35886e-06	wdr62
2	intermediate progenitors	0.3352	0.201065	0.497788	-1.30787	1.63464e-06	9.36128e-06	serpine2
2	intermediate progenitors	1.25269	0.700399	1.52611	-1.12361	1.63673e-06	9.36844e-06	ldhb
2	intermediate progenitors	0.0365727	0.00133156	0.0449115	-5.0759	1.6383e-06	9.3726e-06	cemip
2	intermediate progenitors	0.0364473	0.00133156	0.0327434	-4.62002	1.64988e-06	9.43404e-06	map3k13
2	intermediate progenitors	0.290633	0.157124	0.393142	-1.32315	1.65981e-06	9.48598e-06	hmgcr
2	intermediate progenitors	0.0491581	0	0.0327434	N/A	1.66231e-06	9.4954e-06	mmp24
2	intermediate progenitors	0.0500983	0.0133156	0.0665929	-2.32225	1.66932e-06	9.53056e-06	cebpb
2	intermediate progenitors	0.361431	0.191744	0.463938	-1.27475	1.67695e-06	9.56921e-06	dld
2	intermediate progenitors	0.182393	0.0892144	0.240265	-1.42928	1.68466e-06	9.60835e-06	slc43a2
2	intermediate progenitors	0.683113	0.447403	0.955973	-1.09539	1.68593e-06	9.61064e-06	zc3h13
2	intermediate progenitors	0.186968	0.0519308	0.168584	-1.69881	1.68853e-06	9.62057e-06	2005-09-01
2	intermediate progenitors	0.142459	0.0652463	0.192257	-1.55906	1.70139e-06	9.68892e-06	rnmt
2	intermediate progenitors	2.22402	0.817577	2.02566	-1.30897	1.70548e-06	9.70726e-06	atp1b3
2	intermediate progenitors	0.108229	0.0466045	0.141814	-1.60546	1.70679e-06	9.70974e-06	c20orf24
2	intermediate progenitors	0.824109	0.496671	1.07323	-1.1116	1.71633e-06	9.75909e-06	atrx
2	intermediate progenitors	0.213878	0.0785619	0.234956	-1.58049	1.72615e-06	9.80992e-06	cttn
2	intermediate progenitors	0.139771	0.0372836	0.142035	-1.92964	1.73014e-06	9.8276e-06	emc3
2	intermediate progenitors	0.10592	0.0412783	0.138496	-1.74638	1.74241e-06	9.89224e-06	c19orf43
2	intermediate progenitors	0.128132	0.0585885	0.171018	-1.54546	1.74998e-06	9.93016e-06	arcn1
2	intermediate progenitors	0.34813	0.226365	0.510841	-1.17422	1.75931e-06	9.97806e-06	thrap3
2	intermediate progenitors	0.181165	0.0972037	0.247124	-1.34615	1.76565e-06	1.00089e-05	fkbp3
2	intermediate progenitors	0.641916	0.391478	0.850221	-1.11891	1.77465e-06	1.00548e-05	LOC101731107
2	intermediate progenitors	0.0558532	0.00133156	0.0380531	-4.83683	1.79128e-06	1.0144e-05	LOC101734126
2	intermediate progenitors	0.0497095	0.0146471	0.0696903	-2.25034	1.79536e-06	1.01619e-05	pxdn
2	intermediate progenitors	0.207547	0.130493	0.319027	-1.28971	1.79979e-06	1.01818e-05	zcchc17
2	intermediate progenitors	0.0142823	0.00266312	0.0331858	-3.63938	1.80589e-06	1.02112e-05	fancd2
2	intermediate progenitors	0.164358	0.0918775	0.232743	-1.34096	1.81204e-06	1.02407e-05	polr2c
2	intermediate progenitors	0.36815	0.260985	0.579646	-1.1512	1.81896e-06	1.02746e-05	anp32b
2	intermediate progenitors	0.0635946	0.00932091	0.0696903	-2.90242	1.83499e-06	1.036e-05	htatip2
2	intermediate progenitors	0.0427733	0.00399467	0.0484513	-3.60039	1.84037e-06	1.03851e-05	adgre5
2	intermediate progenitors	0.261747	0.142477	0.345796	-1.2792	1.84284e-06	1.03938e-05	triap1
2	intermediate progenitors	0.0588965	0.0159787	0.0747788	-2.22648	1.85038e-06	1.0431e-05	limd2
2	intermediate progenitors	0.072636	0.00665779	0.0639381	-3.26356	1.85638e-06	1.04596e-05	sobp
2	intermediate progenitors	0.0519741	0.00266312	0.0634956	-4.57547	1.87114e-06	1.05374e-05	myh11
2	intermediate progenitors	0.0562592	0.0199734	0.0820796	-2.03895	1.87256e-06	1.05401e-05	mrpl40
2	intermediate progenitors	0.0775163	0.0306258	0.107743	-1.81478	1.88627e-06	1.06119e-05	LOC100497652
2	intermediate progenitors	0.0218994	0	0.0263274	N/A	1.89701e-06	1.0667e-05	ebi3
2	intermediate progenitors	0.433805	0.125166	0.340929	-1.44562	1.90347e-06	1.0698e-05	fez1
2	intermediate progenitors	0.166672	0.0758988	0.217478	-1.51872	1.91317e-06	1.07471e-05	cbfb
2	intermediate progenitors	0.0755758	0.0186418	0.0920354	-2.30365	1.94989e-06	1.09478e-05	sgk1
2	intermediate progenitors	0.103286	0.0505992	0.15177	-1.5847	1.95091e-06	1.0948e-05	mrc2
2	intermediate progenitors	0.0737345	0.00399467	0.0482301	-3.59378	1.96255e-06	1.10078e-05	brinp2
2	intermediate progenitors	0.191146	0.0998668	0.259292	-1.3765	1.99422e-06	1.11798e-05	cops6
2	intermediate progenitors	0.209522	0.129161	0.308628	-1.2567	1.99559e-06	1.11819e-05	nop16
2	intermediate progenitors	0.0846841	0.00798935	0.0612832	-2.93934	2.02092e-06	1.13182e-05	sh3gl2
2	intermediate progenitors	0.205416	0.0745672	0.21792	-1.54719	2.0324e-06	1.13768e-05	rab14
2	intermediate progenitors	0.041767	0.00399467	0.0488938	-3.6135	2.04348e-06	1.1433e-05	gss
2	intermediate progenitors	0.165667	0.0545939	0.177212	-1.69867	2.04499e-06	1.14358e-05	dync1li2
2	intermediate progenitors	0.208593	0.151798	0.35177	-1.21248	2.04815e-06	1.14477e-05	timm9
[truncated: 4,631 more rows]

## Sheet: cluster 3
Cluster	Cell Type	Mean	rawMeanA	rawMeanB	Log2FC	pval	FDR	Gene Symbol
3	ventral progenitors	0.126706	0	0.157635	N/A	1.82528e-27	4.33913e-25	olfml3
3	ventral progenitors	0.196871	0	0.141144	N/A	4.79124e-25	8.63428e-23	parp6
3	ventral progenitors	0.190949	0	0.149068	N/A	2.88088e-24	4.73354e-22	nrxn3
3	ventral progenitors	0.113066	0	0.117584	N/A	7.6055e-21	8.67104e-19	pdgfra
3	ventral progenitors	0.0853785	0	0.109445	N/A	5.03994e-19	4.65382e-17	gby
3	ventral progenitors	0.0682197	0	0.0884558	N/A	3.31375e-17	2.28547e-15	rac2
3	ventral progenitors	0.0691407	0	0.0929535	N/A	9.64189e-17	5.98493e-15	LOC100492346
3	ventral progenitors	0.186822	0	0.10816	N/A	2.93707e-16	1.68287e-14	fgf13
3	ventral progenitors	0.0239826	0	0.0582566	N/A	9.0151e-16	4.8896e-14	esco2
3	ventral progenitors	0.189961	0	0.0828871	N/A	1.30274e-14	6.16757e-13	dnm1
3	ventral progenitors	0.138772	0	0.0777468	N/A	1.84869e-14	8.43077e-13	sult4a1
3	ventral progenitors	0.10799	0	0.0666096	N/A	5.36728e-14	2.23763e-12	smim18
3	ventral progenitors	0.0512819	0	0.062326	N/A	1.77507e-13	6.76891e-12	ptpn6
3	ventral progenitors	0.221606	0	0.124438	N/A	1.83547e-13	6.9754e-12	gad2
3	ventral progenitors	0.115699	0	0.0663954	N/A	2.54757e-13	9.30195e-12	trim67
3	ventral progenitors	0.0487767	0	0.0601842	N/A	4.44573e-13	1.55712e-11	alox5
3	ventral progenitors	0.0359934	0	0.053973	N/A	1.83212e-12	5.76629e-11	gngt1
3	ventral progenitors	0.0241117	0	0.0655387	N/A	4.02319e-12	1.20512e-10	cav1
3	ventral progenitors	0.0430147	0	0.0533305	N/A	5.49673e-12	1.60772e-10	LOC101733334
3	ventral progenitors	0.102349	0	0.0648961	N/A	7.6099e-12	2.15801e-10	cldn19
3	ventral progenitors	0.0409104	0	0.0514029	N/A	8.02305e-12	2.26368e-10	LOC100490253
3	ventral progenitors	0.11539	0	0.0661812	N/A	1.0153e-11	2.81488e-10	abcg4
3	ventral progenitors	0.087623	0	0.177126	N/A	1.29843e-11	3.52977e-10	slc2a2
3	ventral progenitors	0.0943069	0	0.0554723	N/A	2.10299e-11	5.55478e-10	diras2
3	ventral progenitors	0.0419495	0	0.0486185	N/A	2.19997e-11	5.79724e-10	rhof
3	ventral progenitors	0.0558027	0	0.0640394	N/A	2.36449e-11	6.18699e-10	LOC100492872
3	ventral progenitors	0.0395285	0	0.0509745	N/A	2.49418e-11	6.49591e-10	alox5ap
3	ventral progenitors	0.155407	0	0.0548297	N/A	3.08481e-11	7.86907e-10	slc12a5
3	ventral progenitors	0.0381733	0	0.047976	N/A	7.27157e-11	1.74721e-09	lamp3
3	ventral progenitors	0.0421174	0	0.0477618	N/A	8.11365e-11	1.92881e-09	ptprc
3	ventral progenitors	0.0566605	0	0.0432641	N/A	9.5401e-11	2.25352e-09	lama2
3	ventral progenitors	0.0229546	0	0.0584708	N/A	2.28379e-10	4.87892e-09	cdh5
3	ventral progenitors	0.0887786	0	0.0496894	N/A	2.86921e-10	5.98091e-09	cdk14
3	ventral progenitors	0.0314939	0	0.0379096	N/A	3.46797e-10	7.10967e-09	LOC100493218
3	ventral progenitors	0.0862287	0	0.0501178	N/A	3.92199e-10	7.92413e-09	LOC100489231
3	ventral progenitors	0.0354935	0	0.0441208	N/A	4.03952e-10	8.11754e-09	fermt3
3	ventral progenitors	0.0431204	0	0.0430499	N/A	1.01819e-09	1.87727e-08	postn
3	ventral progenitors	0.0354926	0	0.0434783	N/A	1.03434e-09	1.9039e-08	spi1
3	ventral progenitors	0.0302173	0	0.0381238	N/A	1.32392e-09	2.38969e-08	abcb1
3	ventral progenitors	0.0327974	0	0.0653245	N/A	1.35859e-09	2.44043e-08	pmp2
3	ventral progenitors	0.0664304	0	0.0385522	N/A	1.47763e-09	2.64153e-08	kiaa1211
3	ventral progenitors	0.0557549	0	0.0391947	N/A	1.5299e-09	2.72625e-08	galnt9
3	ventral progenitors	0.0549952	0	0.0411223	N/A	1.85127e-09	3.21184e-08	dkk3
3	ventral progenitors	0.0381477	0	0.0428357	N/A	2.14205e-09	3.65949e-08	aifm3
3	ventral progenitors	0.204252	0	0.120797	N/A	2.30924e-09	3.90335e-08	nptx1
3	ventral progenitors	0.0500894	0	0.0494753	N/A	3.05399e-09	5.00325e-08	pdzrn4
3	ventral progenitors	0.0459031	0	0.0464768	N/A	3.97641e-09	6.3651e-08	mfap4
3	ventral progenitors	0.0916261	0	0.0428357	N/A	5.12209e-09	8.00407e-08	lhx1
3	ventral progenitors	0.0753731	0	0.0391947	N/A	6.77578e-09	1.03423e-07	ncan
3	ventral progenitors	0.0368643	0	0.0379096	N/A	7.06742e-09	1.07434e-07	hgf
3	ventral progenitors	0.0590528	0	0.0415507	N/A	8.47425e-09	1.27262e-07	tmem178a
3	ventral progenitors	0.0699412	0	0.0610409	N/A	1.02735e-08	1.51233e-07	sfrp4
3	ventral progenitors	0.0343939	0	0.0428357	N/A	1.09884e-08	1.60278e-07	adcy4
3	ventral progenitors	0.0624884	0	0.0381238	N/A	1.12734e-08	1.64221e-07	amer3
3	ventral progenitors	0.0537482	0	0.0357678	N/A	1.53023e-08	2.18078e-07	agap2
3	ventral progenitors	0.0157273	0	0.0278432	N/A	1.65136e-08	2.32962e-07	gdf7
3	ventral progenitors	0.0246581	0	0.0316984	N/A	1.80273e-08	2.52722e-07	fyb
3	ventral progenitors	0.0298034	0	0.0398372	N/A	2.60271e-08	3.51209e-07	ppfibp2
3	ventral progenitors	0.0932661	0	0.04562	N/A	2.70561e-08	3.63339e-07	fgf14
3	ventral progenitors	0.0492366	0	0.035982	N/A	3.17481e-08	4.19788e-07	cnih2
3	ventral progenitors	0.0352116	0	0.0426215	N/A	3.93778e-08	5.09223e-07	calca
3	ventral progenitors	0.0326186	0	0.0364104	N/A	4.75786e-08	6.05462e-07	jag2
3	ventral progenitors	0.1309	0	0.047976	N/A	5.33536e-08	6.70551e-07	rbfox1
3	ventral progenitors	0.0869674	0	0.0389805	N/A	5.83822e-08	7.28832e-07	clstn3
3	ventral progenitors	0.0165307	0	0.026344	N/A	9.60054e-08	1.1327e-06	foxd1
3	ventral progenitors	0.0964992	0	0.0484044	N/A	1.20497e-07	1.3937e-06	gabrg2
3	ventral progenitors	0.0103529	0	0.0267723	N/A	1.22777e-07	1.4113e-06	erg
3	ventral progenitors	0.117457	0	0.0421932	N/A	1.30582e-07	1.49334e-06	colq
3	ventral progenitors	0.0370534	0	0.0286999	N/A	1.47664e-07	1.65814e-06	slc8a2
3	ventral progenitors	0.0231503	0	0.0325552	N/A	2.35736e-07	2.52529e-06	LOC594886
3	ventral progenitors	0.0162547	0	0.0242022	N/A	2.36839e-07	2.53468e-06	ifitm3
3	ventral progenitors	0.0366074	0	0.0314843	N/A	2.59676e-07	2.75272e-06	lepr
3	ventral progenitors	0.0205853	0	0.0265581	N/A	2.74388e-07	2.89768e-06	tnnc2
3	ventral progenitors	0.0698776	0	0.0338402	N/A	2.82299e-07	2.97279e-06	mpp2
3	ventral progenitors	0.0413948	0	0.0327693	N/A	3.00739e-07	3.16101e-06	fstl5
3	ventral progenitors	0.0229761	0	0.0291283	N/A	3.41302e-07	3.54073e-06	mhc2a
3	ventral progenitors	0.0390786	0	0.0295567	N/A	3.6399e-07	3.75172e-06	LOC101734223
3	ventral progenitors	0.0201841	0	0.0334119	N/A	3.96987e-07	4.04333e-06	gja4
3	ventral progenitors	0.140425	0	0.0700364	N/A	4.78681e-07	4.79669e-06	gad1-like
3	ventral progenitors	0.00952304	0	0.0220604	N/A	6.32743e-07	6.17436e-06	wdr62
3	ventral progenitors	0.0254514	0	0.0280574	N/A	8.35328e-07	7.8827e-06	pigr
3	ventral progenitors	0.0218994	0	0.0254873	N/A	8.40735e-07	7.92035e-06	ebi3
3	ventral progenitors	0.0133117	0	0.023988	N/A	9.19912e-07	8.57944e-06	clec11a
3	ventral progenitors	0.0112333	0	0.0218462	N/A	9.2914e-07	8.65828e-06	ferd3l
3	ventral progenitors	0.0512475	0	0.0278432	N/A	9.6234e-07	8.95273e-06	brinp3
3	ventral progenitors	0.0202835	0	0.0248447	N/A	9.97588e-07	9.22686e-06	LOC100497613
3	ventral progenitors	0.0212693	0	0.0351253	N/A	1.01327e-06	9.35644e-06	a2ml1
3	ventral progenitors	0.0122509	0	0.021632	N/A	1.02581e-06	9.46442e-06	tm4sf18
3	ventral progenitors	0.022943	0	0.0265581	N/A	1.1859e-06	1.07812e-05	ramp3
3	ventral progenitors	0.0276745	0	0.0257014	N/A	1.20103e-06	1.09099e-05	cd248
3	ventral progenitors	0.0378461	0	0.0334119	N/A	1.405e-06	1.25887e-05	palmd
3	ventral progenitors	0.0199889	0	0.0231313	N/A	1.44029e-06	1.28739e-05	snx22
3	ventral progenitors	0.0275798	0	0.0237738	N/A	1.44159e-06	1.28752e-05	abca8
3	ventral progenitors	0.0180109	0	0.0224888	N/A	1.62066e-06	1.43256e-05	slco2b1
3	ventral progenitors	0.0732642	0	0.0278432	N/A	1.66356e-06	1.46469e-05	scn2b
3	ventral progenitors	0.0294309	0	0.0289141	N/A	1.80353e-06	1.58046e-05	epcam
3	ventral progenitors	0.015348	0	0.0227029	N/A	1.83051e-06	1.60034e-05	LOC100127857
3	ventral progenitors	0.0182838	0	0.0227029	N/A	2.10043e-06	1.7997e-05	nckap1l
3	ventral progenitors	0.00888687	0	0.0201328	N/A	2.24698e-06	1.90626e-05	esam
3	ventral progenitors	0.0197608	0	0.0252731	N/A	2.65361e-06	2.21425e-05	prkd3
3	ventral progenitors	0.049784	0	0.0259156	N/A	2.7552e-06	2.28876e-05	LOC105947250
3	ventral progenitors	0.01556	0	0.0237738	N/A	2.87178e-06	2.37501e-05	sdpr
3	ventral progenitors	0.0164223	0	0.0209895	N/A	3.03274e-06	2.48604e-05	loxl2
3	ventral progenitors	0.0221464	0	0.0220604	N/A	3.16172e-06	2.58042e-05	bgn
3	ventral progenitors	0.0195394	0	0.023988	N/A	3.34571e-06	2.71471e-05	cd28
3	ventral progenitors	0.043798	0	0.0259156	N/A	3.44354e-06	2.786e-05	rgs17
3	ventral progenitors	0.0192219	0	0.0246305	N/A	3.45723e-06	2.79506e-05	nek2.1
3	ventral progenitors	0.0134489	0	0.0218462	N/A	3.47453e-06	2.80701e-05	mrap2
3	ventral progenitors	0.0161557	0	0.020347	N/A	3.54561e-06	2.85412e-05	p2ry12
3	ventral progenitors	0.0480728	0	0.0308417	N/A	3.97889e-06	3.17091e-05	synpr
3	ventral progenitors	0.0378418	0	0.0242022	N/A	4.01522e-06	3.19758e-05	shisa7
3	ventral progenitors	0.0263558	0	0.0229171	N/A	5.45979e-06	4.20705e-05	cldn1
3	ventral progenitors	0.0758454	0	0.0286999	N/A	5.80674e-06	4.4468e-05	neto1
3	ventral progenitors	0.0467665	0	0.0248447	N/A	6.40394e-06	4.87075e-05	rtbdn
3	ventral progenitors	0.048074	0	0.0284858	N/A	6.59189e-06	4.99669e-05	dscam
3	ventral progenitors	0.090369	0	0.0319126	N/A	7.09349e-06	5.33348e-05	mab21l2
3	ventral progenitors	0.0315616	0	0.0248447	N/A	7.46271e-06	5.58105e-05	chst11
3	ventral progenitors	0.0176439	0	0.0227029	N/A	7.57318e-06	5.65609e-05	MGC147117
3	ventral progenitors	0.0350346	0	0.0267723	N/A	8.09407e-06	6.001e-05	plk3
3	ventral progenitors	0.0110684	0	0.0182052	N/A	8.10659e-06	6.0063e-05	LOC100496714
3	ventral progenitors	0.00644264	0	0.0182052	N/A	8.11197e-06	6.0063e-05	kif18a
3	ventral progenitors	0.052811	0	0.0244164	N/A	8.19595e-06	6.06446e-05	fam19a1
3	ventral progenitors	0.0281781	0	0.0394089	N/A	8.43837e-06	6.22734e-05	stc1
3	ventral progenitors	0.0230099	0	0.0244164	N/A	8.50608e-06	6.26902e-05	piezo2
3	ventral progenitors	0.0123941	0	0.0235596	N/A	8.52719e-06	6.28044e-05	col9a1
3	ventral progenitors	0.0195417	0	0.0220604	N/A	8.55436e-06	6.28802e-05	LOC549858
3	ventral progenitors	0.0608541	0	0.0274149	N/A	8.68895e-06	6.37437e-05	homer1
3	ventral progenitors	0.109269	0	0.035982	N/A	1.07544e-05	7.68769e-05	otp
3	ventral progenitors	0.0194599	0	0.0197044	N/A	1.10339e-05	7.87242e-05	clrn1
3	ventral progenitors	0.0509183	0	0.0242022	N/A	1.15757e-05	8.22743e-05	fam159a
3	ventral progenitors	0.00962932	0	0.0171343	N/A	1.15927e-05	8.23428e-05	LOC100489842
3	ventral progenitors	0.0141539	0	0.0182052	N/A	1.39913e-05	9.70964e-05	c7h10orf128
3	ventral progenitors	0.0133598	0	0.0182052	N/A	1.44045e-05	9.96544e-05	LOC100492643
3	ventral progenitors	0.0133741	0	0.0173485	N/A	1.48145e-05	0.000102364	LOC101734104
3	ventral progenitors	0.0173738	0	0.0197044	N/A	1.48313e-05	0.000102417	p2ry14
3	ventral progenitors	0.0694145	0	0.0321268	N/A	1.50032e-05	0.000103412	jakmip1
3	ventral progenitors	0.00908267	0	0.0173485	N/A	1.50315e-05	0.000103543	gfpt2
3	ventral progenitors	0.0276862	0	0.0201328	N/A	1.57189e-05	0.000107747	sostdc1
3	ventral progenitors	0.0397542	0	0.0205611	N/A	1.6554e-05	0.000112779	caskin1
3	ventral progenitors	0.0139404	0	0.0184194	N/A	1.6587e-05	0.000112935	lcp2
3	ventral progenitors	0.0145794	0	0.0182052	N/A	1.79228e-05	0.000121291	sla
3	ventral progenitors	0.0888682	0	0.0291283	N/A	1.86727e-05	0.000125681	tmem88
3	ventral progenitors	0.0127967	0	0.0175626	N/A	1.87722e-05	0.000126274	abi3
[truncated: 4,293 more rows]

## Sheet: cluster 4
Cluster	Cell Type	Mean	rawMeanA	rawMeanB	Log2FC	pval	FDR	Gene Symbol
[truncated: 2,381 more rows]

[truncated: 12 more sheets: cluster 5, cluster 6, cluster 7, cluster 8, cluster 9, cluster 10, cluster 11, cluster 12, cluster 13, cluster 14, cluster 15, cluster 16]
